# Supplementary material for: Combined analysis of mRNA and miRNA transcriptomes reveals the regulatory mechanism of Xanthomonas arboricola pv pruni resistance in Prunus persica
Source: BMC Genomics. 2024 Feb 27;25:214. doi: 10.1186/s12864-024-10113-8 (PMC10898114; doi:10.1186/s12864-024-10113-8)
Supplement: Supplementary file 2 — Supplementary Material 2. [file 12864_2024_10113_MOESM2_ESM.zip]

Archive with 3 entries (3 files):
- Difference analysis results table.xlsx
- GO-mRNA.xlsx
- KEGG-mRNA.xlsx
