# Supplementary material for: Combined analysis of mRNA and miRNA transcriptomes reveals the regulatory mechanism of Xanthomonas arboricola pv pruni resistance in Prunus persica
Source: BMC Genomics. 2024 Feb 27;25:214. doi: 10.1186/s12864-024-10113-8 (PMC10898114; doi:10.1186/s12864-024-10113-8)
Supplement: Supplementary file 2 — Supplementary Material 2. [file 12864_2024_10113_MOESM2_ESM.zip › Difference analysis results table.xlsx]

## Sheet: R0-vs-R3.filter.annot
id	R0-1_count	R0-2_count	R0-3_count	R5-1_count	R5-2_count	R5-3_count	R0-1_fpkm	R0-2_fpkm	R0-3_fpkm	R5-1_fpkm	R5-2_fpkm	R5-3_fpkm	R0_mean	R5_mean	log2(fc)	PValue	FDR	Symbol	Description	KEGG_A_class	KEGG_B_class	Pathway	K_ID	GO Component	GO Function	GO Process	TF_family
Prupe.1G248400_v2.0.a1	356	408	498	10186	9683	9501	9.13	9.82	11.52	221.56	204.19	208.98	10.1567	211.577	4.38068	0	0	lip	XP_007222939.1 uncharacterized protein LOC18790715 [Prunus persica]	-	-	-	-	-	-	-	--
Prupe.1G299500_v2.0.a1	551	453	574	11588	11870	11237	22.53	17.39	21.18	402.04	399.26	394.23	20.3667	398.51	4.29033	0	0	SAMDC	XP_007225621.1 S-adenosylmethionine decarboxylase proenzyme [Prunus persica]	Metabolism;Metabolism;Metabolism	Global and overview maps;Amino acid metabolism;Amino acid metabolism	ko01100//Metabolic pathways;ko00270//Cysteine and methionine metabolism;ko00330//Arginine and proline metabolism	K01611;K01611;K01611	GO:0005575//cellular_component;GO:0005622//intracellular;GO:0005623//cell;GO:0005737//cytoplasm;GO:0005829//cytosol;GO:0044424//intracellular part;GO:0044444//cytoplasmic part;GO:0044464//cell part	GO:0003674//molecular_function;GO:0003824//catalytic activity;GO:0004014//adenosylmethionine decarboxylase activity;GO:0016829//lyase activity;GO:0016830//carbon-carbon lyase activity;GO:0016831//carboxy-lyase activity	GO:0006139//nucleobase-containing compound metabolic process;GO:0006557//S-adenosylmethioninamine biosynthetic process;GO:0006576//cellular biogenic amine metabolic process;GO:0006595//polyamine metabolic process;GO:0006596//polyamine biosynthetic process;GO:0006597//spermine biosynthetic process;GO:0006725//cellular aromatic compound metabolic process;GO:0006790//sulfur compound metabolic proces…	--
Prupe.2G005500_v2.0.a1	36555	39510	39934	532	673	470	700.87	711.23	691.11	8.65	10.62	7.74	701.07	9.00333	-6.28296	0	0	LOX2.1	XP_007220985.2 linoleate 13S-lipoxygenase 2-1, chloroplastic [Prunus persica]	Metabolism;Metabolism;Metabolism;Metabolism	Global and overview maps;Global and overview maps;Lipid metabolism;Lipid metabolism	ko01100//Metabolic pathways;ko01110//Biosynthesis of secondary metabolites;ko00592//alpha-Linolenic acid metabolism;ko00591//Linoleic acid metabolism	K00454;K00454;K00454;K00454	-	GO:0005515//protein binding;GO:0016702//oxidoreductase activity, acting on single donors with incorporation of molecular oxygen, incorporation of two atoms of oxygen;GO:0046872//metal ion binding	GO:0055114//oxidation-reduction process	--
Prupe.2G043600_v2.0.a1	54	49	53	10111	10624	10728	1.61	1.37	1.42	255.43	260.2	274.05	1.46667	263.227	7.48762	0	0	LNK3	XP_007218070.1 protein LNK3 [Prunus persica]	-	-	-	-	-	-	-	--
Prupe.2G238800_v2.0.a1	26002	29449	30921	520371	509396	543786	804.88	856.24	864.37	13636	12941.9	14408.6	841.83	13662.2	4.02051	0	0	RCA	XP_007220990.1 ribulose bisphosphate carboxylase/oxygenase activase, chloroplastic isoform X1 [Prunus persica]	-	-	-	-	GO:0005575//cellular_component;GO:0005622//intracellular;GO:0005623//cell;GO:0005737//cytoplasm;GO:0009507//chloroplast;GO:0009532//plastid stroma;GO:0009536//plastid;GO:0009570//chloroplast stroma;GO:0043226//organelle;GO:0043227//membrane-bounded organelle;GO:0043229//intracellular organelle;GO:0043231//intracellular membrane-bounded organelle;GO:0044422//organelle part;GO:0044424//intracellula…	GO:0000166//nucleotide binding;GO:0003674//molecular_function;GO:0004017//adenylate kinase activity;GO:0005488//binding;GO:0005524//ATP binding;GO:0008144//drug binding;GO:0016887//ATPase activity;GO:0017076//purine nucleotide binding;GO:0030554//adenyl nucleotide binding;GO:0032553//ribonucleotide binding;GO:0032555//purine ribonucleotide binding;GO:0032559//adenyl ribonucleotide binding;GO:0035…	GO:0009151//purine deoxyribonucleotide metabolic process	--
Prupe.2G318900_v2.0.a1	7967	8462	9290	23	17	22	127.24	126.89	133.92	0.31	0.22	0.3	129.35	0.276667	-8.86892	0	0	APRR5	XP_020413346.1 two-component response regulator-like APRR5 isoform X1 [Prunus persica]	Organismal Systems	Environmental adaptation	ko04712//Circadian rhythm - plant	K12130	GO:0005575//cellular_component;GO:0005622//intracellular;GO:0005623//cell;GO:0005634//nucleus;GO:0016020//membrane;GO:0043226//organelle;GO:0043227//membrane-bounded organelle;GO:0043229//intracellular organelle;GO:0043231//intracellular membrane-bounded organelle;GO:0044424//intracellular part;GO:0044464//cell part	GO:0000156//phosphorelay response regulator activity;GO:0003677//DNA binding;GO:0003700//transcription factor activity, sequence-specific DNA binding;GO:0004673//protein histidine kinase activity;GO:0005515//protein binding;GO:0005524//ATP binding	GO:0000160//phosphorelay signal transduction system;GO:0006139//nucleobase-containing compound metabolic process;GO:0006351//transcription, DNA-templated;GO:0006355//regulation of transcription, DNA-templated;GO:0006725//cellular aromatic compound metabolic process;GO:0006796//phosphate-containing compound metabolic process;GO:0006807//nitrogen compound metabolic process;GO:0006808//regulation of…	ARR-B
Prupe.3G014900_v2.0.a1	33	29	23	10752	12398	14044	0.6	0.5	0.38	166.32	185.95	219.62	0.493333	190.63	8.594	0	0	RVE1	XP_020414756.1 protein REVEILLE 1 isoform X1 [Prunus persica]	-	-	-	-	GO:0005575//cellular_component;GO:0005622//intracellular;GO:0005623//cell;GO:0005634//nucleus;GO:0043226//organelle;GO:0043227//membrane-bounded organelle;GO:0043229//intracellular organelle;GO:0043231//intracellular membrane-bounded organelle;GO:0044424//intracellular part;GO:0044464//cell part	GO:0003674//molecular_function;GO:0003676//nucleic acid binding;GO:0003677//DNA binding;GO:0005488//binding;GO:0097159//organic cyclic compound binding;GO:1901363//heterocyclic compound binding	GO:0006139//nucleobase-containing compound metabolic process;GO:0006351//transcription, DNA-templated;GO:0006355//regulation of transcription, DNA-templated;GO:0006725//cellular aromatic compound metabolic process;GO:0006807//nitrogen compound metabolic process;GO:0008150//biological_process;GO:0008152//metabolic process;GO:0009058//biosynthetic process;GO:0009059//macromolecule biosynthetic proc…	ARR-B
Prupe.3G077600_v2.0.a1	10223	10462	11206	745	834	732	231.43	222.45	228.99	14.31	15.48	14.17	227.623	14.6533	-3.95735	0	0	AATP1	XP_007217627.1 plastidic ATP/ADP-transporter [Prunus persica]	-	-	-	-	GO:0005575//cellular_component;GO:0005622//intracellular;GO:0005623//cell;GO:0005737//cytoplasm;GO:0009507//chloroplast;GO:0009526//plastid envelope;GO:0009536//plastid;GO:0009941//chloroplast envelope;GO:0016020//membrane;GO:0016021//integral component of membrane;GO:0031090//organelle membrane;GO:0031224//intrinsic component of membrane;GO:0031967//organelle envelope;GO:0031969//chloroplast mem…	GO:0000166//nucleotide binding;GO:0000295//adenine nucleotide transmembrane transporter activity;GO:0003674//molecular_function;GO:0005215//transporter activity;GO:0005346//purine ribonucleotide transmembrane transporter activity;GO:0005347//ATP transmembrane transporter activity;GO:0005471//ATP:ADP antiporter activity;GO:0005488//binding;GO:0005524//ATP binding;GO:0008144//drug binding;GO:000850…	GO:0006810//transport;GO:0006811//ion transport;GO:0006820//anion transport;GO:0006855//drug transmembrane transport;GO:0006862//nucleotide transport;GO:0008150//biological_process;GO:0015711//organic anion transport;GO:0015748//organophosphate ester transport;GO:0015865//purine nucleotide transport;GO:0015866//ADP transport;GO:0015867//ATP transport;GO:0015868//purine ribonucleotide transport;GO…	--
Prupe.3G102200_v2.0.a1	224	220	201	17792	14890	16367	5.36	4.95	4.35	362.07	293.76	336.81	4.88667	330.88	6.08131	0	0	HSP70	XP_007216991.1 heat shock 70 kDa protein [Prunus persica]	Genetic Information Processing;Genetic Information Processing;Cellular Processes	Folding, sorting and degradation;Transcription;Transport and catabolism	ko04141//Protein processing in endoplasmic reticulum;ko03040//Spliceosome;ko04144//Endocytosis	K03283;K03283;K03283	-	GO:0004856//xylulokinase activity;GO:0005515//protein binding;GO:0005524//ATP binding;GO:0016773//phosphotransferase activity, alcohol group as acceptor;GO:0016887//ATPase activity;GO:0051082//unfolded protein binding	GO:0005975//carbohydrate metabolic process;GO:0005997//xylulose metabolic process;GO:0006457//protein folding;GO:0006950//response to stress;GO:0008360//regulation of cell shape;GO:0042732//D-xylose metabolic process;GO:0043093//FtsZ-dependent cytokinesis	--
Prupe.3G194500_v2.0.a1	6953	7269	7041	192	194	185	169.25	164.45	154.06	3.82	3.74	3.88	162.587	3.81333	-5.41401	0	0	COL9	XP_007215444.1 zinc finger protein CONSTANS-LIKE 9 isoform X1 [Prunus persica]	-	-	-	-	GO:0005575//cellular_component;GO:0005622//intracellular;GO:0005623//cell;GO:0005634//nucleus;GO:0043226//organelle;GO:0043227//membrane-bounded organelle;GO:0043229//intracellular organelle;GO:0043231//intracellular membrane-bounded organelle;GO:0044424//intracellular part;GO:0044464//cell part	GO:0003674//molecular_function;GO:0003700//transcription factor activity, sequence-specific DNA binding;GO:0005488//binding;GO:0005515//protein binding;GO:0008270//zinc ion binding;GO:0043167//ion binding;GO:0043169//cation binding;GO:0046872//metal ion binding;GO:0046914//transition metal ion binding	GO:0006355//regulation of transcription, DNA-templated;GO:0007623//circadian rhythm;GO:0008150//biological_process;GO:0009889//regulation of biosynthetic process;GO:0010468//regulation of gene expression;GO:0010556//regulation of macromolecule biosynthetic process;GO:0019219//regulation of nucleobase-containing compound metabolic process;GO:0019222//regulation of metabolic process;GO:0031323//reg…	C2C2-CO-like
Prupe.3G245100_v2.0.a1	262	244	276	5586	5564	5747	8.63	7.54	8.2	156.09	150.73	162.39	8.12333	156.403	4.26706	0	0	COL2	XP_007215513.1 zinc finger protein CONSTANS-LIKE 2 [Prunus persica]	-	-	-	-	GO:0005575//cellular_component;GO:0005622//intracellular;GO:0005623//cell;GO:0005634//nucleus;GO:0043226//organelle;GO:0043227//membrane-bounded organelle;GO:0043229//intracellular organelle;GO:0043231//intracellular membrane-bounded organelle;GO:0044424//intracellular part;GO:0044464//cell part	GO:0003674//molecular_function;GO:0003676//nucleic acid binding;GO:0003677//DNA binding;GO:0003700//transcription factor activity, sequence-specific DNA binding;GO:0005488//binding;GO:0005515//protein binding;GO:0008270//zinc ion binding;GO:0043167//ion binding;GO:0043169//cation binding;GO:0046872//metal ion binding;GO:0046914//transition metal ion binding;GO:0097159//organic cyclic compound bin…	GO:0000003//reproduction;GO:0003006//developmental process involved in reproduction;GO:0006139//nucleobase-containing compound metabolic process;GO:0006351//transcription, DNA-templated;GO:0006355//regulation of transcription, DNA-templated;GO:0006725//cellular aromatic compound metabolic process;GO:0006807//nitrogen compound metabolic process;GO:0006996//organelle organization;GO:0007275//multic…	C2C2-CO-like
Prupe.3G266900_v2.0.a1	64	77	65	8957	8981	11179	1.54	1.74	1.41	182.57	177.47	230.42	1.56333	196.82	6.97611	0	0	FTSH6	ONI19242.1 hypothetical protein PRUPE_3G266900 [Prunus persica]	-	-	-	-	GO:0000502//proteasome complex;GO:0005575//cellular_component;GO:0005622//intracellular;GO:0005623//cell;GO:0005737//cytoplasm;GO:0009360//DNA polymerase III complex;GO:0009368//endopeptidase Clp complex;GO:0009376//HslUV protease complex;GO:0009379//Holliday junction helicase complex;GO:0009507//chloroplast;GO:0009526//plastid envelope;GO:0009534//chloroplast thylakoid;GO:0009535//chloroplast th…	GO:0000166//nucleotide binding;GO:0003674//molecular_function;GO:0003678//DNA helicase activity;GO:0003824//catalytic activity;GO:0003887//DNA-directed DNA polymerase activity;GO:0004175//endopeptidase activity;GO:0004176//ATP-dependent peptidase activity;GO:0004222//metalloendopeptidase activity;GO:0004252//serine-type endopeptidase activity;GO:0005198//structural molecule activity;GO:0005488//b…	GO:0002949//tRNA threonylcarbamoyladenosine modification;GO:0006091//generation of precursor metabolites and energy;GO:0006260//DNA replication;GO:0006281//DNA repair;GO:0006310//DNA recombination;GO:0006355//regulation of transcription, DNA-templated;GO:0006508//proteolysis;GO:0006807//nitrogen compound metabolic process;GO:0006996//organelle organization;GO:0008150//biological_process;GO:000815…	--
Prupe.3G287800_v2.0.a1	498	564	542	10330	10169	10861	24.41	25.96	23.99	429.75	410.13	456.9	24.7867	432.26	4.12426	0	0	PPT2	ONI19620.1 hypothetical protein PRUPE_3G287800, partial [Prunus persica]	-	-	-	-	GO:0005575//cellular_component;GO:0005622//intracellular;GO:0005623//cell;GO:0005737//cytoplasm;GO:0009507//chloroplast;GO:0009526//plastid envelope;GO:0009536//plastid;GO:0009941//chloroplast envelope;GO:0016020//membrane;GO:0016021//integral component of membrane;GO:0031090//organelle membrane;GO:0031224//intrinsic component of membrane;GO:0031967//organelle envelope;GO:0031969//chloroplast mem…	GO:0003674//molecular_function;GO:0005215//transporter activity;GO:0005342//organic acid transmembrane transporter activity;GO:0008028//monocarboxylic acid transmembrane transporter activity;GO:0008509//anion transmembrane transporter activity;GO:0008514//organic anion transmembrane transporter activity;GO:0009670//triose-phosphate:phosphate antiporter activity;GO:0015075//ion transmembrane trans…	GO:0006810//transport;GO:0006811//ion transport;GO:0006820//anion transport;GO:0008150//biological_process;GO:0008643//carbohydrate transport;GO:0015711//organic anion transport;GO:0015713//phosphoglycerate transport;GO:0015714//phosphoenolpyruvate transport;GO:0015717//triose phosphate transport;GO:0015718//monocarboxylic acid transport;GO:0015748//organophosphate ester transport;GO:0015849//org…	--
Prupe.4G009500_v2.0.a1	122	137	116	3390	3843	3552	3.54	3.73	3.04	83.39	91.68	88.38	3.43667	87.8167	4.67541	0	0	TDT	ONI09787.1 hypothetical protein PRUPE_4G009500 [Prunus persica]	-	-	-	-	GO:0005575//cellular_component;GO:0005622//intracellular;GO:0005623//cell;GO:0005737//cytoplasm;GO:0005773//vacuole;GO:0005774//vacuolar membrane;GO:0005887//integral component of plasma membrane;GO:0016020//membrane;GO:0016021//integral component of membrane;GO:0031090//organelle membrane;GO:0031224//intrinsic component of membrane;GO:0043226//organelle;GO:0043227//membrane-bounded organelle;GO:…	GO:0003674//molecular_function;GO:0005215//transporter activity;GO:0005310//dicarboxylic acid transmembrane transporter activity;GO:0005342//organic acid transmembrane transporter activity;GO:0008509//anion transmembrane transporter activity;GO:0008514//organic anion transmembrane transporter activity;GO:0015075//ion transmembrane transporter activity;GO:0015140//malate transmembrane transporter …	GO:0006810//transport;GO:0006811//ion transport;GO:0006812//cation transport;GO:0006814//sodium ion transport;GO:0006820//anion transport;GO:0006835//dicarboxylic acid transport;GO:0006873//cellular ion homeostasis;GO:0006885//regulation of pH;GO:0008150//biological_process;GO:0009987//cellular process;GO:0015672//monovalent inorganic cation transport;GO:0015711//organic anion transport;GO:001574…	--
Prupe.5G203700_v2.0.a1	917	897	836	26187	23275	25217	15.89	14.59	13.08	385.04	331.78	374.93	14.52	363.917	4.64749	0	0	CLPB1	XP_007210381.1 chaperone protein ClpB1 [Prunus persica]	-	-	-	-	GO:0005575//cellular_component;GO:0005622//intracellular;GO:0005623//cell;GO:0005634//nucleus;GO:0005737//cytoplasm;GO:0005829//cytosol;GO:0005876//spindle microtubule;GO:0009360//DNA polymerase III complex;GO:0009368//endopeptidase Clp complex;GO:0009376//HslUV protease complex;GO:0009379//Holliday junction helicase complex;GO:0009507//chloroplast;GO:0009526//plastid envelope;GO:0009532//plastid…	GO:0000166//nucleotide binding;GO:0003674//molecular_function;GO:0003677//DNA binding;GO:0003688//DNA replication origin binding;GO:0003723//RNA binding;GO:0003724//RNA helicase activity;GO:0003887//DNA-directed DNA polymerase activity;GO:0003924//GTPase activity;GO:0004176//ATP-dependent peptidase activity;GO:0004252//serine-type endopeptidase activity;GO:0005198//structural molecule activity;GO…	GO:0000302//response to reactive oxygen species;GO:0001887//selenium compound metabolic process;GO:0002949//tRNA threonylcarbamoyladenosine modification;GO:0006260//DNA replication;GO:0006270//DNA replication initiation;GO:0006275//regulation of DNA replication;GO:0006281//DNA repair;GO:0006310//DNA recombination;GO:0006355//regulation of transcription, DNA-templated;GO:0006400//tRNA modification…	--
Prupe.6G039200_v2.0.a1	240	206	275	5136	5328	4942	6.82	5.57	7.06	125.11	125.38	121.61	6.48333	124.033	4.25785	0	0	RPT2	ONH99613.1 hypothetical protein PRUPE_6G039200 [Prunus persica]	-	-	-	-	GO:0005575//cellular_component;GO:0005622//intracellular;GO:0005623//cell;GO:0005634//nucleus;GO:0005737//cytoplasm;GO:0043226//organelle;GO:0043227//membrane-bounded organelle;GO:0043229//intracellular organelle;GO:0043231//intracellular membrane-bounded organelle;GO:0044424//intracellular part;GO:0044464//cell part	GO:0005515//protein binding	GO:0006464//cellular protein modification process;GO:0006807//nitrogen compound metabolic process;GO:0007154//cell communication;GO:0007165//signal transduction;GO:0008150//biological_process;GO:0008152//metabolic process;GO:0009314//response to radiation;GO:0009416//response to light stimulus;GO:0009605//response to external stimulus;GO:0009606//tropism;GO:0009628//response to abiotic stimulus;G…	--
Prupe.6G062600_v2.0.a1	8831	9514	9635	456	563	448	149.15	150.87	146.89	6.54	7.82	6.49	148.97	6.95	-4.42187	0	0	PHS2	XP_007208404.1 alpha-glucan phosphorylase, H isozyme [Prunus persica]	Metabolism;Metabolism;Metabolism	Global and overview maps;Global and overview maps;Carbohydrate metabolism	ko01100//Metabolic pathways;ko01110//Biosynthesis of secondary metabolites;ko00500//Starch and sucrose metabolism	K00688;K00688;K00688	GO:0005575//cellular_component;GO:0005622//intracellular;GO:0005623//cell;GO:0005737//cytoplasm;GO:0005829//cytosol;GO:0009507//chloroplast;GO:0009536//plastid;GO:0043226//organelle;GO:0043227//membrane-bounded organelle;GO:0043229//intracellular organelle;GO:0043231//intracellular membrane-bounded organelle;GO:0044424//intracellular part;GO:0044444//cytoplasmic part;GO:0044464//cell part	GO:0003674//molecular_function;GO:0003824//catalytic activity;GO:0004645//phosphorylase activity;GO:0005488//binding;GO:0008144//drug binding;GO:0008184//glycogen phosphorylase activity;GO:0016740//transferase activity;GO:0016757//transferase activity, transferring glycosyl groups;GO:0016758//transferase activity, transferring hexosyl groups;GO:0019842//vitamin binding;GO:0030170//pyridoxal phosp…	GO:0000272//polysaccharide catabolic process;GO:0001101//response to acid chemical;GO:0005975//carbohydrate metabolic process;GO:0005976//polysaccharide metabolic process;GO:0005977//glycogen metabolic process;GO:0005980//glycogen catabolic process;GO:0006073//cellular glucan metabolic process;GO:0006091//generation of precursor metabolites and energy;GO:0006112//energy reserve metabolic process;…	--
Prupe.6G062800_v2.0.a1	490	513	424	23257	22504	22448	19.17	18.84	14.97	771.93	724.14	753.43	17.66	749.833	5.40801	0	0	SR45A	XP_008220282.1 PREDICTED: serine/arginine-rich splicing factor SR45a-like isoform X1 [Prunus mume]	-	-	-	-	GO:0005575//cellular_component;GO:0005622//intracellular;GO:0005623//cell;GO:0005634//nucleus;GO:0005654//nucleoplasm;GO:0005681//spliceosomal complex;GO:0016604//nuclear body;GO:0016607//nuclear speck;GO:0031974//membrane-enclosed lumen;GO:0031981//nuclear lumen;GO:0032991//macromolecular complex;GO:0043226//organelle;GO:0043227//membrane-bounded organelle;GO:0043229//intracellular organelle;GO:…	GO:0003674//molecular_function;GO:0003676//nucleic acid binding;GO:0003723//RNA binding;GO:0005488//binding;GO:0097159//organic cyclic compound binding;GO:1901363//heterocyclic compound binding	GO:0006139//nucleobase-containing compound metabolic process;GO:0006325//chromatin organization;GO:0006396//RNA processing;GO:0006397//mRNA processing;GO:0006464//cellular protein modification process;GO:0006473//protein acetylation;GO:0006475//internal protein amino acid acetylation;GO:0006725//cellular aromatic compound metabolic process;GO:0006807//nitrogen compound metabolic process;GO:000699…	--
Prupe.6G063000_v2.0.a1	19782	22434	19832	89	118	114	753.38	802.18	681.76	2.86	3.71	3.74	745.773	3.43667	-7.76158	0	0	--	ONI00020.1 hypothetical protein PRUPE_6G063000 [Prunus persica]	-	-	-	-	-	-	-	--
Prupe.6G066100_v2.0.a1	548	467	676	16817	15255	16988	32.97	26.36	36.7	858.69	755.17	877.13	32.01	830.33	4.69709	0	0	HSP18.5-C	XP_007206062.1 18.5 kDa class I heat shock protein [Prunus persica]	Genetic Information Processing	Folding, sorting and degradation	ko04141//Protein processing in endoplasmic reticulum	K13993	-	-	-	--
Prupe.6G180500_v2.0.a1	618	478	766	30590	30478	32391	16.23	11.79	18.16	681.8	658.58	730.04	15.3933	690.14	5.48651	0	0	INPS1	XP_007205055.1 inositol-3-phosphate synthase [Prunus persica]	Metabolism;Metabolism;Metabolism	Global and overview maps;Global and overview maps;Carbohydrate metabolism	ko01100//Metabolic pathways;ko01110//Biosynthesis of secondary metabolites;ko00562//Inositol phosphate metabolism	K01858;K01858;K01858	GO:0005575//cellular_component;GO:0005622//intracellular;GO:0005623//cell;GO:0005737//cytoplasm;GO:0044424//intracellular part;GO:0044464//cell part	GO:0003674//molecular_function;GO:0003824//catalytic activity;GO:0004512//inositol-3-phosphate synthase activity;GO:0016853//isomerase activity;GO:0016872//intramolecular lyase activity	GO:0005975//carbohydrate metabolic process;GO:0006020//inositol metabolic process;GO:0006021//inositol biosynthetic process;GO:0006066//alcohol metabolic process;GO:0006629//lipid metabolic process;GO:0006644//phospholipid metabolic process;GO:0006793//phosphorus metabolic process;GO:0006796//phosphate-containing compound metabolic process;GO:0008150//biological_process;GO:0008152//metabolic proc…	--
Prupe.8G137000_v2.0.a1	242	289	284	10454	11295	12468	6.9	7.73	7.31	253.09	264.85	304.94	7.31333	274.293	5.22905	0	0	--	XP_007199336.2 uncharacterized protein LOC18766264 [Prunus persica]	-	-	-	-	-	-	-	--
Prupe.2G032000_v2.0.a1	1129	1172	1176	12581	12476	12073	23.32	22.56	21.87	217.69	209.21	209.79	22.5833	212.23	3.2323	1.26e-305	1.24e-302	LNK2	XP_020412419.1 protein LNK2 isoform X1 [Prunus persica]	-	-	-	-	-	-	-	--
Prupe.1G529200_v2.0.a1	437	453	408	36443	25360	25844	13.11	12.76	11.05	927.59	625.8	665.19	12.3067	739.527	5.90909	1.09e-299	1.03e-296	PUMP5	XP_007222824.1 mitochondrial uncoupling protein 5 [Prunus persica]	-	-	-	-	-	GO:0004834//tryptophan synthase activity	GO:0000162//tryptophan biosynthetic process	--
Prupe.6G195500_v2.0.a1	153	134	150	3605	3753	4025	2.45	2.01	2.17	48.93	49.39	55.25	2.21	51.19	4.53374	1.46e-298	1.32e-295	DTX27	XP_007205111.1 protein DETOXIFICATION 27 [Prunus persica]	-	-	-	-	GO:0016020//membrane	GO:0015238//drug transmembrane transporter activity;GO:0015297//antiporter activity;GO:0042910//xenobiotic transporter activity	GO:0006855//drug transmembrane transport;GO:0042493//response to drug;GO:0055085//transmembrane transport	--
Prupe.8G062200_v2.0.a1	890	1032	964	11306	11698	11037	20.27	21.82	19.74	222.95	222.41	219.12	20.61	221.493	3.42585	3.86e-298	3.36e-295	LNK1	ONH90582.1 hypothetical protein PRUPE_8G062200 [Prunus persica]	-	-	-	-	-	-	-	--
Prupe.1G228600_v2.0.a1	843	809	941	10004	10463	11038	23.36	21.05	23.53	235.21	238.5	262.43	22.6467	245.38	3.43765	2.61e-295	2.19e-292	At1g67480	XP_007223092.1 F-box/kelch-repeat protein At1g67480 [Prunus persica]	-	-	-	-	GO:0000151//ubiquitin ligase complex;GO:0005575//cellular_component;GO:0005622//intracellular;GO:0005623//cell;GO:0031461//cullin-RING ubiquitin ligase complex;GO:0031463//Cul3-RING ubiquitin ligase complex;GO:0032991//macromolecular complex;GO:0044424//intracellular part;GO:0044464//cell part;GO:1902494//catalytic complex;GO:1990234//transferase complex	GO:0005515//protein binding	GO:0006464//cellular protein modification process;GO:0006807//nitrogen compound metabolic process;GO:0008150//biological_process;GO:0008152//metabolic process;GO:0009987//cellular process;GO:0016567//protein ubiquitination;GO:0019538//protein metabolic process;GO:0032446//protein modification by small protein conjugation;GO:0036211//protein modification process;GO:0043170//macromolecule metabolic…	--
Prupe.1G226000_v2.0.a1	1936	1947	1967	20818	22058	23093	72.81	68.75	66.77	664.36	682.47	745.22	69.4433	697.35	3.32797	2.29e-286	1.85e-283	At1g67360	XP_007223862.1 REF/SRPP-like protein At1g67360 [Prunus persica]	-	-	-	-	GO:0005575//cellular_component;GO:0005622//intracellular;GO:0005623//cell;GO:0005737//cytoplasm;GO:0005773//vacuole;GO:0005783//endoplasmic reticulum;GO:0005811//lipid particle;GO:0012505//endomembrane system;GO:0043226//organelle;GO:0043227//membrane-bounded organelle;GO:0043228//non-membrane-bounded organelle;GO:0043229//intracellular organelle;GO:0043231//intracellular membrane-bounded organel…	GO:0004674//protein serine/threonine kinase activity	GO:0000184//nuclear-transcribed mRNA catabolic process, nonsense-mediated decay;GO:0006996//organelle organization;GO:0007275//multicellular organism development;GO:0008150//biological_process;GO:0009555//pollen development;GO:0009987//cellular process;GO:0016043//cellular component organization;GO:0016310//phosphorylation;GO:0032501//multicellular organismal process;GO:0032502//developmental pro…	--
Prupe.5G015300_v2.0.a1	581	614	703	7385	7142	6636	18.8	18.62	20.51	202.33	189.66	183.59	19.31	191.86	3.31263	2.46e-281	1.92e-278	PAE8	XP_007209211.1 pectin acetylesterase 8 [Prunus persica]	-	-	-	-	-	GO:0016787//hydrolase activity	-	--
Prupe.6G171800_v2.0.a1	2659	2983	2959	31873	32309	34288	60.69	63.92	60.96	617.41	606.79	671.53	61.8567	631.91	3.35272	3.08e-281	2.33e-278	ABCF5	XP_020421130.1 ABC transporter F family member 5 [Prunus persica]	-	-	-	-	GO:0005575//cellular_component;GO:0005887//integral component of plasma membrane;GO:0009288//bacterial-type flagellum;GO:0009898//cytoplasmic side of plasma membrane;GO:0016021//integral component of membrane;GO:0030257//type III protein secretion system complex;GO:0043190//ATP-binding cassette (ABC) transporter complex;GO:0055051//ATP-binding cassette (ABC) transporter complex, integrated substr…	GO:0000166//nucleotide binding;GO:0003674//molecular_function;GO:0003723//RNA binding;GO:0003724//RNA helicase activity;GO:0003824//catalytic activity;GO:0003924//GTPase activity;GO:0005198//structural molecule activity;GO:0005215//transporter activity;GO:0005260//channel-conductance-controlling ATPase activity;GO:0005319//lipid transporter activity;GO:0005488//binding;GO:0005524//ATP binding;GO:…	GO:0000910//cytokinesis;GO:0001539//cilium or flagellum-dependent cell motility;GO:0002949//tRNA threonylcarbamoyladenosine modification;GO:0006576//cellular biogenic amine metabolic process;GO:0006614//SRP-dependent cotranslational protein targeting to membrane;GO:0006810//transport;GO:0006817//phosphate ion transport;GO:0006824//cobalt ion transport;GO:0006855//drug transmembrane transport;GO:0…	--
Prupe.3G289400_v2.0.a1	4917	5590	5094	24	25	15	220.65	235.42	205.99	0.92	0.93	0.58	220.687	0.81	-8.08986	2.42e-276	1.77e-273	DJC76	XP_020416386.1 uncharacterized protein LOC18782807 [Prunus persica]	-	-	-	-	GO:0005575//cellular_component;GO:0005622//intracellular;GO:0005623//cell;GO:0005737//cytoplasm;GO:0016020//membrane;GO:0044424//intracellular part;GO:0044464//cell part	GO:0000166//nucleotide binding;GO:0003674//molecular_function;GO:0005488//binding;GO:0005515//protein binding;GO:0005524//ATP binding;GO:0008144//drug binding;GO:0009055//electron carrier activity;GO:0017076//purine nucleotide binding;GO:0030554//adenyl nucleotide binding;GO:0031072//heat shock protein binding;GO:0032553//ribonucleotide binding;GO:0032555//purine ribonucleotide binding;GO:0032559…	GO:0006139//nucleobase-containing compound metabolic process;GO:0006259//DNA metabolic process;GO:0006260//DNA replication;GO:0006457//protein folding;GO:0006725//cellular aromatic compound metabolic process;GO:0006807//nitrogen compound metabolic process;GO:0006950//response to stress;GO:0008150//biological_process;GO:0008152//metabolic process;GO:0009058//biosynthetic process;GO:0009059//macrom…	--
Prupe.8G083400_v2.0.a1	11111	11743	13670	117111	115497	122901	387.81	386.34	432.11	3464.55	3306.85	3628.24	402.087	3466.55	3.10792	1.46e-263	1.03e-260	S6PDH	XP_007200459.1 NADP-dependent D-sorbitol-6-phosphate dehydrogenase [Prunus persica]	-	-	-	-	-	GO:0047834//D-threo-aldose 1-dehydrogenase activity	-	--
Prupe.7G232600_v2.0.a1	198	152	227	4001	4213	4346	4.28	3.14	4.51	73.7	75.61	81.53	3.97667	76.9467	4.27423	6.02e-258	4.13e-255	At5g25630	XP_007203615.1 pentatricopeptide repeat-containing protein At5g21222 isoform X2 [Prunus persica]	-	-	-	-	GO:0005575//cellular_component;GO:0005622//intracellular;GO:0005623//cell;GO:0005739//mitochondrion;GO:0043226//organelle;GO:0043227//membrane-bounded organelle;GO:0043229//intracellular organelle;GO:0043231//intracellular membrane-bounded organelle;GO:0044424//intracellular part;GO:0044464//cell part;GO:0045203//integral component of cell outer membrane	GO:0000166//nucleotide binding;GO:0003674//molecular_function;GO:0003676//nucleic acid binding;GO:0003723//RNA binding;GO:0003824//catalytic activity;GO:0004518//nuclease activity;GO:0004519//endonuclease activity;GO:0004672//protein kinase activity;GO:0005215//transporter activity;GO:0005488//binding;GO:0005524//ATP binding;GO:0008144//drug binding;GO:0016301//kinase activity;GO:0016740//transfe…	GO:0006139//nucleobase-containing compound metabolic process;GO:0006464//cellular protein modification process;GO:0006468//protein phosphorylation;GO:0006725//cellular aromatic compound metabolic process;GO:0006793//phosphorus metabolic process;GO:0006796//phosphate-containing compound metabolic process;GO:0006807//nitrogen compound metabolic process;GO:0006886//intracellular protein transport;GO…	--
Prupe.3G227100_v2.0.a1	773	647	890	11137	10890	11315	14.48	11.38	15.04	176.98	167.78	181.83	13.6333	175.53	3.68651	3.72e-254	2.48e-251	--	XP_007216999.1 uncharacterized protein LOC18783905 [Prunus persica]	-	-	-	-	-	GO:0003968//RNA-directed RNA polymerase activity;GO:0004197//cysteine-type endopeptidase activity;GO:0005515//protein binding;GO:0017111//nucleoside-triphosphatase activity	-	--
Prupe.4G183200_v2.0.a1	1183	1340	1345	11183	11229	11044	71.11	75.63	72.98	570.44	555.3	569.66	73.24	565.133	2.94789	5.71e-251	3.7e-248	At3g15360	XP_007212109.1 uncharacterized protein LOC18781213 [Prunus persica]	-	-	-	-	GO:0005575//cellular_component;GO:0005618//cell wall;GO:0005622//intracellular;GO:0005623//cell;GO:0005737//cytoplasm;GO:0009507//chloroplast;GO:0009526//plastid envelope;GO:0009532//plastid stroma;GO:0009534//chloroplast thylakoid;GO:0009535//chloroplast thylakoid membrane;GO:0009536//plastid;GO:0009570//chloroplast stroma;GO:0009579//thylakoid;GO:0009941//chloroplast envelope;GO:0016020//membra…	GO:0003674//molecular_function;GO:0003756//protein disulfide isomerase activity;GO:0003824//catalytic activity;GO:0004791//thioredoxin-disulfide reductase activity;GO:0004857//enzyme inhibitor activity;GO:0005488//binding;GO:0005515//protein binding;GO:0008047//enzyme activator activity;GO:0015035//protein disulfide oxidoreductase activity;GO:0015036//disulfide oxidoreductase activity;GO:0016209/…	GO:0006109//regulation of carbohydrate metabolic process;GO:0006457//protein folding;GO:0006662//glycerol ether metabolic process;GO:0006790//sulfur compound metabolic process;GO:0006950//response to stress;GO:0006979//response to oxidative stress;GO:0008150//biological_process;GO:0008152//metabolic process;GO:0009636//response to toxic substance;GO:0009719//response to endogenous stimulus;GO:000…	--
Prupe.6G343100_v2.0.a1	41	25	44	2406	2428	2589	1.36	0.78	1.32	67.87	66.4	73.85	1.15333	69.3733	5.9105	1.22e-248	7.69e-246	CPRF2	XP_007205177.1 light-inducible protein CPRF2 [Prunus persica]	-	-	-	-	GO:0000776//kinetochore;GO:0005575//cellular_component;GO:0005622//intracellular;GO:0005623//cell;GO:0005634//nucleus;GO:0043226//organelle;GO:0043227//membrane-bounded organelle;GO:0043229//intracellular organelle;GO:0043231//intracellular membrane-bounded organelle;GO:0044424//intracellular part;GO:0044464//cell part	GO:0003674//molecular_function;GO:0003676//nucleic acid binding;GO:0003677//DNA binding;GO:0003700//transcription factor activity, sequence-specific DNA binding;GO:0005488//binding;GO:0005515//protein binding;GO:0005524//ATP binding;GO:0042802//identical protein binding;GO:0046982//protein heterodimerization activity;GO:0046983//protein dimerization activity;GO:0097159//organic cyclic compound bi…	GO:0001101//response to acid chemical;GO:0001678//cellular glucose homeostasis;GO:0006139//nucleobase-containing compound metabolic process;GO:0006351//transcription, DNA-templated;GO:0006355//regulation of transcription, DNA-templated;GO:0006725//cellular aromatic compound metabolic process;GO:0006807//nitrogen compound metabolic process;GO:0006886//intracellular protein transport;GO:0007059//ch…	bZIP
Prupe.8G100600_v2.0.a1	1435	1414	1774	15969	16547	17782	52.7	48.76	58.81	497.68	499.96	560.39	53.4233	519.343	3.28115	3.57e-247	2.19e-244	NUS1	XP_007200332.1 dehydrodolichyl diphosphate synthase complex subunit NUS1 [Prunus persica]	Metabolism;Metabolism	Global and overview maps;Metabolism of terpenoids and polyketides	ko01110//Biosynthesis of secondary metabolites;ko00900//Terpenoid backbone biosynthesis	K11778;K11778	-	-	-	--
Prupe.4G114800_v2.0.a1	240	220	288	3377	3304	3261	5.14	4.43	5.57	61.4	58.24	59.96	5.04667	59.8667	3.56835	9.55e-240	5.69e-237	--	XP_007213612.2 uncharacterized protein LOC18780061 [Prunus persica]	-	-	-	-	-	-	-	--
Prupe.1G012200_v2.0.a1	247	293	298	3700	4214	4462	6.65	7.55	7.36	90.51	99.57	109.51	7.18667	99.8633	3.79656	6.98e-230	4.05e-227	HSP70-8	XP_007225647.1 heat shock 70 kDa protein 8 [Prunus persica]	-	-	-	-	-	GO:0000166//nucleotide binding;GO:0003674//molecular_function;GO:0005488//binding;GO:0005515//protein binding;GO:0005524//ATP binding;GO:0008144//drug binding;GO:0016887//ATPase activity;GO:0017076//purine nucleotide binding;GO:0030554//adenyl nucleotide binding;GO:0032553//ribonucleotide binding;GO:0032555//purine ribonucleotide binding;GO:0032559//adenyl ribonucleotide binding;GO:0035639//purin…	GO:0000302//response to reactive oxygen species;GO:0006457//protein folding;GO:0006950//response to stress;GO:0006979//response to oxidative stress;GO:0008150//biological_process;GO:0009266//response to temperature stimulus;GO:0009314//response to radiation;GO:0009408//response to heat;GO:0009416//response to light stimulus;GO:0009628//response to abiotic stimulus;GO:0009636//response to toxic su…	--
Prupe.1G237800_v2.0.a1	148	144	267	7342	7705	8183	8.25	7.53	13.43	347.18	353.23	391.29	9.73667	363.9	5.22397	3.44e-228	1.95e-225	HSP21	XP_007223849.1 small heat shock protein, chloroplastic [Prunus persica]	Genetic Information Processing	Folding, sorting and degradation	ko04141//Protein processing in endoplasmic reticulum	K13993	-	-	-	--
Prupe.6G223800_v2.0.a1	5449	6265	6369	377	369	293	125.23	135.19	132.12	7.35	6.98	5.78	130.847	6.70333	-4.28685	1.55e-227	8.56e-225	RNC1	XP_020422117.1 ribonuclease III domain-containing protein RNC1, chloroplastic [Prunus persica]	-	-	-	-	-	GO:0004525//ribonuclease III activity	GO:0006396//RNA processing	--
Prupe.1G359200_v2.0.a1	6114	5872	6939	509	561	428	167.53	151.07	171.63	11.84	12.65	10.06	163.41	11.5167	-3.8267	1.71e-227	9.21e-225	SMT2	XP_020423207.1 24-methylenesterol C-methyltransferase 2 [Prunus persica]	Metabolism;Metabolism	Global and overview maps;Lipid metabolism	ko01110//Biosynthesis of secondary metabolites;ko00100//Steroid biosynthesis	K08242;K08242	GO:0005575//cellular_component;GO:0005622//intracellular;GO:0005623//cell;GO:0005737//cytoplasm;GO:0005783//endoplasmic reticulum;GO:0005794//Golgi apparatus;GO:0012505//endomembrane system;GO:0016020//membrane;GO:0016021//integral component of membrane;GO:0031224//intrinsic component of membrane;GO:0043226//organelle;GO:0043227//membrane-bounded organelle;GO:0043229//intracellular organelle;GO:0…	GO:0000179//rRNA (adenine-N6,N6-)-dimethyltransferase activity;GO:0003674//molecular_function;GO:0003824//catalytic activity;GO:0004719//protein-L-isoaspartate (D-aspartate) O-methyltransferase activity;GO:0008168//methyltransferase activity;GO:0008170//N-methyltransferase activity;GO:0008171//O-methyltransferase activity;GO:0008176//tRNA (guanine-N7-)-methyltransferase activity;GO:0008649//rRNA …	GO:0000154//rRNA modification;GO:0001510//RNA methylation;GO:0003002//regionalization;GO:0006275//regulation of DNA replication;GO:0006400//tRNA modification;GO:0006412//translation;GO:0006464//cellular protein modification process;GO:0006629//lipid metabolic process;GO:0006694//steroid biosynthetic process;GO:0006744//ubiquinone biosynthetic process;GO:0007275//multicellular organism development…	--
Prupe.3G028100_v2.0.a1	1058	1237	1152	11995	12121	12818	26.67	29.28	26.23	256.62	251.4	277.3	27.3933	261.773	3.25642	4.06e-227	2.14e-224	HCF173	XP_020415859.1 uncharacterized protein LOC18783061 [Prunus persica]	-	-	-	-	-	GO:0003824//catalytic activity;GO:0003854//3-beta-hydroxy-delta5-steroid dehydrogenase activity;GO:0008667//2,3-dihydro-2,3-dihydroxybenzoate dehydrogenase activity;GO:0016616//oxidoreductase activity, acting on the CH-OH group of donors, NAD or NADP as acceptor;GO:0016655//oxidoreductase activity, acting on NAD(P)H, quinone or similar compound as acceptor;GO:0016757//transferase activity, transf…	GO:0005975//carbohydrate metabolic process;GO:0006694//steroid biosynthetic process;GO:0008152//metabolic process;GO:0055114//oxidation-reduction process	--
Prupe.3G219600_v2.0.a1	79	107	98	1794	2238	1941	2.12	2.7	2.38	40.91	49.47	44.75	2.4	45.0433	4.23021	1.07e-225	5.49e-223	PER27	XP_007217744.1 peroxidase 27 [Prunus persica]	Metabolism;Metabolism;Metabolism	Global and overview maps;Global and overview maps;Biosynthesis of other secondary metabolites	ko01100//Metabolic pathways;ko01110//Biosynthesis of secondary metabolites;ko00940//Phenylpropanoid biosynthesis	K00430;K00430;K00430	GO:0005575//cellular_component;GO:0005576//extracellular region;GO:0005618//cell wall;GO:0005623//cell;GO:0005911//cell-cell junction;GO:0009505//plant-type cell wall;GO:0009506//plasmodesma;GO:0030054//cell junction;GO:0030312//external encapsulating structure;GO:0044464//cell part;GO:0055044//symplast;GO:0071944//cell periphery	GO:0003674//molecular_function;GO:0003824//catalytic activity;GO:0004096//catalase activity;GO:0004601//peroxidase activity;GO:0005488//binding;GO:0016209//antioxidant activity;GO:0016491//oxidoreductase activity;GO:0016684//oxidoreductase activity, acting on peroxide as acceptor;GO:0020037//heme binding;GO:0043167//ion binding;GO:0043169//cation binding;GO:0046872//metal ion binding;GO:0046906//…	GO:0006950//response to stress;GO:0006979//response to oxidative stress;GO:0008150//biological_process;GO:0008152//metabolic process;GO:0009056//catabolic process;GO:0009636//response to toxic substance;GO:0009664//plant-type cell wall organization;GO:0009987//cellular process;GO:0016043//cellular component organization;GO:0016999//antibiotic metabolic process;GO:0017001//antibiotic catabolic pro…	--
Prupe.1G021000_v2.0.a1	644	733	741	7291	7549	8264	32.97	34.93	33.96	315.29	315.28	359.96	33.9533	330.177	3.28161	2.08e-222	1.05e-219	VIT_05s0020g04070	XP_007225917.1 1,2-dihydroxy-3-keto-5-methylthiopentene dioxygenase 1 isoform X1 [Prunus persica]	Metabolism;Metabolism	Global and overview maps;Amino acid metabolism	ko01100//Metabolic pathways;ko00270//Cysteine and methionine metabolism	K08967;K08967	GO:0005575//cellular_component;GO:0005622//intracellular;GO:0005623//cell;GO:0005634//nucleus;GO:0005737//cytoplasm;GO:0043226//organelle;GO:0043227//membrane-bounded organelle;GO:0043229//intracellular organelle;GO:0043231//intracellular membrane-bounded organelle;GO:0044424//intracellular part;GO:0044464//cell part	GO:0000334//3-hydroxyanthranilate 3,4-dioxygenase activity;GO:0003674//molecular_function;GO:0003824//catalytic activity;GO:0005488//binding;GO:0005506//iron ion binding;GO:0010309//acireductone dioxygenase [iron(II)-requiring] activity;GO:0016491//oxidoreductase activity;GO:0016701//oxidoreductase activity, acting on single donors with incorporation of molecular oxygen;GO:0016702//oxidoreductase…	GO:0000096//sulfur amino acid metabolic process;GO:0000097//sulfur amino acid biosynthetic process;GO:0006082//organic acid metabolic process;GO:0006355//regulation of transcription, DNA-templated;GO:0006520//cellular amino acid metabolic process;GO:0006555//methionine metabolic process;GO:0006790//sulfur compound metabolic process;GO:0006807//nitrogen compound metabolic process;GO:0008150//biolo…	--
Prupe.6G032400_v2.0.a1	3696	4189	3488	83	63	71	80.66	86.8	71.52	1.59	1.15	1.31	79.66	1.35	-5.88282	1.46e-221	7.21e-219	RFS1	XP_007208712.1 probable galactinol--sucrose galactosyltransferase 1 [Prunus persica]	Metabolism;Metabolism	Global and overview maps;Carbohydrate metabolism	ko01100//Metabolic pathways;ko00052//Galactose metabolism	K06617;K06617	-	-	-	--
Prupe.5G123100_v2.0.a1	410	479	493	5249	5345	5872	9.48	10.4	10.29	103	101.69	116.52	10.0567	107.07	3.41233	1.98e-219	9.55e-217	At5g39865	XP_007209242.1 uncharacterized protein LOC18776916 [Prunus persica]	-	-	-	-	-	GO:0015035//protein disulfide oxidoreductase activity;GO:0015036//disulfide oxidoreductase activity	GO:0055114//oxidation-reduction process	--
Prupe.2G307500_v2.0.a1	423	476	392	6222	6222	6448	10.81	11.42	9.04	134.98	130.95	141.4	10.4233	135.777	3.70335	2.81e-219	1.33e-216	SIGE	XP_007219010.1 RNA polymerase sigma factor sigE, chloroplastic/mitochondrial [Prunus persica]	-	-	-	-	GO:0005575//cellular_component;GO:0005622//intracellular;GO:0005623//cell;GO:0005737//cytoplasm;GO:0005739//mitochondrion;GO:0009507//chloroplast;GO:0009536//plastid;GO:0043226//organelle;GO:0043227//membrane-bounded organelle;GO:0043229//intracellular organelle;GO:0043231//intracellular membrane-bounded organelle;GO:0044424//intracellular part;GO:0044444//cytoplasmic part;GO:0044464//cell part	GO:0000988//transcription factor activity, protein binding;GO:0000990//transcription factor activity, core RNA polymerase binding;GO:0003674//molecular_function;GO:0003676//nucleic acid binding;GO:0003677//DNA binding;GO:0003700//transcription factor activity, sequence-specific DNA binding;GO:0005488//binding;GO:0016987//sigma factor activity;GO:0097159//organic cyclic compound binding;GO:1901363…	GO:0006091//generation of precursor metabolites and energy;GO:0006139//nucleobase-containing compound metabolic process;GO:0006351//transcription, DNA-templated;GO:0006352//DNA-templated transcription, initiation;GO:0006355//regulation of transcription, DNA-templated;GO:0006725//cellular aromatic compound metabolic process;GO:0006807//nitrogen compound metabolic process;GO:0006950//response to st…	Sigma70-like
Prupe.4G174400_v2.0.a1	161	180	179	3303	2983	3417	5.4	5.62	5.41	94.45	82.68	99.15	5.47667	92.0933	4.07173	4.35e-219	2.01e-216	At5g53970	XP_007211793.1 probable aminotransferase TAT2 [Prunus persica]	Metabolism;Metabolism;Metabolism;Metabolism;Metabolism;Metabolism;Metabolism;Metabolism;Metabolism;Metabolism	Global and overview maps;Global and overview maps;Global and overview maps;Amino acid metabolism;Amino acid metabolism;Amino acid metabolism;Metabolism of cofactors and vitamins;Amino acid metabolism;Biosynthesis of other secondary metabolites;Biosynthesis of other secondary metabolites	ko01100//Metabolic pathways;ko01110//Biosynthesis of secondary metabolites;ko01230//Biosynthesis of amino acids;ko00270//Cysteine and methionine metabolism;ko00350//Tyrosine metabolism;ko00400//Phenylalanine, tyrosine and tryptophan biosynthesis;ko00130//Ubiquinone and other terpenoid-quinone biosynthesis;ko00360//Phenylalanine metabolism;ko00950//Isoquinoline alkaloid biosynthesis;ko00960//Tropa…	K00815;K00815;K00815;K00815;K00815;K00815;K00815;K00815;K00815;K00815	GO:0005575//cellular_component;GO:0005622//intracellular;GO:0005623//cell;GO:0005737//cytoplasm;GO:0005829//cytosol;GO:0044424//intracellular part;GO:0044444//cytoplasmic part;GO:0044464//cell part	GO:0003674//molecular_function;GO:0003824//catalytic activity;GO:0003867//4-aminobutyrate transaminase activity;GO:0003961//O-acetylhomoserine aminocarboxypropyltransferase activity;GO:0004015//adenosylmethionine-8-amino-7-oxononanoate transaminase activity;GO:0004124//cysteine synthase activity;GO:0004400//histidinol-phosphate transaminase activity;GO:0004837//tyrosine decarboxylase activity;GO:…	GO:0000105//histidine biosynthetic process;GO:0006082//organic acid metabolic process;GO:0006520//cellular amino acid metabolic process;GO:0006531//aspartate metabolic process;GO:0006559//L-phenylalanine catabolic process;GO:0006570//tyrosine metabolic process;GO:0006572//tyrosine catabolic process;GO:0006725//cellular aromatic compound metabolic process;GO:0006766//vitamin metabolic process;GO:0…	--
Prupe.8G105800_v2.0.a1	4336	4665	4752	41595	41345	46274	150.26	151.78	148.64	1223.22	1178.75	1376.07	150.227	1259.35	3.06746	9.18e-218	4.16e-215	ISPH	XP_007199828.1 4-hydroxy-3-methylbut-2-enyl diphosphate reductase, chloroplastic [Prunus persica]	Metabolism;Metabolism;Metabolism	Global and overview maps;Global and overview maps;Metabolism of terpenoids and polyketides	ko01100//Metabolic pathways;ko01110//Biosynthesis of secondary metabolites;ko00900//Terpenoid backbone biosynthesis	K03527;K03527;K03527	-	GO:0003674//molecular_function;GO:0003824//catalytic activity;GO:0005488//binding;GO:0008168//methyltransferase activity;GO:0008233//peptidase activity;GO:0016491//oxidoreductase activity;GO:0016725//oxidoreductase activity, acting on CH or CH2 groups;GO:0016726//oxidoreductase activity, acting on CH or CH2 groups, NAD or NADP as acceptor;GO:0043167//ion binding;GO:0043169//cation binding;GO:0046…	GO:0006081//cellular aldehyde metabolic process;GO:0006082//organic acid metabolic process;GO:0006090//pyruvate metabolic process;GO:0006629//lipid metabolic process;GO:0006644//phospholipid metabolic process;GO:0006720//isoprenoid metabolic process;GO:0006793//phosphorus metabolic process;GO:0006796//phosphate-containing compound metabolic process;GO:0008150//biological_process;GO:0008152//metab…	--
Prupe.6G101000_v2.0.a1	2942	3473	3038	36982	36490	39110	58.06	64.3	54.49	614.07	589.19	654.41	58.95	619.223	3.3929	2.17e-217	9.62e-215	ISPG	XP_007207209.2 4-hydroxy-3-methylbut-2-en-1-yl diphosphate synthase (ferredoxin), chloroplastic [Prunus persica]	Metabolism;Metabolism;Metabolism	Global and overview maps;Global and overview maps;Metabolism of terpenoids and polyketides	ko01100//Metabolic pathways;ko01110//Biosynthesis of secondary metabolites;ko00900//Terpenoid backbone biosynthesis	K03526;K03526;K03526	GO:0005737//cytoplasm	GO:0046429//4-hydroxy-3-methylbut-2-en-1-yl diphosphate synthase activity	GO:0016114//terpenoid biosynthetic process;GO:0019288//isopentenyl diphosphate biosynthetic process, methylerythritol 4-phosphate pathway;GO:0055114//oxidation-reduction process	--
Prupe.3G137400_v2.0.a1	253	314	287	3820	3874	4151	15.52	18.09	15.89	198.87	195.53	218.52	16.5	204.307	3.6302	8.81e-215	3.84e-212	--	XP_020416721.1 uncharacterized serine-rich protein C1E8.05 [Prunus persica]	-	-	-	-	-	-	-	--
Prupe.8G113800_v2.0.a1	6529	7720	6796	316	359	382	366.12	406.47	344.12	15.03	16.55	18.43	372.237	16.67	-4.48089	1.05e-210	4.5e-208	MEE14	XP_020409203.1 CCG-binding protein 1 [Prunus persica]	-	-	-	-	-	-	-	--
Prupe.3G201000_v2.0.a1	7669	7197	10058	69894	77018	72845	440.12	381.88	512.42	3389.57	3586.81	3556.48	444.807	3510.95	2.98061	7.85e-210	3.29e-207	CAB-151	XP_007215825.1 chlorophyll a-b binding protein 151, chloroplastic [Prunus persica]	Metabolism;Metabolism	Global and overview maps;Energy metabolism	ko01100//Metabolic pathways;ko00196//Photosynthesis - antenna proteins	K08913;K08913	GO:0005575//cellular_component;GO:0005622//intracellular;GO:0005623//cell;GO:0005737//cytoplasm;GO:0009507//chloroplast;GO:0009521//photosystem;GO:0009522//photosystem I;GO:0009523//photosystem II;GO:0009534//chloroplast thylakoid;GO:0009535//chloroplast thylakoid membrane;GO:0009536//plastid;GO:0009579//thylakoid;GO:0016020//membrane;GO:0016021//integral component of membrane;GO:0031224//intrins…	GO:0003674//molecular_function;GO:0005488//binding;GO:0016168//chlorophyll binding;GO:0043167//ion binding;GO:0043168//anion binding;GO:0043169//cation binding;GO:0046872//metal ion binding;GO:0046906//tetrapyrrole binding;GO:0048037//cofactor binding;GO:0097159//organic cyclic compound binding;GO:1901363//heterocyclic compound binding	GO:0006091//generation of precursor metabolites and energy;GO:0006464//cellular protein modification process;GO:0006807//nitrogen compound metabolic process;GO:0008150//biological_process;GO:0008152//metabolic process;GO:0009765//photosynthesis, light harvesting;GO:0009987//cellular process;GO:0015979//photosynthesis;GO:0018298//protein-chromophore linkage;GO:0019538//protein metabolic process;GO…	--
Prupe.7G068000_v2.0.a1	630	759	794	7509	7376	7998	16.87	19.09	19.2	170.68	162.54	183.83	18.3867	172.35	3.22861	7.5e-207	3.09e-204	CTPA3	XP_007203644.1 carboxyl-terminal-processing peptidase 3, chloroplastic [Prunus persica]	-	-	-	-	GO:0005575//cellular_component;GO:0005622//intracellular;GO:0005623//cell;GO:0005737//cytoplasm;GO:0009507//chloroplast;GO:0009534//chloroplast thylakoid;GO:0009536//plastid;GO:0009543//chloroplast thylakoid lumen;GO:0009579//thylakoid;GO:0016020//membrane;GO:0030288//outer membrane-bounded periplasmic space;GO:0031976//plastid thylakoid;GO:0031977//thylakoid lumen;GO:0031978//plastid thylakoid l…	GO:0003674//molecular_function;GO:0003824//catalytic activity;GO:0004175//endopeptidase activity;GO:0004222//metalloendopeptidase activity;GO:0004252//serine-type endopeptidase activity;GO:0005515//protein binding;GO:0008233//peptidase activity;GO:0008236//serine-type peptidase activity;GO:0016787//hydrolase activity;GO:0017171//serine hydrolase activity;GO:0070011//peptidase activity, acting on …	GO:0006508//proteolysis;GO:0006807//nitrogen compound metabolic process;GO:0006950//response to stress;GO:0008150//biological_process;GO:0008152//metabolic process;GO:0019538//protein metabolic process;GO:0030436//asexual sporulation;GO:0043170//macromolecule metabolic process;GO:0044238//primary metabolic process;GO:0071704//organic substance metabolic process;GO:1901564//organonitrogen compound…	--
Prupe.6G235900_v2.0.a1	19234	21932	22420	1426	1624	1748	868.67	930	913.98	54.65	60.34	67.74	904.217	60.91	-3.89192	5.92e-206	2.4e-203	CP29B	XP_020421987.1 29 kDa ribonucleoprotein A, chloroplastic [Prunus persica]	-	-	-	-	GO:0005575//cellular_component;GO:0005622//intracellular;GO:0005623//cell;GO:0005737//cytoplasm;GO:0009507//chloroplast;GO:0009536//plastid;GO:0043226//organelle;GO:0043227//membrane-bounded organelle;GO:0043229//intracellular organelle;GO:0043231//intracellular membrane-bounded organelle;GO:0044424//intracellular part;GO:0044444//cytoplasmic part;GO:0044464//cell part	GO:0003674//molecular_function;GO:0003676//nucleic acid binding;GO:0003723//RNA binding;GO:0005488//binding;GO:0097159//organic cyclic compound binding;GO:1901363//heterocyclic compound binding	GO:0006139//nucleobase-containing compound metabolic process;GO:0006396//RNA processing;GO:0006397//mRNA processing;GO:0006725//cellular aromatic compound metabolic process;GO:0006807//nitrogen compound metabolic process;GO:0008150//biological_process;GO:0008152//metabolic process;GO:0008380//RNA splicing;GO:0009987//cellular process;GO:0010467//gene expression;GO:0016070//RNA metabolic process;G…	--
Prupe.3G034800_v2.0.a1	84	88	95	1599	1806	1884	4.88	4.8	4.98	78.86	86.35	93.96	4.88667	86.39	4.14394	6.32e-206	2.51e-203	HSP17.4B	XP_007215082.1 17.4 kDa class III heat shock protein [Prunus persica]	Genetic Information Processing	Folding, sorting and degradation	ko04141//Protein processing in endoplasmic reticulum	K13993	-	-	-	--
Prupe.7G182800_v2.0.a1	3627	3796	4881	248	296	257	262.21	257.66	318.51	15.21	17.6	15.94	279.46	16.25	-4.10413	3.44e-203	1.34e-200	HMGB2	ONH97303.1 hypothetical protein PRUPE_7G182800 [Prunus persica]	-	-	-	-	GO:0005575//cellular_component;GO:0005622//intracellular;GO:0005623//cell;GO:0005634//nucleus;GO:0043226//organelle;GO:0043227//membrane-bounded organelle;GO:0043229//intracellular organelle;GO:0043231//intracellular membrane-bounded organelle;GO:0044424//intracellular part;GO:0044464//cell part	GO:0003674//molecular_function;GO:0003676//nucleic acid binding;GO:0003677//DNA binding;GO:0005488//binding;GO:0097159//organic cyclic compound binding;GO:1901363//heterocyclic compound binding	-	--
Prupe.4G233000_v2.0.a1	1955	1974	2319	112	108	99	53.12	50.42	56.71	2.59	2.43	2.3	53.4167	2.44	-4.45234	4.83e-203	1.86e-200	PAT1	ONI13600.1 hypothetical protein PRUPE_4G233000 [Prunus persica]	-	-	-	-	GO:0005575//cellular_component;GO:0005622//intracellular;GO:0005623//cell;GO:0005634//nucleus;GO:0005737//cytoplasm;GO:0005829//cytosol;GO:0043226//organelle;GO:0043227//membrane-bounded organelle;GO:0043229//intracellular organelle;GO:0043231//intracellular membrane-bounded organelle;GO:0044424//intracellular part;GO:0044444//cytoplasmic part;GO:0044464//cell part	GO:0003674//molecular_function;GO:0003676//nucleic acid binding;GO:0003677//DNA binding;GO:0003700//transcription factor activity, sequence-specific DNA binding;GO:0005488//binding;GO:0043565//sequence-specific DNA binding;GO:0097159//organic cyclic compound binding;GO:1901363//heterocyclic compound binding	GO:0006139//nucleobase-containing compound metabolic process;GO:0006351//transcription, DNA-templated;GO:0006355//regulation of transcription, DNA-templated;GO:0006725//cellular aromatic compound metabolic process;GO:0006807//nitrogen compound metabolic process;GO:0008150//biological_process;GO:0008152//metabolic process;GO:0009058//biosynthetic process;GO:0009059//macromolecule biosynthetic proc…	GRAS
Prupe.4G062900_v2.0.a1	39	50	43	1561	1714	1859	0.91	1.1	0.91	31.03	33.03	37.37	0.973333	33.81	5.11837	5.49e-203	2.07e-200	CIPK5	XP_007211421.1 CBL-interacting protein kinase 5 [Prunus persica]	-	-	-	-	GO:0005575//cellular_component;GO:0005622//intracellular;GO:0005623//cell;GO:0005737//cytoplasm;GO:0005829//cytosol;GO:0044424//intracellular part;GO:0044444//cytoplasmic part;GO:0044464//cell part	GO:0000166//nucleotide binding;GO:0003674//molecular_function;GO:0003824//catalytic activity;GO:0004672//protein kinase activity;GO:0004674//protein serine/threonine kinase activity;GO:0005488//binding;GO:0005524//ATP binding;GO:0008144//drug binding;GO:0016301//kinase activity;GO:0016709//oxidoreductase activity, acting on paired donors, with incorporation or reduction of molecular oxygen, NAD(P…	GO:0001101//response to acid chemical;GO:0006464//cellular protein modification process;GO:0006468//protein phosphorylation;GO:0006744//ubiquinone biosynthetic process;GO:0006793//phosphorus metabolic process;GO:0006796//phosphate-containing compound metabolic process;GO:0006807//nitrogen compound metabolic process;GO:0007154//cell communication;GO:0007165//signal transduction;GO:0008150//biologi…	--
Prupe.4G185700_v2.0.a1	20877	18365	25409	1162	1613	1255	722.73	630.36	830.44	33.91	44.81	35.32	727.843	38.0133	-4.25905	3.65e-202	1.35e-199	PORA	XP_020417330.1 protochlorophyllide reductase, chloroplastic [Prunus persica]	Metabolism;Metabolism;Metabolism	Global and overview maps;Global and overview maps;Metabolism of cofactors and vitamins	ko01100//Metabolic pathways;ko01110//Biosynthesis of secondary metabolites;ko00860//Porphyrin metabolism	K00218;K00218;K00218	GO:0005575//cellular_component;GO:0005622//intracellular;GO:0005623//cell;GO:0005737//cytoplasm;GO:0009507//chloroplast;GO:0009536//plastid;GO:0043226//organelle;GO:0043227//membrane-bounded organelle;GO:0043229//intracellular organelle;GO:0043231//intracellular membrane-bounded organelle;GO:0044424//intracellular part;GO:0044444//cytoplasmic part;GO:0044464//cell part	GO:0003674//molecular_function;GO:0003824//catalytic activity;GO:0004316//3-oxoacyl-[acyl-carrier-protein] reductase (NADPH) activity;GO:0004757//sepiapterin reductase activity;GO:0008667//2,3-dihydro-2,3-dihydroxybenzoate dehydrogenase activity;GO:0008678//2-deoxy-D-gluconate 3-dehydrogenase activity;GO:0016491//oxidoreductase activity;GO:0016627//oxidoreductase activity, acting on the CH-CH gro…	GO:0000272//polysaccharide catabolic process;GO:0006633//fatty acid biosynthetic process;GO:0006725//cellular aromatic compound metabolic process;GO:0006729//tetrahydrobiopterin biosynthetic process;GO:0006778//porphyrin-containing compound metabolic process;GO:0006779//porphyrin-containing compound biosynthetic process;GO:0006807//nitrogen compound metabolic process;GO:0008150//biological_proces…	--
Prupe.1G475200_v2.0.a1	228	226	242	2228	2946	2510	4.37	4.27	4.51	42.78	53.02	48.41	4.38333	48.07	3.45504	5.35e-202	1.96e-199	RD22	ONI34327.1 hypothetical protein PRUPE_1G475200 [Prunus persica]	-	-	-	-	-	GO:0004672//protein kinase activity;GO:0005524//ATP binding	GO:0016032//viral process	--
Prupe.1G367700_v2.0.a1	711	685	846	6057	5977	6192	19.39	17.54	20.83	140.19	134.12	144.92	19.2533	139.743	2.8596	5.92e-202	2.13e-199	APS2	XP_007222659.1 ATP sulfurylase 2 [Prunus persica]	Metabolism;Metabolism;Metabolism;Metabolism;Metabolism;Metabolism	Global and overview maps;Global and overview maps;Nucleotide metabolism;Energy metabolism;Metabolism of other amino acids;Biosynthesis of other secondary metabolites	ko01100//Metabolic pathways;ko01110//Biosynthesis of secondary metabolites;ko00230//Purine metabolism;ko00920//Sulfur metabolism;ko00450//Selenocompound metabolism;ko00261//Monobactam biosynthesis	K13811;K13811;K13811;K13811;K13811;K13811	GO:0005575//cellular_component;GO:0005622//intracellular;GO:0005623//cell;GO:0005737//cytoplasm;GO:0005829//cytosol;GO:0009507//chloroplast;GO:0009532//plastid stroma;GO:0009536//plastid;GO:0009570//chloroplast stroma;GO:0043226//organelle;GO:0043227//membrane-bounded organelle;GO:0043229//intracellular organelle;GO:0043231//intracellular membrane-bounded organelle;GO:0044422//organelle part;GO:0…	GO:0000166//nucleotide binding;GO:0003674//molecular_function;GO:0003824//catalytic activity;GO:0004020//adenylylsulfate kinase activity;GO:0004779//sulfate adenylyltransferase activity;GO:0004781//sulfate adenylyltransferase (ATP) activity;GO:0005488//binding;GO:0005524//ATP binding;GO:0008144//drug binding;GO:0016301//kinase activity;GO:0016740//transferase activity;GO:0016772//transferase acti…	GO:0000103//sulfate assimilation;GO:0006790//sulfur compound metabolic process;GO:0006793//phosphorus metabolic process;GO:0006796//phosphate-containing compound metabolic process;GO:0006950//response to stress;GO:0007154//cell communication;GO:0008150//biological_process;GO:0008152//metabolic process;GO:0009058//biosynthetic process;GO:0009267//cellular response to starvation;GO:0009403//toxin b…	--
Prupe.5G152800_v2.0.a1	3907	4413	3967	189	245	228	69.72	73.84	63.81	2.86	3.59	3.71	69.1233	3.38667	-4.35123	8.18e-200	2.9e-197	RNJ	XP_007210498.2 uncharacterized protein LOC18777440 isoform X1 [Prunus persica]	-	-	-	-	GO:0005575//cellular_component;GO:0005622//intracellular;GO:0005623//cell;GO:0005737//cytoplasm;GO:0009507//chloroplast;GO:0009536//plastid;GO:0043226//organelle;GO:0043227//membrane-bounded organelle;GO:0043229//intracellular organelle;GO:0043231//intracellular membrane-bounded organelle;GO:0044424//intracellular part;GO:0044444//cytoplasmic part;GO:0044464//cell part	GO:0003674//molecular_function;GO:0003676//nucleic acid binding;GO:0003723//RNA binding;GO:0003824//catalytic activity;GO:0004416//hydroxyacylglutathione hydrolase activity;GO:0004518//nuclease activity;GO:0004519//endonuclease activity;GO:0004521//endoribonuclease activity;GO:0004527//exonuclease activity;GO:0004532//exoribonuclease activity;GO:0004534//5'-3' exoribonuclease activity;GO:0004540/…	GO:0000003//reproduction;GO:0000578//embryonic axis specification;GO:0003006//developmental process involved in reproduction;GO:0006139//nucleobase-containing compound metabolic process;GO:0006364//rRNA processing;GO:0006396//RNA processing;GO:0006401//RNA catabolic process;GO:0006725//cellular aromatic compound metabolic process;GO:0006807//nitrogen compound metabolic process;GO:0006810//transpo…	Trihelix
Prupe.6G260800_v2.0.a1	56	46	71	1575	1606	1704	1.45	1.12	1.65	34.71	34.32	37.98	1.40667	35.67	4.66436	1.67e-199	5.81e-197	UVR8	XP_020420737.1 ultraviolet-B receptor UVR8 isoform X1 [Prunus persica]	-	-	-	-	-	-	-	--
Prupe.1G152500_v2.0.a1	2927	2849	3172	218	221	235	85.89	78.57	83.86	5.56	5.43	6.01	82.7733	5.66667	-3.86859	7.34e-199	2.52e-196	NFYC3	XP_007223486.1 nuclear transcription factor Y subunit C-3 [Prunus persica]	-	-	-	-	GO:0005575//cellular_component;GO:0005622//intracellular;GO:0005623//cell;GO:0005634//nucleus;GO:0005737//cytoplasm;GO:0005829//cytosol;GO:0043226//organelle;GO:0043227//membrane-bounded organelle;GO:0043229//intracellular organelle;GO:0043231//intracellular membrane-bounded organelle;GO:0044424//intracellular part;GO:0044444//cytoplasmic part;GO:0044464//cell part	GO:0003674//molecular_function;GO:0003676//nucleic acid binding;GO:0003677//DNA binding;GO:0003700//transcription factor activity, sequence-specific DNA binding;GO:0005488//binding;GO:0005515//protein binding;GO:0043565//sequence-specific DNA binding;GO:0046982//protein heterodimerization activity;GO:0046983//protein dimerization activity;GO:0097159//organic cyclic compound binding;GO:1901363//he…	GO:0001101//response to acid chemical;GO:0006139//nucleobase-containing compound metabolic process;GO:0006351//transcription, DNA-templated;GO:0006355//regulation of transcription, DNA-templated;GO:0006725//cellular aromatic compound metabolic process;GO:0006807//nitrogen compound metabolic process;GO:0007154//cell communication;GO:0007165//signal transduction;GO:0008150//biological_process;GO:00…	--
Prupe.1G505400_v2.0.a1	1593	1881	1331	36856	33658	34765	30.02	33.28	22.64	589.4	521.83	562.19	28.6467	557.807	4.28333	3.74e-197	1.27e-194	NIA1	XP_007225328.1 nitrate reductase [NADH] [Prunus persica]	Metabolism;Metabolism	Global and overview maps;Energy metabolism	ko01100//Metabolic pathways;ko00910//Nitrogen metabolism	K10534;K10534	GO:0005575//cellular_component;GO:0005622//intracellular;GO:0005623//cell;GO:0005737//cytoplasm;GO:0005829//cytosol;GO:0044424//intracellular part;GO:0044444//cytoplasmic part;GO:0044464//cell part	GO:0003674//molecular_function;GO:0003824//catalytic activity;GO:0005488//binding;GO:0008940//nitrate reductase activity;GO:0009055//electron carrier activity;GO:0009703//nitrate reductase (NADH) activity;GO:0016002//sulfite reductase activity;GO:0016491//oxidoreductase activity;GO:0016655//oxidoreductase activity, acting on NAD(P)H, quinone or similar compound as acceptor;GO:0016661//oxidoreduct…	GO:0001505//regulation of neurotransmitter levels;GO:0006082//organic acid metabolic process;GO:0006790//sulfur compound metabolic process;GO:0006807//nitrogen compound metabolic process;GO:0006809//nitric oxide biosynthetic process;GO:0006814//sodium ion transport;GO:0008150//biological_process;GO:0008152//metabolic process;GO:0009058//biosynthetic process;GO:0009987//cellular process;GO:0010124…	--
Prupe.1G146600_v2.0.a1	2023	2193	2131	18206	17438	19021	24.43	24.41	23.4	178.2	165.14	187.6	24.08	176.98	2.87768	1.94e-196	6.46e-194	PPD	ONI28536.1 hypothetical protein PRUPE_1G146600 [Prunus persica]	Metabolism;Metabolism;Metabolism;Metabolism	Global and overview maps;Global and overview maps;Carbohydrate metabolism;Energy metabolism	ko01100//Metabolic pathways;ko01200//Carbon metabolism;ko00620//Pyruvate metabolism;ko00710//Carbon fixation in photosynthetic organisms	K01006;K01006;K01006;K01006	GO:0005575//cellular_component;GO:0005622//intracellular;GO:0005623//cell;GO:0005634//nucleus;GO:0005737//cytoplasm;GO:0005829//cytosol;GO:0009507//chloroplast;GO:0009532//plastid stroma;GO:0009536//plastid;GO:0009570//chloroplast stroma;GO:0043226//organelle;GO:0043227//membrane-bounded organelle;GO:0043229//intracellular organelle;GO:0043231//intracellular membrane-bounded organelle;GO:0044422/…	GO:0000166//nucleotide binding;GO:0003674//molecular_function;GO:0003824//catalytic activity;GO:0005488//binding;GO:0005524//ATP binding;GO:0008144//drug binding;GO:0008965//phosphoenolpyruvate-protein phosphotransferase activity;GO:0008986//pyruvate, water dikinase activity;GO:0016301//kinase activity;GO:0016740//transferase activity;GO:0016772//transferase activity, transferring phosphorus-cont…	GO:0006082//organic acid metabolic process;GO:0006090//pyruvate metabolic process;GO:0006094//gluconeogenesis;GO:0006793//phosphorus metabolic process;GO:0006796//phosphate-containing compound metabolic process;GO:0006808//regulation of nitrogen utilization;GO:0007059//chromosome segregation;GO:0008150//biological_process;GO:0008152//metabolic process;GO:0009401//phosphoenolpyruvate-dependent sug…	--
Prupe.8G109700_v2.0.a1	4306	4573	4560	360	376	287	267.85	267.17	256.07	19	19.23	15.32	263.697	17.85	-3.88488	2.11e-194	6.94e-192	At4g37220	XP_007200537.1 cold-regulated 413 plasma membrane protein 1 [Prunus persica]	-	-	-	-	GO:0005575//cellular_component;GO:0005622//intracellular;GO:0005623//cell;GO:0005737//cytoplasm;GO:0005773//vacuole;GO:0005886//plasma membrane;GO:0016020//membrane;GO:0016021//integral component of membrane;GO:0031224//intrinsic component of membrane;GO:0043226//organelle;GO:0043227//membrane-bounded organelle;GO:0043229//intracellular organelle;GO:0043231//intracellular membrane-bounded organel…	-	GO:0001101//response to acid chemical;GO:0006950//response to stress;GO:0007154//cell communication;GO:0008150//biological_process;GO:0009266//response to temperature stimulus;GO:0009409//response to cold;GO:0009414//response to water deprivation;GO:0009415//response to water;GO:0009605//response to external stimulus;GO:0009628//response to abiotic stimulus;GO:0009631//cold acclimation;GO:0009719…	--
Prupe.2G263300_v2.0.a1	139	226	241	4420	5222	5407	8.08	12.33	12.64	217.98	249.68	269.65	11.0167	245.77	4.47955	1.62e-191	5.23e-189	--	XP_007218497.1 uncharacterized protein LOC18786797 [Prunus persica]	-	-	-	-	GO:0005634//nucleus	GO:0003677//DNA binding;GO:0008270//zinc ion binding	GO:0045893//positive regulation of transcription, DNA-templated	--
Prupe.1G172600_v2.0.a1	2449	2665	2221	28778	28047	29880	65.98	67.42	54.01	657.95	621.67	690.8	62.47	656.807	3.39423	2.42e-190	7.74e-188	FKBP65	XP_007222365.1 70 kDa peptidyl-prolyl isomerase [Prunus persica]	-	-	-	-	GO:0005854//nascent polypeptide-associated complex	GO:0003755//peptidyl-prolyl cis-trans isomerase activity;GO:0005515//protein binding;GO:0051082//unfolded protein binding	GO:0007267//cell-cell signaling;GO:0051083//'de novo' cotranslational protein folding	--
Prupe.8G256900_v2.0.a1	79	101	131	2832	2425	2764	5.27	6.33	7.89	160.31	133.08	158.22	6.49667	150.537	4.53427	2.55e-188	8.02e-186	APIC	XP_007200490.2 glutathione S-transferase [Prunus persica]	Metabolism;Metabolism	Global and overview maps;Metabolism of other amino acids	ko01100//Metabolic pathways;ko00480//Glutathione metabolism	K00799;K00799	-	GO:0005515//protein binding;GO:0016034//maleylacetoacetate isomerase activity	GO:0006559//L-phenylalanine catabolic process;GO:0006572//tyrosine catabolic process;GO:0006749//glutathione metabolic process	--
Prupe.7G064000_v2.0.a1	3369	4485	4104	154	185	124	69.43	86.78	76.34	2.69	3.14	2.19	77.5167	2.67333	-4.85779	3.06e-187	9.51e-185	RFS2	XP_007204267.1 probable galactinol--sucrose galactosyltransferase 2 [Prunus persica]	Metabolism;Metabolism	Global and overview maps;Carbohydrate metabolism	ko01100//Metabolic pathways;ko00052//Galactose metabolism	K06617;K06617	GO:0005575//cellular_component;GO:0005911//cell-cell junction;GO:0009506//plasmodesma;GO:0030054//cell junction;GO:0055044//symplast	GO:0003674//molecular_function;GO:0003824//catalytic activity;GO:0004553//hydrolase activity, hydrolyzing O-glycosyl compounds;GO:0004557//alpha-galactosidase activity;GO:0015925//galactosidase activity;GO:0016740//transferase activity;GO:0016757//transferase activity, transferring glycosyl groups;GO:0016787//hydrolase activity;GO:0016798//hydrolase activity, acting on glycosyl bonds;GO:0052692//…	GO:0005975//carbohydrate metabolic process;GO:0006950//response to stress;GO:0006979//response to oxidative stress;GO:0008150//biological_process;GO:0008152//metabolic process;GO:0009056//catabolic process;GO:0009311//oligosaccharide metabolic process;GO:0009313//oligosaccharide catabolic process;GO:0009628//response to abiotic stimulus;GO:0016052//carbohydrate catabolic process;GO:0033530//raffi…	--
Prupe.4G197100_v2.0.a1	4840	5498	5661	483	527	536	177.65	189.47	187.55	15.04	15.91	16.88	184.89	15.9433	-3.53564	9.57e-187	2.93e-184	MORF9	XP_007211990.1 DAG protein, chloroplastic [Prunus persica]	-	-	-	-	-	-	-	--
Prupe.6G315800_v2.0.a1	2950	2696	3318	237	282	243	166.04	142.45	168.68	11.32	13	11.66	159.057	11.9933	-3.72924	1.2e-185	3.63e-183	Dnajb8	XP_007206054.1 chaperone protein DnaJ isoform X1 [Prunus persica]	-	-	-	-	GO:0005634//nucleus	GO:0003677//DNA binding;GO:0005515//protein binding	GO:0006457//protein folding;GO:0009408//response to heat	--
Prupe.4G016000_v2.0.a1	2088	2631	2718	26	58	38	95.7	113.28	112.46	1.03	2.18	1.48	107.147	1.56333	-6.09882	2.41e-185	7.17e-183	RBCX1	XP_007212161.2 chaperonin-like RBCX protein 1, chloroplastic [Prunus persica]	-	-	-	-	GO:0005575//cellular_component;GO:0005622//intracellular;GO:0005623//cell;GO:0005737//cytoplasm;GO:0009507//chloroplast;GO:0009534//chloroplast thylakoid;GO:0009536//plastid;GO:0009579//thylakoid;GO:0031976//plastid thylakoid;GO:0031984//organelle subcompartment;GO:0043226//organelle;GO:0043227//membrane-bounded organelle;GO:0043229//intracellular organelle;GO:0043231//intracellular membrane-boun…	GO:0003674//molecular_function;GO:0005488//binding;GO:0005515//protein binding;GO:0044183//protein binding involved in protein folding	GO:0001101//response to acid chemical;GO:0006457//protein folding;GO:0006950//response to stress;GO:0006970//response to osmotic stress;GO:0008150//biological_process;GO:0009266//response to temperature stimulus;GO:0009409//response to cold;GO:0009414//response to water deprivation;GO:0009415//response to water;GO:0009628//response to abiotic stimulus;GO:0009651//response to salt stress;GO:000998…	--
Prupe.5G206800_v2.0.a1	1988	2064	2646	37	66	37	159.33	155.32	191.46	2.52	4.35	2.55	168.703	3.14	-5.74758	2.94e-185	8.64e-183	SP1L2	BBH04022.1 SPIRAL1-like1 [Prunus dulcis]	-	-	-	-	-	-	-	--
Prupe.1G522500_v2.0.a1	2697	2562	3251	192	217	214	67.39	60.12	73.32	4.08	4.47	4.58	66.9433	4.37667	-3.93504	5.99e-184	1.74e-181	CLEB3J9	XP_007222276.1 thylakoid lumenal 29 kDa protein, chloroplastic [Prunus persica]	Metabolism;Metabolism;Metabolism	Global and overview maps;Metabolism of other amino acids;Carbohydrate metabolism	ko01100//Metabolic pathways;ko00480//Glutathione metabolism;ko00053//Ascorbate and aldarate metabolism	K00434;K00434;K00434	GO:0005575//cellular_component;GO:0005622//intracellular;GO:0005623//cell;GO:0005634//nucleus;GO:0005737//cytoplasm;GO:0009507//chloroplast;GO:0009534//chloroplast thylakoid;GO:0009535//chloroplast thylakoid membrane;GO:0009536//plastid;GO:0009543//chloroplast thylakoid lumen;GO:0009579//thylakoid;GO:0016020//membrane;GO:0031976//plastid thylakoid;GO:0031977//thylakoid lumen;GO:0031978//plastid t…	GO:0003674//molecular_function;GO:0003824//catalytic activity;GO:0004096//catalase activity;GO:0004130//cytochrome-c peroxidase activity;GO:0004601//peroxidase activity;GO:0005488//binding;GO:0016209//antioxidant activity;GO:0016491//oxidoreductase activity;GO:0016684//oxidoreductase activity, acting on peroxide as acceptor;GO:0020037//heme binding;GO:0046906//tetrapyrrole binding;GO:0048037//cof…	GO:0000302//response to reactive oxygen species;GO:0006950//response to stress;GO:0006979//response to oxidative stress;GO:0008150//biological_process;GO:0008152//metabolic process;GO:0009056//catabolic process;GO:0009636//response to toxic substance;GO:0009987//cellular process;GO:0016999//antibiotic metabolic process;GO:0017001//antibiotic catabolic process;GO:0017144//drug metabolic process;GO…	--
Prupe.6G008800_v2.0.a1	215	216	222	2170	2430	2552	7.98	7.53	7.44	68.39	74.24	81.33	7.65	74.6533	3.28668	1.08e-183	3.11e-181	HSP18.5-C	XP_007206111.1 18.5 kDa class I heat shock protein [Prunus persica]	Genetic Information Processing	Folding, sorting and degradation	ko04141//Protein processing in endoplasmic reticulum	K13993	GO:0005575//cellular_component;GO:0005622//intracellular;GO:0005623//cell;GO:0005737//cytoplasm;GO:0044424//intracellular part;GO:0044464//cell part	-	GO:0000302//response to reactive oxygen species;GO:0006950//response to stress;GO:0006979//response to oxidative stress;GO:0008150//biological_process;GO:0009266//response to temperature stimulus;GO:0009314//response to radiation;GO:0009408//response to heat;GO:0009416//response to light stimulus;GO:0009628//response to abiotic stimulus;GO:0009636//response to toxic substance;GO:0009642//response…	--
Prupe.1G298500_v2.0.a1	1818	2008	2306	12	25	22	42.61	44.23	48.82	0.24	0.49	0.43	45.22	0.386667	-6.86973	2.07e-183	5.86e-181	CPN60B4	XP_020411336.1 chaperonin 60 subunit beta 4, chloroplastic isoform X1 [Prunus persica]	Genetic Information Processing	Folding, sorting and degradation	ko03018//RNA degradation	K04077	GO:0005575//cellular_component;GO:0005622//intracellular;GO:0005623//cell;GO:0005737//cytoplasm;GO:0005829//cytosol;GO:0009507//chloroplast;GO:0009526//plastid envelope;GO:0009532//plastid stroma;GO:0009536//plastid;GO:0009570//chloroplast stroma;GO:0009941//chloroplast envelope;GO:0031967//organelle envelope;GO:0031975//envelope;GO:0043226//organelle;GO:0043227//membrane-bounded organelle;GO:004…	GO:0000166//nucleotide binding;GO:0003674//molecular_function;GO:0005488//binding;GO:0005515//protein binding;GO:0005524//ATP binding;GO:0008144//drug binding;GO:0016887//ATPase activity;GO:0017076//purine nucleotide binding;GO:0030554//adenyl nucleotide binding;GO:0032553//ribonucleotide binding;GO:0032555//purine ribonucleotide binding;GO:0032559//adenyl ribonucleotide binding;GO:0035639//purin…	GO:0006457//protein folding;GO:0006458//'de novo' protein folding;GO:0008150//biological_process;GO:0009987//cellular process;GO:0042026//protein refolding;GO:0061077//chaperone-mediated protein folding	--
Prupe.6G113100_v2.0.a1	67	43	67	1566	1764	1897	2.98	1.79	2.69	59.03	64.47	72.31	2.48667	65.27	4.71414	4.94e-183	1.38e-180	ZAT5	XP_020422898.1 zinc finger protein ZAT5 [Prunus persica]	-	-	-	-	GO:0005575//cellular_component;GO:0005622//intracellular;GO:0005623//cell;GO:0005634//nucleus;GO:0043226//organelle;GO:0043227//membrane-bounded organelle;GO:0043229//intracellular organelle;GO:0043231//intracellular membrane-bounded organelle;GO:0044424//intracellular part;GO:0044464//cell part	GO:0003674//molecular_function;GO:0003676//nucleic acid binding;GO:0003677//DNA binding;GO:0003700//transcription factor activity, sequence-specific DNA binding;GO:0005488//binding;GO:0043167//ion binding;GO:0043169//cation binding;GO:0043565//sequence-specific DNA binding;GO:0046872//metal ion binding;GO:0097159//organic cyclic compound binding;GO:1901363//heterocyclic compound binding	GO:0006139//nucleobase-containing compound metabolic process;GO:0006351//transcription, DNA-templated;GO:0006355//regulation of transcription, DNA-templated;GO:0006725//cellular aromatic compound metabolic process;GO:0006807//nitrogen compound metabolic process;GO:0008150//biological_process;GO:0008152//metabolic process;GO:0009058//biosynthetic process;GO:0009059//macromolecule biosynthetic proc…	--
Prupe.8G260100_v2.0.a1	1405	1491	1576	7177	7847	7561	62.18	61.96	62.96	269.54	285.72	287.14	62.3667	280.8	2.1707	6.23e-182	1.72e-179	--	XP_007201282.1 universal stress protein PHOS34 [Prunus persica]	-	-	-	-	-	-	-	--
Prupe.5G186000_v2.0.a1	536	592	500	4859	5258	5044	13.88	14.4	11.69	106.79	112.04	112.1	13.3233	110.31	3.04954	9.82e-182	2.68e-179	NPF4.6	XP_007211275.1 protein NRT1/ PTR FAMILY 4.6 [Prunus persica]	-	-	-	-	GO:0005575//cellular_component;GO:0005623//cell;GO:0005886//plasma membrane;GO:0016020//membrane;GO:0016021//integral component of membrane;GO:0031224//intrinsic component of membrane;GO:0044425//membrane part;GO:0044464//cell part;GO:0071944//cell periphery	GO:0003674//molecular_function;GO:0005215//transporter activity;GO:0005319//lipid transporter activity;GO:0005342//organic acid transmembrane transporter activity;GO:0008028//monocarboxylic acid transmembrane transporter activity;GO:0008509//anion transmembrane transporter activity;GO:0008514//organic anion transmembrane transporter activity;GO:0015075//ion transmembrane transporter activity;GO:0…	GO:0006082//organic acid metabolic process;GO:0006807//nitrogen compound metabolic process;GO:0006810//transport;GO:0006811//ion transport;GO:0006820//anion transport;GO:0006869//lipid transport;GO:0008150//biological_process;GO:0008152//metabolic process;GO:0009605//response to external stimulus;GO:0009607//response to biotic stimulus;GO:0009624//response to nematode;GO:0009987//cellular process…	--
Prupe.1G024900_v2.0.a1	480	624	553	5445	5554	5630	13.09	15.98	13.62	126.03	124.63	131.77	14.23	127.477	3.16323	1.25e-180	3.36e-178	--	XP_007222776.1 uncharacterized protein LOC18790725 [Prunus persica]	-	-	-	-	-	-	-	--
Prupe.1G218500_v2.0.a1	2514	2414	2798	172	182	127	102.5	92.41	102.98	5.95	6.1	4.44	99.2967	5.49667	-4.17512	8.12e-179	2.16e-176	TIFY9	XP_007223954.2 protein TIFY 9 [Prunus persica]	Environmental Information Processing	Signal transduction	ko04075//Plant hormone signal transduction	K13464	GO:0005575//cellular_component;GO:0005622//intracellular;GO:0005623//cell;GO:0005634//nucleus;GO:0043226//organelle;GO:0043227//membrane-bounded organelle;GO:0043229//intracellular organelle;GO:0043231//intracellular membrane-bounded organelle;GO:0044424//intracellular part;GO:0044464//cell part	GO:0003674//molecular_function;GO:0003712//transcription cofactor activity;GO:0003714//transcription corepressor activity;GO:0005488//binding;GO:0005515//protein binding;GO:0042802//identical protein binding;GO:0042803//protein homodimerization activity;GO:0046983//protein dimerization activity	GO:0001101//response to acid chemical;GO:0002682//regulation of immune system process;GO:0002831//regulation of response to biotic stimulus;GO:0006139//nucleobase-containing compound metabolic process;GO:0006351//transcription, DNA-templated;GO:0006355//regulation of transcription, DNA-templated;GO:0006725//cellular aromatic compound metabolic process;GO:0006807//nitrogen compound metabolic proce…	Tify
Prupe.5G153400_v2.0.a1	63	57	71	1375	1293	1332	1.35	1.1	1.3	22.57	20.61	22.76	1.25	21.98	4.13619	9.01e-179	2.37e-176	At3g03770	XP_020420542.1 probable inactive leucine-rich repeat receptor-like protein kinase At3g03770 [Prunus persica]	-	-	-	-	GO:0005575//cellular_component;GO:0005623//cell;GO:0005886//plasma membrane;GO:0016020//membrane;GO:0016021//integral component of membrane;GO:0031224//intrinsic component of membrane;GO:0044425//membrane part;GO:0044464//cell part;GO:0071944//cell periphery	GO:0000155//phosphorelay sensor kinase activity;GO:0000166//nucleotide binding;GO:0003674//molecular_function;GO:0003824//catalytic activity;GO:0004520//endodeoxyribonuclease activity;GO:0004672//protein kinase activity;GO:0004721//phosphoprotein phosphatase activity;GO:0005488//binding;GO:0005515//protein binding;GO:0005524//ATP binding;GO:0008144//drug binding;GO:0016301//kinase activity;GO:001…	GO:0000160//phosphorelay signal transduction system;GO:0006464//cellular protein modification process;GO:0006468//protein phosphorylation;GO:0006793//phosphorus metabolic process;GO:0006796//phosphate-containing compound metabolic process;GO:0006807//nitrogen compound metabolic process;GO:0008150//biological_process;GO:0008152//metabolic process;GO:0009987//cellular process;GO:0015948//methanogen…	--
Prupe.2G040000_v2.0.a1	459	452	455	3857	3662	3464	13.02	12.04	11.65	92.84	85.46	84.32	12.2367	87.54	2.83873	2.81e-177	7.31e-175	DRP4C	ONI20906.1 hypothetical protein PRUPE_2G040000 [Prunus persica]	-	-	-	-	GO:0005737//cytoplasm	GO:0003924//GTPase activity;GO:0005525//GTP binding;GO:0043022//ribosome binding	GO:0042254//ribosome biogenesis	--
Prupe.7G241000_v2.0.a1	184	214	249	2206	2334	2449	5.72	6.25	6.99	58.23	59.73	65.37	6.32	61.11	3.27341	3.78e-177	9.72e-175	BT1	XP_007204380.1 adenine nucleotide transporter BT1, chloroplastic/mitochondrial [Prunus persica]	-	-	-	-	GO:0005575//cellular_component;GO:0005622//intracellular;GO:0005623//cell;GO:0005737//cytoplasm;GO:0005739//mitochondrion;GO:0005740//mitochondrial envelope;GO:0005743//mitochondrial inner membrane;GO:0009501//amyloplast;GO:0009507//chloroplast;GO:0009526//plastid envelope;GO:0009528//plastid inner membrane;GO:0009536//plastid;GO:0009706//chloroplast inner membrane;GO:0009941//chloroplast envelop…	-	GO:0006810//transport;GO:0006811//ion transport;GO:0006820//anion transport;GO:0006862//nucleotide transport;GO:0008150//biological_process;GO:0015711//organic anion transport;GO:0015748//organophosphate ester transport;GO:0015780//nucleotide-sugar transport;GO:0015865//purine nucleotide transport;GO:0015866//ADP transport;GO:0015868//purine ribonucleotide transport;GO:0015931//nucleobase-contain…	--
Prupe.2G194400_v2.0.a1	2095	2450	2498	83	114	119	98.73	108.41	106.27	3.32	4.42	4.81	104.47	4.18333	-4.64229	4.91e-177	1.25e-174	ATHB-12	XP_007218213.1 homeobox-leucine zipper protein ATHB-12 [Prunus persica]	-	-	-	-	GO:0005575//cellular_component;GO:0005622//intracellular;GO:0005623//cell;GO:0005634//nucleus;GO:0043226//organelle;GO:0043227//membrane-bounded organelle;GO:0043229//intracellular organelle;GO:0043231//intracellular membrane-bounded organelle;GO:0044424//intracellular part;GO:0044464//cell part	GO:0003674//molecular_function;GO:0003676//nucleic acid binding;GO:0003677//DNA binding;GO:0003700//transcription factor activity, sequence-specific DNA binding;GO:0005488//binding;GO:0043565//sequence-specific DNA binding;GO:0097159//organic cyclic compound binding;GO:1901363//heterocyclic compound binding	GO:0001101//response to acid chemical;GO:0006139//nucleobase-containing compound metabolic process;GO:0006351//transcription, DNA-templated;GO:0006355//regulation of transcription, DNA-templated;GO:0006725//cellular aromatic compound metabolic process;GO:0006807//nitrogen compound metabolic process;GO:0006950//response to stress;GO:0006970//response to osmotic stress;GO:0007275//multicellular org…	--
Prupe.5G104400_v2.0.a1	2161	2314	2354	111	141	148	40.25	40.47	39.58	1.75	2.16	2.37	40.1	2.09333	-4.25973	4.87e-176	1.23e-173	At1g63850	XP_020419856.1 BTB/POZ domain-containing protein At1g63850 [Prunus persica]	-	-	-	-	-	GO:0005515//protein binding	GO:0006464//cellular protein modification process;GO:0006807//nitrogen compound metabolic process;GO:0008150//biological_process;GO:0008152//metabolic process;GO:0009987//cellular process;GO:0016567//protein ubiquitination;GO:0019538//protein metabolic process;GO:0032446//protein modification by small protein conjugation;GO:0036211//protein modification process;GO:0043170//macromolecule metabolic…	--
Prupe.8G214000_v2.0.a1	3968	4385	3490	140	188	140	48.18	49.65	37.94	1.44	1.89	1.47	45.2567	1.6	-4.82199	1.79e-175	4.46e-173	PDR1	XP_020425823.1 pleiotropic drug resistance protein 1 [Prunus persica]	-	-	-	-	GO:0005575//cellular_component;GO:0005737//cytoplasm;GO:0005887//integral component of plasma membrane;GO:0009379//Holliday junction helicase complex;GO:0009380//excinuclease repair complex;GO:0009898//cytoplasmic side of plasma membrane;GO:0016020//membrane;GO:0016021//integral component of membrane;GO:0043190//ATP-binding cassette (ABC) transporter complex;GO:0055051//ATP-binding cassette (ABC)…	GO:0003674//molecular_function;GO:0003678//DNA helicase activity;GO:0003924//GTPase activity;GO:0005319//lipid transporter activity;GO:0005524//ATP binding;GO:0005525//GTP binding;GO:0008565//protein transporter activity;GO:0009378//four-way junction helicase activity;GO:0009381//excinuclease ABC activity;GO:0015220//choline transmembrane transporter activity;GO:0015221//lipopolysaccharide transm…	GO:0000910//cytokinesis;GO:0002949//tRNA threonylcarbamoyladenosine modification;GO:0006260//DNA replication;GO:0006281//DNA repair;GO:0006289//nucleotide-excision repair;GO:0006310//DNA recombination;GO:0006400//tRNA modification;GO:0006576//cellular biogenic amine metabolic process;GO:0006810//transport;GO:0006817//phosphate ion transport;GO:0006824//cobalt ion transport;GO:0006869//lipid trans…	--
Prupe.6G291500_v2.0.a1	146	161	100	4049	3724	4045	2.79	2.89	1.73	65.77	58.64	66.44	2.47	63.6167	4.68682	2.7e-175	6.64e-173	WNK5	XP_020422368.1 probable serine/threonine-protein kinase WNK5 [Prunus persica]	-	-	-	-	GO:0005575//cellular_component;GO:0005622//intracellular;GO:0005623//cell;GO:0005737//cytoplasm;GO:0005829//cytosol;GO:0044424//intracellular part;GO:0044444//cytoplasmic part;GO:0044464//cell part	GO:0000166//nucleotide binding;GO:0003674//molecular_function;GO:0003824//catalytic activity;GO:0004672//protein kinase activity;GO:0004674//protein serine/threonine kinase activity;GO:0005488//binding;GO:0005515//protein binding;GO:0005524//ATP binding;GO:0008144//drug binding;GO:0016301//kinase activity;GO:0016740//transferase activity;GO:0016772//transferase activity, transferring phosphorus-c…	GO:0000003//reproduction;GO:0003006//developmental process involved in reproduction;GO:0006464//cellular protein modification process;GO:0006468//protein phosphorylation;GO:0006793//phosphorus metabolic process;GO:0006796//phosphate-containing compound metabolic process;GO:0006807//nitrogen compound metabolic process;GO:0007154//cell communication;GO:0007165//signal transduction;GO:0007275//multi…	--
Prupe.7G165700_v2.0.a1	69	79	89	1282	1529	1566	4.39	4.72	5.11	69.24	80.06	85.52	4.74	78.2733	4.04556	1.24e-174	3.01e-172	BBX19	XP_007202703.2 B-box zinc finger protein 19 isoform X1 [Prunus persica]	-	-	-	-	-	GO:0003674//molecular_function;GO:0008270//zinc ion binding	GO:0043571//maintenance of CRISPR repeat elements	C2C2-CO-like
Prupe.6G166100_v2.0.a1	2815	2464	3252	80	139	95	77.2	63.37	80.36	1.85	3.14	2.23	73.6433	2.40667	-4.93545	3.62e-174	8.72e-172	EMB3004	XP_020422269.1 bifunctional 3-dehydroquinate dehydratase/shikimate dehydrogenase, chloroplastic isoform X2 [Prunus persica]	Metabolism;Metabolism;Metabolism;Metabolism	Global and overview maps;Global and overview maps;Global and overview maps;Amino acid metabolism	ko01100//Metabolic pathways;ko01110//Biosynthesis of secondary metabolites;ko01230//Biosynthesis of amino acids;ko00400//Phenylalanine, tyrosine and tryptophan biosynthesis	K13832;K13832;K13832;K13832	GO:0005737//cytoplasm	GO:0003855//3-dehydroquinate dehydratase activity;GO:0004764//shikimate 3-dehydrogenase (NADP+) activity;GO:0008883//glutamyl-tRNA reductase activity;GO:0016491//oxidoreductase activity;GO:0051287//NAD binding	GO:0006779//porphyrin-containing compound biosynthetic process;GO:0009423//chorismate biosynthetic process;GO:0055114//oxidation-reduction process	--
Prupe.7G181400_v2.0.a1	5555	7554	5910	102044	100256	118854	190.54	243.22	182.98	2970.22	2829.11	3498.5	205.58	3099.28	3.91416	4.16e-174	9.91e-172	At2g17570	XP_007202102.1 rubber cis-polyprenyltransferase HRT2 [Prunus persica]	Metabolism;Metabolism	Global and overview maps;Metabolism of terpenoids and polyketides	ko01110//Biosynthesis of secondary metabolites;ko00900//Terpenoid backbone biosynthesis	K11778;K11778	GO:0005737//cytoplasm	GO:0000287//magnesium ion binding;GO:0002094//polyprenyltransferase activity;GO:0003674//molecular_function;GO:0003824//catalytic activity;GO:0004659//prenyltransferase activity;GO:0008193//tRNA guanylyltransferase activity;GO:0008834//di-trans,poly-cis-decaprenylcistransferase activity;GO:0016740//transferase activity;GO:0016765//transferase activity, transferring alkyl or aryl (other than methy…	GO:0006066//alcohol metabolic process;GO:0006400//tRNA modification;GO:0006464//cellular protein modification process;GO:0006486//protein glycosylation;GO:0006629//lipid metabolic process;GO:0006720//isoprenoid metabolic process;GO:0006807//nitrogen compound metabolic process;GO:0008150//biological_process;GO:0008152//metabolic process;GO:0008299//isoprenoid biosynthetic process;GO:0008610//lipid…	--
Prupe.2G176600_v2.0.a1	102	81	137	1855	2043	2150	4.06	3.34	5.73	63.82	68.77	74.4	4.37667	68.9967	3.97862	2.42e-172	5.71e-170	HIPP39	XP_020412403.1 heavy metal-associated isoprenylated plant protein 39 [Prunus persica]	-	-	-	-	GO:0005575//cellular_component;GO:0005622//intracellular;GO:0005623//cell;GO:0005737//cytoplasm;GO:0016020//membrane;GO:0016021//integral component of membrane;GO:0016593//Cdc73/Paf1 complex;GO:0044424//intracellular part;GO:0044464//cell part;GO:0071203//WASH complex	GO:0003674//molecular_function;GO:0004190//aspartic-type endopeptidase activity;GO:0005219//ryanodine-sensitive calcium-release channel activity;GO:0005488//binding;GO:0005515//protein binding;GO:0043167//ion binding;GO:0043169//cation binding;GO:0046872//metal ion binding;GO:0046873//metal ion transmembrane transporter activity;GO:0046914//transition metal ion binding	GO:0006270//DNA replication initiation;GO:0006360//transcription from RNA polymerase I promoter;GO:0006368//transcription elongation from RNA polymerase II promoter;GO:0006810//transport;GO:0006811//ion transport;GO:0006812//cation transport;GO:0006873//cellular ion homeostasis;GO:0006874//cellular calcium ion homeostasis;GO:0006875//cellular metal ion homeostasis;GO:0008150//biological_process;G…	--
Prupe.8G096400_v2.0.a1	9183	13451	12458	572	728	597	625.88	877.94	782.71	33.18	40.82	33.6	762.177	35.8667	-4.40941	4.62e-171	1.08e-168	RBG7	AZL47260.1 glycine rich RNA binding protein [Prunus pseudocerasus]	-	-	-	-	-	GO:0003676//nucleic acid binding	GO:0008380//RNA splicing	--
Prupe.1G508400_v2.0.a1	4090	4177	4709	422	526	497	220.96	211.95	229.74	19.31	23.32	22.91	220.883	21.8467	-3.3378	1e-170	2.32e-168	--	ONI34974.1 hypothetical protein PRUPE_1G508400 [Prunus persica]	-	-	-	-	-	-	-	--
Prupe.3G258900_v2.0.a1	519	635	608	4590	4658	4811	11.35	12.97	11.91	84.98	83.39	90.13	12.0767	86.1667	2.83491	1.01e-169	2.31e-167	--	XP_007217234.1 uncharacterized protein LOC18781578 [Prunus persica]	-	-	-	-	-	-	-	--
Prupe.5G123400_v2.0.a1	220	199	227	2188	2134	2308	4.29	3.64	3.99	36.17	34.2	38.58	3.97333	36.3167	3.19221	8.28e-169	1.88e-166	ARF9	XP_020419776.1 auxin response factor 9 [Prunus persica]	Environmental Information Processing	Signal transduction	ko04075//Plant hormone signal transduction	K14486	GO:0005634//nucleus	GO:0003677//DNA binding	GO:0006355//regulation of transcription, DNA-templated;GO:0009725//response to hormone	ARF
Prupe.6G132300_v2.0.a1	214	212	241	2008	2430	2489	5.34	4.97	5.43	42.52	49.89	53.3	5.24667	48.57	3.21059	1.32e-168	2.96e-166	--	XP_007205978.2 protein FANTASTIC FOUR 1 [Prunus persica]	-	-	-	-	-	-	-	--
Prupe.3G266200_v2.0.a1	275	282	349	2653	2533	2424	7.2	6.94	8.25	58.98	54.59	54.49	7.46333	56.02	2.90805	2.7e-168	6e-166	CDF2	XP_007215254.1 cyclic dof factor 2 [Prunus persica]	-	-	-	-	-	GO:0003677//DNA binding	GO:0006355//regulation of transcription, DNA-templated	C2C2-Dof
Prupe.6G335000_v2.0.a1	666	647	659	4582	5997	5619	47.99	43.32	42.71	263.21	336.78	322.48	44.6733	307.49	2.78305	4.72e-168	1.04e-165	SODCC	XP_007206078.1 superoxide dismutase [Cu-Zn] [Prunus persica]	Cellular Processes	Transport and catabolism	ko04146//Peroxisome	K04565	GO:0005575//cellular_component;GO:0005576//extracellular region;GO:0005615//extracellular space;GO:0005622//intracellular;GO:0005623//cell;GO:0005634//nucleus;GO:0005737//cytoplasm;GO:0005829//cytosol;GO:0043226//organelle;GO:0043227//membrane-bounded organelle;GO:0043229//intracellular organelle;GO:0043231//intracellular membrane-bounded organelle;GO:0044421//extracellular region part;GO:0044424…	GO:0003674//molecular_function;GO:0003824//catalytic activity;GO:0004784//superoxide dismutase activity;GO:0005488//binding;GO:0005507//copper ion binding;GO:0008270//zinc ion binding;GO:0016209//antioxidant activity;GO:0016491//oxidoreductase activity;GO:0016721//oxidoreductase activity, acting on superoxide radicals as acceptor;GO:0043167//ion binding;GO:0043169//cation binding;GO:0046872//meta…	GO:0000302//response to reactive oxygen species;GO:0000303//response to superoxide;GO:0000305//response to oxygen radical;GO:0001101//response to acid chemical;GO:0006801//superoxide metabolic process;GO:0006950//response to stress;GO:0006952//defense response;GO:0006970//response to osmotic stress;GO:0006979//response to oxidative stress;GO:0008150//biological_process;GO:0008152//metabolic proce…	--
Prupe.1G316300_v2.0.a1	1936	2065	2195	150	184	131	110.06	104.61	109.86	6.96	7.92	6.28	108.177	7.05333	-3.93894	1.1e-165	2.4e-163	--	XP_020410868.1 uncharacterized protein LOC18793712 [Prunus persica]	-	-	-	-	-	-	-	--
Prupe.5G095500_v2.0.a1	2537	2724	2758	246	284	215	110.8	111.7	108.72	9.12	10.2	8.06	110.407	9.12667	-3.5966	6.91e-164	1.49e-161	SALR	XP_007209393.1 (+)-neomenthol dehydrogenase [Prunus persica]	Metabolism;Metabolism	Global and overview maps;Metabolism of terpenoids and polyketides	ko01110//Biosynthesis of secondary metabolites;ko00902//Monoterpenoid biosynthesis	K15095;K15095	-	GO:0003824//catalytic activity;GO:0004316//3-oxoacyl-[acyl-carrier-protein] reductase (NADPH) activity;GO:0004757//sepiapterin reductase activity;GO:0008667//2,3-dihydro-2,3-dihydroxybenzoate dehydrogenase activity;GO:0008678//2-deoxy-D-gluconate 3-dehydrogenase activity;GO:0016491//oxidoreductase activity;GO:0016630//protochlorophyllide reductase activity;GO:0050662//coenzyme binding;GO:0051287/…	GO:0000272//polysaccharide catabolic process;GO:0006633//fatty acid biosynthetic process;GO:0006729//tetrahydrobiopterin biosynthetic process;GO:0015995//chlorophyll biosynthetic process;GO:0055114//oxidation-reduction process	--
Prupe.6G210900_v2.0.a1	427	483	521	4025	5278	3661	10.86	11.53	11.96	86.88	110.45	79.91	11.45	92.4133	3.01275	1.9e-163	4.05e-161	PCKA	XP_007204971.1 phosphoenolpyruvate carboxykinase (ATP) [Prunus persica]	Metabolism;Metabolism;Metabolism;Metabolism;Metabolism;Metabolism;Metabolism	Global and overview maps;Global and overview maps;Global and overview maps;Carbohydrate metabolism;Carbohydrate metabolism;Energy metabolism;Carbohydrate metabolism	ko01100//Metabolic pathways;ko01110//Biosynthesis of secondary metabolites;ko01200//Carbon metabolism;ko00010//Glycolysis / Gluconeogenesis;ko00620//Pyruvate metabolism;ko00710//Carbon fixation in photosynthetic organisms;ko00020//Citrate cycle (TCA cycle)	K01610;K01610;K01610;K01610;K01610;K01610;K01610	-	GO:0004612//phosphoenolpyruvate carboxykinase (ATP) activity;GO:0005524//ATP binding	GO:0006094//gluconeogenesis	--
Prupe.6G251700_v2.0.a1	525	437	538	3536	3612	3441	10.79	8.45	10.01	61.8	61.22	60.82	9.75	61.28	2.65194	9.67e-163	2.05e-160	CHX20	ONI03333.1 hypothetical protein PRUPE_6G251700 [Prunus persica]	-	-	-	-	GO:0005575//cellular_component;GO:0005622//intracellular;GO:0005623//cell;GO:0005737//cytoplasm;GO:0005783//endoplasmic reticulum;GO:0012505//endomembrane system;GO:0016020//membrane;GO:0016021//integral component of membrane;GO:0031224//intrinsic component of membrane;GO:0043226//organelle;GO:0043227//membrane-bounded organelle;GO:0043229//intracellular organelle;GO:0043231//intracellular membra…	GO:0003674//molecular_function;GO:0005215//transporter activity;GO:0005451//monovalent cation:proton antiporter activity;GO:0008324//cation transmembrane transporter activity;GO:0015075//ion transmembrane transporter activity;GO:0015077//monovalent inorganic cation transmembrane transporter activity;GO:0015078//hydrogen ion transmembrane transporter activity;GO:0015291//secondary active transmemb…	GO:0006605//protein targeting;GO:0006623//protein targeting to vacuole;GO:0006810//transport;GO:0006811//ion transport;GO:0006812//cation transport;GO:0006813//potassium ion transport;GO:0006873//cellular ion homeostasis;GO:0006875//cellular metal ion homeostasis;GO:0006885//regulation of pH;GO:0006886//intracellular protein transport;GO:0007034//vacuolar transport;GO:0008104//protein localizatio…	--
Prupe.4G153000_v2.0.a1	876	781	1075	6228	6642	6633	25.87	21.66	28.66	156.09	161.38	168.1	25.3967	161.857	2.67201	8.7e-162	1.83e-159	CYP72A225	ONI12242.1 hypothetical protein PRUPE_4G153000 [Prunus persica]	-	-	-	-	-	GO:0005506//iron ion binding;GO:0016705//oxidoreductase activity, acting on paired donors, with incorporation or reduction of molecular oxygen;GO:0020037//heme binding	GO:0055114//oxidation-reduction process	--
Prupe.4G086300_v2.0.a1	19234	19777	19555	2637	2573	2339	411.7	397.46	377.83	47.9	45.31	42.96	395.663	45.39	-3.12383	1.25e-161	2.61e-159	ERD4	XP_007211358.1 CSC1-like protein ERD4 [Prunus persica]	-	-	-	-	GO:0005575//cellular_component;GO:0005622//intracellular;GO:0005623//cell;GO:0005737//cytoplasm;GO:0005773//vacuole;GO:0005774//vacuolar membrane;GO:0005886//plasma membrane;GO:0005911//cell-cell junction;GO:0009506//plasmodesma;GO:0009507//chloroplast;GO:0009526//plastid envelope;GO:0009536//plastid;GO:0009941//chloroplast envelope;GO:0016020//membrane;GO:0016021//integral component of membrane;…	-	GO:0006810//transport;GO:0006811//ion transport;GO:0008150//biological_process;GO:0051179//localization;GO:0051234//establishment of localization	--
Prupe.1G250700_v2.0.a1	3127	3523	3408	298	343	335	109.12	115.43	107.35	8.82	9.85	10.03	110.633	9.56667	-3.53163	1.91e-161	3.93e-159	At1g23400	XP_007227482.1 CRS2-associated factor 2, chloroplastic [Prunus persica]	-	-	-	-	GO:0005575//cellular_component;GO:0005622//intracellular;GO:0005623//cell;GO:0005737//cytoplasm;GO:0009507//chloroplast;GO:0009532//plastid stroma;GO:0009536//plastid;GO:0009570//chloroplast stroma;GO:0043226//organelle;GO:0043227//membrane-bounded organelle;GO:0043229//intracellular organelle;GO:0043231//intracellular membrane-bounded organelle;GO:0044422//organelle part;GO:0044424//intracellula…	GO:0003674//molecular_function;GO:0003676//nucleic acid binding;GO:0003723//RNA binding;GO:0005488//binding;GO:0097159//organic cyclic compound binding;GO:1901363//heterocyclic compound binding	GO:0000373//Group II intron splicing;GO:0000375//RNA splicing, via transesterification reactions;GO:0000377//RNA splicing, via transesterification reactions with bulged adenosine as nucleophile;GO:0006139//nucleobase-containing compound metabolic process;GO:0006396//RNA processing;GO:0006397//mRNA processing;GO:0006725//cellular aromatic compound metabolic process;GO:0006807//nitrogen compound me…	--
Prupe.8G266600_v2.0.a1	3072	3340	3325	368	382	352	121.92	124.46	119.11	12.39	12.47	11.99	121.83	12.2833	-3.3101	2.3e-161	4.69e-159	--	XP_007201278.1 uncharacterized protein LOC18767676 [Prunus persica]	-	-	-	-	-	GO:0005515//protein binding	-	--
Prupe.3G155900_v2.0.a1	652	708	719	4073	4493	4620	29.59	30.15	29.45	156.8	167.69	179.85	29.73	168.113	2.49944	2.63e-159	5.31e-157	BBX24	XP_007215868.1 B-box zinc finger protein 24 [Prunus persica]	-	-	-	-	-	GO:0008270//zinc ion binding	-	C2C2-CO-like
Prupe.1G067800_v2.0.a1	146	171	160	1609	1590	1586	7.18	7.9	7.1	67.16	64.35	66.95	7.39333	66.1533	3.16152	2.09e-158	4.19e-156	--	XP_007223867.1 uncharacterized protein LOC18789091 [Prunus persica]	-	-	-	-	-	-	-	--
Prupe.8G150400_v2.0.a1	361	361	376	4240	4021	5084	13.77	12.93	12.94	137.22	126.16	166.37	13.2133	143.25	3.43847	3.62e-157	7.2e-155	EGY3	XP_020409414.1 probable zinc metallopeptidase EGY3, chloroplastic isoform X1 [Prunus persica]	-	-	-	-	-	-	-	--
Prupe.1G007000_v2.0.a1	405	403	497	2794	2796	2681	16.28	15.21	18.03	95.3	92.46	92.47	16.5067	93.41	2.50053	1.63e-156	3.21e-154	PHL3	XP_007225561.2 protein PHR1-LIKE 3 isoform X1 [Prunus persica]	-	-	-	-	-	-	-	ARR-B
Prupe.6G063100_v2.0.a1	2031	2032	2449	130	150	168	54.01	50.74	58.79	2.93	3.28	3.83	54.5133	3.34667	-4.02581	7.34e-156	1.43e-153	GIL1	XP_020423017.1 IRK-interacting protein [Prunus persica]	-	-	-	-	GO:0005730//nucleolus	GO:0003677//DNA binding;GO:0005524//ATP binding;GO:0008134//transcription factor binding	GO:0006355//regulation of transcription, DNA-templated;GO:0008150//biological_process;GO:0009314//response to radiation;GO:0009416//response to light stimulus;GO:0009605//response to external stimulus;GO:0009606//tropism;GO:0009628//response to abiotic stimulus;GO:0009629//response to gravity;GO:0009630//gravitropism;GO:0009639//response to red or far red light;GO:0009959//negative gravitropism;G…	--
Prupe.7G260700_v2.0.a1	7514	8003	8782	42405	43532	46923	217.84	217.65	229.54	1042.42	1037.77	1166.47	221.677	1082.22	2.28746	1.44e-155	2.78e-153	GAPN	VVA25145.1 PREDICTED: NADP-dependent [Prunus dulcis]	Metabolism;Metabolism;Metabolism;Metabolism	Global and overview maps;Global and overview maps;Carbohydrate metabolism;Carbohydrate metabolism	ko01100//Metabolic pathways;ko01200//Carbon metabolism;ko00010//Glycolysis / Gluconeogenesis;ko00030//Pentose phosphate pathway	K00131;K00131;K00131;K00131	GO:0005575//cellular_component;GO:0005622//intracellular;GO:0005623//cell;GO:0005737//cytoplasm;GO:0044424//intracellular part;GO:0044464//cell part	GO:0003674//molecular_function;GO:0003824//catalytic activity;GO:0003842//1-pyrroline-5-carboxylate dehydrogenase activity;GO:0004350//glutamate-5-semialdehyde dehydrogenase activity;GO:0004491//methylmalonate-semialdehyde dehydrogenase (acylating) activity;GO:0004777//succinate-semialdehyde dehydrogenase (NAD+) activity;GO:0008802//betaine-aldehyde dehydrogenase activity;GO:0008886//glyceraldehy…	GO:0006527//arginine catabolic process;GO:0006561//proline biosynthetic process;GO:0006562//proline catabolic process;GO:0006574//valine catabolic process;GO:0006578//amino-acid betaine biosynthetic process;GO:0008150//biological_process;GO:0008152//metabolic process;GO:0009450//gamma-aminobutyric acid catabolic process;GO:0010124//phenylacetate catabolic process;GO:0055114//oxidation-reduction p…	--
Prupe.7G192000_v2.0.a1	1802	1852	1884	8261	8591	8260	26.82	25.93	25.4	104.26	105.05	105.56	26.05	104.957	2.01044	3.74e-153	7.19e-151	SAC3	XP_020423642.1 phosphoinositide phosphatase SAC3 [Prunus persica]	Metabolism;Metabolism	Global and overview maps;Carbohydrate metabolism	ko01100//Metabolic pathways;ko00562//Inositol phosphate metabolism	K22913;K22913	GO:0005575//cellular_component;GO:0005622//intracellular;GO:0005623//cell;GO:0005737//cytoplasm;GO:0005768//endosome;GO:0005783//endoplasmic reticulum;GO:0005794//Golgi apparatus;GO:0005811//lipid particle;GO:0010008//endosome membrane;GO:0012505//endomembrane system;GO:0016020//membrane;GO:0031090//organelle membrane;GO:0031410//cytoplasmic vesicle;GO:0031982//vesicle;GO:0043226//organelle;GO:00…	GO:0003674//molecular_function;GO:0003824//catalytic activity;GO:0004438//phosphatidylinositol-3-phosphatase activity;GO:0016787//hydrolase activity;GO:0016788//hydrolase activity, acting on ester bonds;GO:0016791//phosphatase activity;GO:0034593//phosphatidylinositol bisphosphate phosphatase activity;GO:0034596//phosphatidylinositol phosphate 4-phosphatase activity;GO:0042578//phosphoric ester h…	GO:0006629//lipid metabolic process;GO:0006644//phospholipid metabolic process;GO:0006650//glycerophospholipid metabolic process;GO:0006793//phosphorus metabolic process;GO:0006796//phosphate-containing compound metabolic process;GO:0006996//organelle organization;GO:0007033//vacuole organization;GO:0007272//ensheathment of neurons;GO:0007275//multicellular organism development;GO:0007399//nervou…	--
Prupe.1G305500_v2.0.a1	1350	1402	1570	8015	7930	8484	37.21	36.29	39.07	187.49	179.84	200.68	37.5233	189.337	2.33509	2.07e-152	3.94e-150	STN7	XP_007227089.1 serine/threonine-protein kinase STN7, chloroplastic [Prunus persica]	-	-	-	-	GO:0005575//cellular_component;GO:0005622//intracellular;GO:0005623//cell;GO:0005737//cytoplasm;GO:0009507//chloroplast;GO:0009534//chloroplast thylakoid;GO:0009535//chloroplast thylakoid membrane;GO:0009536//plastid;GO:0009579//thylakoid;GO:0016020//membrane;GO:0031976//plastid thylakoid;GO:0031984//organelle subcompartment;GO:0034357//photosynthetic membrane;GO:0042651//thylakoid membrane;GO:00…	GO:0000166//nucleotide binding;GO:0003674//molecular_function;GO:0003824//catalytic activity;GO:0004672//protein kinase activity;GO:0004674//protein serine/threonine kinase activity;GO:0005488//binding;GO:0005524//ATP binding;GO:0008144//drug binding;GO:0016301//kinase activity;GO:0016740//transferase activity;GO:0016772//transferase activity, transferring phosphorus-containing groups;GO:0016773/…	GO:0006464//cellular protein modification process;GO:0006468//protein phosphorylation;GO:0006793//phosphorus metabolic process;GO:0006796//phosphate-containing compound metabolic process;GO:0006807//nitrogen compound metabolic process;GO:0007623//circadian rhythm;GO:0008150//biological_process;GO:0008152//metabolic process;GO:0009314//response to radiation;GO:0009416//response to light stimulus;G…	--
Prupe.1G021400_v2.0.a1	194	226	265	1821	2382	1906	10.84	11.86	13.37	86.35	109.51	91.4	12.0233	95.7533	2.99349	2.53e-152	4.77e-150	ELIP1	XP_007225864.1 early light-induced protein 1, chloroplastic [Prunus persica]	-	-	-	-	-	-	-	--
Prupe.5G131200_v2.0.a1	488	547	561	3567	4105	4340	12.58	13.24	13.06	78.06	87.09	96.04	12.96	87.0633	2.748	3.32e-152	6.21e-150	D27	XP_020418960.1 beta-carotene isomerase D27, chloroplastic isoform X2 [Prunus persica]	-	-	-	-	-	GO:0005506//iron ion binding	-	--
Prupe.8G166400_v2.0.a1	3465	3202	3246	17647	18821	18606	172.87	149.99	146.18	747.12	772.5	796.55	156.347	772.057	2.30396	1.32e-150	2.45e-148	PIP2-7	ONH92275.1 hypothetical protein PRUPE_8G166400 [Prunus persica]	-	-	-	-	GO:0016020//membrane	GO:0015267//channel activity	GO:0055085//transmembrane transport	--
Prupe.8G041200_v2.0.a1	1827	2364	1802	42	32	37	62.33	75.73	55.5	1.22	0.9	1.08	64.52	1.06667	-5.91857	4.48e-150	8.26e-148	TAR4	XP_007201022.1 tryptophan aminotransferase-related protein 4 [Prunus persica]	-	-	-	-	GO:0005737//cytoplasm	GO:0003824//catalytic activity;GO:0004400//histidinol-phosphate transaminase activity;GO:0016846//carbon-sulfur lyase activity;GO:0030170//pyridoxal phosphate binding;GO:0048472//threonine-phosphate decarboxylase activity	GO:0000105//histidine biosynthetic process;GO:0009058//biosynthetic process;GO:0009236//cobalamin biosynthetic process;GO:0042398//cellular modified amino acid biosynthetic process	--
Prupe.6G239300_v2.0.a1	234	291	234	3369	3231	3849	8.51	9.94	7.68	103.97	96.67	120.12	8.71	106.92	3.61772	2.11e-149	3.85e-147	--	XP_020423134.1 uncharacterized protein LOC18774269 [Prunus persica]	-	-	-	-	GO:0016021//integral component of membrane	GO:0004190//aspartic-type endopeptidase activity	GO:0016485//protein processing	--
Prupe.1G348700_v2.0.a1	3081	3304	3376	267	220	262	88.54	89.14	87.57	6.51	5.2	6.46	88.4167	6.05667	-3.86772	2.67e-146	4.84e-144	DJC76	XP_007222154.2 uncharacterized protein LOC18790132 [Prunus persica]	-	-	-	-	GO:0005575//cellular_component;GO:0005622//intracellular;GO:0005623//cell;GO:0005737//cytoplasm;GO:0009507//chloroplast;GO:0009536//plastid;GO:0016020//membrane;GO:0043226//organelle;GO:0043227//membrane-bounded organelle;GO:0043229//intracellular organelle;GO:0043231//intracellular membrane-bounded organelle;GO:0044424//intracellular part;GO:0044444//cytoplasmic part;GO:0044464//cell part	GO:0000166//nucleotide binding;GO:0003674//molecular_function;GO:0005488//binding;GO:0005515//protein binding;GO:0005524//ATP binding;GO:0008144//drug binding;GO:0009055//electron carrier activity;GO:0017076//purine nucleotide binding;GO:0030554//adenyl nucleotide binding;GO:0031072//heat shock protein binding;GO:0032553//ribonucleotide binding;GO:0032555//purine ribonucleotide binding;GO:0032559…	GO:0006139//nucleobase-containing compound metabolic process;GO:0006259//DNA metabolic process;GO:0006260//DNA replication;GO:0006457//protein folding;GO:0006725//cellular aromatic compound metabolic process;GO:0006807//nitrogen compound metabolic process;GO:0006950//response to stress;GO:0008150//biological_process;GO:0008152//metabolic process;GO:0009058//biosynthetic process;GO:0009059//macrom…	--
Prupe.6G362200_v2.0.a1	66	44	55	1076	1063	1059	1.55	0.97	1.17	21.51	20.6	21.4	1.23	21.17	4.10529	4.96e-146	8.92e-144	SCPL20	XP_020421416.1 serine carboxypeptidase-like 20 [Prunus persica]	-	-	-	-	GO:0005575//cellular_component;GO:0005576//extracellular region;GO:0005622//intracellular;GO:0005623//cell;GO:0005737//cytoplasm;GO:0005773//vacuole;GO:0005777//peroxisome;GO:0042579//microbody;GO:0043226//organelle;GO:0043227//membrane-bounded organelle;GO:0043229//intracellular organelle;GO:0043231//intracellular membrane-bounded organelle;GO:0044424//intracellular part;GO:0044444//cytoplasmic …	GO:0003674//molecular_function;GO:0003824//catalytic activity;GO:0004180//carboxypeptidase activity;GO:0004185//serine-type carboxypeptidase activity;GO:0008233//peptidase activity;GO:0008238//exopeptidase activity;GO:0016740//transferase activity;GO:0016746//transferase activity, transferring acyl groups;GO:0016747//transferase activity, transferring acyl groups other than amino-acyl groups;GO:0…	GO:0006508//proteolysis;GO:0006807//nitrogen compound metabolic process;GO:0008150//biological_process;GO:0008152//metabolic process;GO:0019538//protein metabolic process;GO:0019748//secondary metabolic process;GO:0043170//macromolecule metabolic process;GO:0044238//primary metabolic process;GO:0071704//organic substance metabolic process;GO:1901564//organonitrogen compound metabolic process	--
Prupe.3G085500_v2.0.a1	6135	7448	6570	666	650	603	260.67	297.13	251.98	24.01	22.72	21.99	269.927	22.9067	-3.55873	7.09e-146	1.26e-143	--	XP_007215686.1 uncharacterized protein LOC18781856 [Prunus persica]	-	-	-	-	-	GO:0005515//protein binding	-	--
Prupe.1G216700_v2.0.a1	12796	16153	13680	540	508	720	781	925.67	753.67	27.97	25.51	37.71	820.113	30.3967	-4.75384	1.25e-145	2.22e-143	LIR1	XP_007223724.1 light-regulated protein [Prunus persica]	-	-	-	-	GO:0005575//cellular_component;GO:0005622//intracellular;GO:0005623//cell;GO:0005737//cytoplasm;GO:0009507//chloroplast;GO:0009526//plastid envelope;GO:0009532//plastid stroma;GO:0009534//chloroplast thylakoid;GO:0009535//chloroplast thylakoid membrane;GO:0009536//plastid;GO:0009570//chloroplast stroma;GO:0009579//thylakoid;GO:0009941//chloroplast envelope;GO:0016020//membrane;GO:0031967//organel…	-	GO:0007623//circadian rhythm;GO:0008150//biological_process;GO:0009314//response to radiation;GO:0009416//response to light stimulus;GO:0009628//response to abiotic stimulus;GO:0009987//cellular process;GO:0048511//rhythmic process;GO:0050896//response to stimulus;GO:0051716//cellular response to stimulus;GO:0071214//cellular response to abiotic stimulus;GO:0071478//cellular response to radiation…	--
Prupe.6G050300_v2.0.a1	2376	2854	2770	3	9	13	99.26	111.9	104.43	0.11	0.32	0.48	105.197	0.303333	-8.43797	2.9e-145	5.09e-143	CIA2	XP_007206389.1 zinc finger protein CONSTANS-LIKE 7 [Prunus persica]	-	-	-	-	GO:0005575//cellular_component;GO:0005622//intracellular;GO:0005623//cell;GO:0005634//nucleus;GO:0005737//cytoplasm;GO:0009507//chloroplast;GO:0009536//plastid;GO:0043226//organelle;GO:0043227//membrane-bounded organelle;GO:0043229//intracellular organelle;GO:0043231//intracellular membrane-bounded organelle;GO:0044424//intracellular part;GO:0044444//cytoplasmic part;GO:0044464//cell part	GO:0005515//protein binding	GO:0006355//regulation of transcription, DNA-templated;GO:0006605//protein targeting;GO:0006810//transport;GO:0006886//intracellular protein transport;GO:0008104//protein localization;GO:0008150//biological_process;GO:0009889//regulation of biosynthetic process;GO:0010468//regulation of gene expression;GO:0010556//regulation of macromolecule biosynthetic process;GO:0015031//protein transport;GO:0…	C2C2-CO-like
Prupe.5G132700_v2.0.a1	7601	6872	8255	1016	1049	851	296.98	248.06	287.59	33.43	33.22	28.03	277.543	31.56	-3.13654	9.63e-145	1.68e-142	At1g32860	VVA19211.1 PREDICTED: glucan endo-1 [Prunus dulcis]	-	-	-	-	GO:0005575//cellular_component;GO:0005576//extracellular region;GO:0005618//cell wall;GO:0005623//cell;GO:0005886//plasma membrane;GO:0009505//plant-type cell wall;GO:0016020//membrane;GO:0030312//external encapsulating structure;GO:0031224//intrinsic component of membrane;GO:0031225//anchored component of membrane;GO:0031226//intrinsic component of plasma membrane;GO:0044425//membrane part;GO:00…	GO:0001871//pattern binding;GO:0003674//molecular_function;GO:0003824//catalytic activity;GO:0004553//hydrolase activity, hydrolyzing O-glycosyl compounds;GO:0005488//binding;GO:0008422//beta-glucosidase activity;GO:0015926//glucosidase activity;GO:0016787//hydrolase activity;GO:0016798//hydrolase activity, acting on glycosyl bonds;GO:0030246//carbohydrate binding;GO:0030247//polysaccharide bindi…	GO:0005975//carbohydrate metabolic process;GO:0006950//response to stress;GO:0006952//defense response;GO:0007154//cell communication;GO:0008150//biological_process;GO:0008152//metabolic process;GO:0009987//cellular process;GO:0016043//cellular component organization;GO:0044238//primary metabolic process;GO:0045229//external encapsulating structure organization;GO:0050896//response to stimulus;GO…	--
Prupe.5G074300_v2.0.a1	1305	1243	1351	68	62	72	27.93	24.98	26.1	1.24	1.09	1.32	26.3367	1.21667	-4.43607	4.01e-144	6.94e-142	--	XP_020420026.1 uncharacterized protein LOC18777483 [Prunus persica]	-	-	-	-	-	-	-	--
Prupe.7G200300_v2.0.a1	6575	5421	8986	203	312	290	538.75	417.06	664.63	14.12	21.03	20.39	540.147	18.5133	-4.86671	4.1e-144	7.04e-142	ABP19A	XP_007202573.1 auxin-binding protein ABP19a [Prunus persica]	-	-	-	-	-	-	-	--
Prupe.8G268800_v2.0.a1	15	11	10	1262	1404	1551	0.57	0.39	0.34	40.45	43.63	50.27	0.433333	44.7833	6.69134	1.65e-143	2.82e-141	--	XP_007201270.2 uncharacterized protein LOC18766489 [Prunus persica]	-	-	-	-	-	-	-	--
Prupe.6G029400_v2.0.a1	1601	1775	1781	69	101	53	44.48	46.93	45.13	1.68	2.33	1.32	45.5133	1.77667	-4.67904	4.62e-143	7.81e-141	UKL4	XP_007207433.1 uridine kinase-like protein 3 [Prunus persica]	Metabolism;Metabolism	Global and overview maps;Nucleotide metabolism	ko01100//Metabolic pathways;ko00240//Pyrimidine metabolism	K00876;K00876	GO:0005575//cellular_component;GO:0005622//intracellular;GO:0005623//cell;GO:0005737//cytoplasm;GO:0005829//cytosol;GO:0044424//intracellular part;GO:0044444//cytoplasmic part;GO:0044464//cell part	GO:0000166//nucleotide binding;GO:0001882//nucleoside binding;GO:0001883//purine nucleoside binding;GO:0003674//molecular_function;GO:0003824//catalytic activity;GO:0004020//adenylylsulfate kinase activity;GO:0004127//cytidylate kinase activity;GO:0004140//dephospho-CoA kinase activity;GO:0004422//hypoxanthine phosphoribosyltransferase activity;GO:0004594//pantothenate kinase activity;GO:0004749/…	GO:0006139//nucleobase-containing compound metabolic process;GO:0006166//purine ribonucleoside salvage;GO:0006206//pyrimidine nucleobase metabolic process;GO:0006213//pyrimidine nucleoside metabolic process;GO:0006220//pyrimidine nucleotide metabolic process;GO:0006221//pyrimidine nucleotide biosynthetic process;GO:0006222//UMP biosynthetic process;GO:0006241//CTP biosynthetic process;GO:0006725/…	--
Prupe.1G137500_v2.0.a1	184	132	162	1839	1793	1759	6.44	4.34	5.12	54.62	51.63	52.83	5.3	53.0267	3.32265	9e-143	1.51e-140	At3g16560	XP_007222654.2 probable protein phosphatase 2C 40 [Prunus persica]	-	-	-	-	-	GO:0003674//molecular_function;GO:0003824//catalytic activity;GO:0004721//phosphoprotein phosphatase activity;GO:0004722//protein serine/threonine phosphatase activity;GO:0005488//binding;GO:0016787//hydrolase activity;GO:0016788//hydrolase activity, acting on ester bonds;GO:0016791//phosphatase activity;GO:0042578//phosphoric ester hydrolase activity;GO:0043167//ion binding;GO:0043169//cation bi…	GO:0006464//cellular protein modification process;GO:0006470//protein dephosphorylation;GO:0006793//phosphorus metabolic process;GO:0006796//phosphate-containing compound metabolic process;GO:0006807//nitrogen compound metabolic process;GO:0008150//biological_process;GO:0008152//metabolic process;GO:0009987//cellular process;GO:0016311//dephosphorylation;GO:0019538//protein metabolic process;GO:0…	--
Prupe.5G132900_v2.0.a1	85	81	138	1527	1538	1496	6.83	6.6	10.73	104.17	101.72	103.2	8.05333	103.03	3.67733	1.04e-142	1.73e-140	--	ONI07643.1 hypothetical protein PRUPE_5G132900 [Prunus persica]	-	-	-	-	-	-	-	--
Prupe.5G101400_v2.0.a1	3019	2643	3483	16511	17482	17801	106.79	87.78	111.21	495.63	508.76	540.34	101.927	514.91	2.33679	1.05e-142	1.74e-140	PIP1-2	XP_007209434.1 aquaporin PIP1-2 [Prunus persica]	-	-	-	-	GO:0005575//cellular_component;GO:0005623//cell;GO:0005886//plasma membrane;GO:0005887//integral component of plasma membrane;GO:0016020//membrane;GO:0016021//integral component of membrane;GO:0031224//intrinsic component of membrane;GO:0031226//intrinsic component of plasma membrane;GO:0044425//membrane part;GO:0044459//plasma membrane part;GO:0044464//cell part;GO:0071944//cell periphery	GO:0003674//molecular_function;GO:0005215//transporter activity;GO:0015267//channel activity;GO:0022803//passive transmembrane transporter activity;GO:0022857//transmembrane transporter activity	GO:0006810//transport;GO:0006811//ion transport;GO:0008150//biological_process;GO:0034220//ion transmembrane transport;GO:0051179//localization;GO:0051234//establishment of localization;GO:0055085//transmembrane transport	--
Prupe.3G206500_v2.0.a1	1274	1283	1557	13	15	17	49.44	46.75	54.54	0.43	0.48	0.57	50.2433	0.493333	-6.67023	5.37e-142	8.82e-140	TRZ2	XP_007215940.2 ribonuclease Z, chloroplastic isoform X2 [Prunus persica]	Genetic Information Processing	Translation	ko03013//Nucleocytoplasmic transport	K00784	-	GO:0003676//nucleic acid binding;GO:0004115//3',5'-cyclic-AMP phosphodiesterase activity;GO:0004416//hydroxyacylglutathione hydrolase activity;GO:0008270//zinc ion binding;GO:0016891//endoribonuclease activity, producing 5'-phosphomonoesters	GO:0006198//cAMP catabolic process;GO:0006401//RNA catabolic process;GO:0019243//methylglyoxal catabolic process to D-lactate via S-lactoyl-glutathione;GO:0042779//tRNA 3'-trailer cleavage	--
Prupe.6G066300_v2.0.a1	26	26	52	2421	1668	2307	1.64	1.54	2.96	129.23	86.34	124.55	2.04667	113.373	5.79166	2.19e-141	3.56e-139	HSP18.5-C	ONI00070.1 hypothetical protein PRUPE_6G066300 [Prunus persica]	Genetic Information Processing	Folding, sorting and degradation	ko04141//Protein processing in endoplasmic reticulum	K13993	-	-	-	--
Prupe.4G205100_v2.0.a1	67484	80357	72662	9778	10151	9398	2310.36	2583.01	2245.46	284.07	285.91	276.09	2379.61	282.023	-3.07684	2.8e-141	4.54e-139	THI1	XP_007213805.1 thiamine thiazole synthase, chloroplastic [Prunus persica]	Metabolism;Metabolism	Global and overview maps;Metabolism of cofactors and vitamins	ko01100//Metabolic pathways;ko00730//Thiamine metabolism	K03146;K03146	GO:0005575//cellular_component;GO:0005622//intracellular;GO:0005623//cell;GO:0005634//nucleus;GO:0005737//cytoplasm;GO:0005739//mitochondrion;GO:0005829//cytosol;GO:0005886//plasma membrane;GO:0009331//glycerol-3-phosphate dehydrogenase complex;GO:0009342//glutamate synthase complex (NADPH);GO:0009507//chloroplast;GO:0009526//plastid envelope;GO:0009532//plastid stroma;GO:0009536//plastid;GO:0009…	GO:0000104//succinate dehydrogenase activity;GO:0003674//molecular_function;GO:0003677//DNA binding;GO:0003824//catalytic activity;GO:0003899//DNA-directed RNA polymerase activity;GO:0004148//dihydrolipoyl dehydrogenase activity;GO:0004355//glutamate synthase (NADPH) activity;GO:0004368//glycerol-3-phosphate dehydrogenase activity;GO:0004729//oxygen-dependent protoporphyrinogen oxidase activity;G…	GO:0000002//mitochondrial genome maintenance;GO:0006071//glycerol metabolic process;GO:0006096//glycolytic process;GO:0006099//tricarboxylic acid cycle;GO:0006351//transcription, DNA-templated;GO:0006400//tRNA modification;GO:0006537//glutamate biosynthetic process;GO:0006725//cellular aromatic compound metabolic process;GO:0006744//ubiquinone biosynthetic process;GO:0006766//vitamin metabolic pr…	--
Prupe.3G258500_v2.0.a1	2488	2979	2949	15479	15898	16652	41.49	46.64	44.39	218.6	217.67	237.84	44.1733	224.703	2.34677	3.19e-141	5.12e-139	CLPB3	XP_007214922.1 chaperone protein ClpB3, chloroplastic isoform X1 [Prunus persica]	-	-	-	-	GO:0000502//proteasome complex;GO:0005575//cellular_component;GO:0005622//intracellular;GO:0005623//cell;GO:0005737//cytoplasm;GO:0009360//DNA polymerase III complex;GO:0009368//endopeptidase Clp complex;GO:0009376//HslUV protease complex;GO:0009379//Holliday junction helicase complex;GO:0009507//chloroplast;GO:0009532//plastid stroma;GO:0009536//plastid;GO:0009570//chloroplast stroma;GO:0019012/…	GO:0000166//nucleotide binding;GO:0003674//molecular_function;GO:0003677//DNA binding;GO:0003723//RNA binding;GO:0003724//RNA helicase activity;GO:0003887//DNA-directed DNA polymerase activity;GO:0003924//GTPase activity;GO:0004176//ATP-dependent peptidase activity;GO:0004252//serine-type endopeptidase activity;GO:0005198//structural molecule activity;GO:0005488//binding;GO:0005524//ATP binding;G…	GO:0002949//tRNA threonylcarbamoyladenosine modification;GO:0006260//DNA replication;GO:0006281//DNA repair;GO:0006310//DNA recombination;GO:0006355//regulation of transcription, DNA-templated;GO:0006457//protein folding;GO:0006508//proteolysis;GO:0006576//cellular biogenic amine metabolic process;GO:0006614//SRP-dependent cotranslational protein targeting to membrane;GO:0006807//nitrogen compoun…	--
Prupe.2G142300_v2.0.a1	3595	3240	4349	316	421	330	128.52	108.7	140.21	9.56	12.39	10.14	125.81	10.6967	-3.55601	6.19e-140	9.87e-138	ARGAH1	XP_007218271.2 arginase 1, mitochondrial isoform X1 [Prunus persica]	Metabolism;Metabolism;Metabolism;Metabolism;Metabolism	Global and overview maps;Global and overview maps;Global and overview maps;Amino acid metabolism;Amino acid metabolism	ko01100//Metabolic pathways;ko01110//Biosynthesis of secondary metabolites;ko01230//Biosynthesis of amino acids;ko00330//Arginine and proline metabolism;ko00220//Arginine biosynthesis	K01476;K01476;K01476;K01476;K01476	GO:0005575//cellular_component;GO:0005622//intracellular;GO:0005623//cell;GO:0005737//cytoplasm;GO:0005739//mitochondrion;GO:0009507//chloroplast;GO:0009532//plastid stroma;GO:0009536//plastid;GO:0009570//chloroplast stroma;GO:0043226//organelle;GO:0043227//membrane-bounded organelle;GO:0043229//intracellular organelle;GO:0043231//intracellular membrane-bounded organelle;GO:0044422//organelle par…	GO:0003674//molecular_function;GO:0003824//catalytic activity;GO:0004053//arginase activity;GO:0005488//binding;GO:0008783//agmatinase activity;GO:0016787//hydrolase activity;GO:0016810//hydrolase activity, acting on carbon-nitrogen (but not peptide) bonds;GO:0016813//hydrolase activity, acting on carbon-nitrogen (but not peptide) bonds, in linear amidines;GO:0043167//ion binding;GO:0043169//cati…	GO:0000050//urea cycle;GO:0006082//organic acid metabolic process;GO:0006520//cellular amino acid metabolic process;GO:0006525//arginine metabolic process;GO:0006527//arginine catabolic process;GO:0006560//proline metabolic process;GO:0006570//tyrosine metabolic process;GO:0006576//cellular biogenic amine metabolic process;GO:0006591//ornithine metabolic process;GO:0006595//polyamine metabolic pr…	--
Prupe.7G041200_v2.0.a1	2418	2793	2655	18785	17633	20263	115.97	125.72	114.9	764.81	695.79	833.99	118.863	764.863	2.6859	1.4e-139	2.21e-137	MK0970	XP_020424208.1 haloacid dehalogenase-like hydrolase domain-containing protein 3 isoform X1 [Prunus persica]	-	-	-	-	-	GO:0003674//molecular_function;GO:0003824//catalytic activity;GO:0008801//beta-phosphoglucomutase activity;GO:0008967//phosphoglycolate phosphatase activity;GO:0016787//hydrolase activity;GO:0016827//hydrolase activity, acting on acid carbon-phosphorus bonds;GO:0018784//(S)-2-haloacid dehalogenase activity	GO:0006805//xenobiotic metabolic process;GO:0008150//biological_process;GO:0008152//metabolic process;GO:0009636//response to toxic substance;GO:0009853//photorespiration;GO:0015671//oxygen transport;GO:0019635//2-aminoethylphosphonate catabolic process;GO:0019636//phosphonoacetate metabolic process;GO:0019700//organic phosphonate catabolic process;GO:0043094//cellular metabolic compound salvage;…	--
Prupe.3G102300_v2.0.a1	107	73	105	3709	2392	2882	2.57	1.65	2.27	75.27	47.07	59.14	2.16333	60.4933	4.80545	4.13e-139	6.49e-137	HSP70	XP_007216987.1 heat shock 70 kDa protein [Prunus persica]	Genetic Information Processing;Genetic Information Processing;Cellular Processes	Folding, sorting and degradation;Transcription;Transport and catabolism	ko04141//Protein processing in endoplasmic reticulum;ko03040//Spliceosome;ko04144//Endocytosis	K03283;K03283;K03283	-	GO:0004856//xylulokinase activity;GO:0005515//protein binding;GO:0005524//ATP binding;GO:0016773//phosphotransferase activity, alcohol group as acceptor;GO:0016887//ATPase activity;GO:0051082//unfolded protein binding	GO:0005975//carbohydrate metabolic process;GO:0005997//xylulose metabolic process;GO:0006457//protein folding;GO:0006950//response to stress;GO:0008360//regulation of cell shape;GO:0042732//D-xylose metabolic process;GO:0043093//FtsZ-dependent cytokinesis	--
Prupe.4G019200_v2.0.a1	4104	5082	4752	38758	34604	39869	150.46	174.91	157.26	1205.67	1043.59	1254.13	160.877	1167.8	2.85976	9.78e-139	1.53e-136	2023-04-03	XP_007211418.1 5'-adenylylsulfate reductase 3, chloroplastic [Prunus persica]	Metabolism;Metabolism	Global and overview maps;Energy metabolism	ko01100//Metabolic pathways;ko00920//Sulfur metabolism	K05907;K05907	GO:0005737//cytoplasm	GO:0003756//protein disulfide isomerase activity;GO:0003824//catalytic activity;GO:0004604//phosphoadenylyl-sulfate reductase (thioredoxin) activity;GO:0004781//sulfate adenylyltransferase (ATP) activity;GO:0009973//adenylyl-sulfate reductase activity;GO:0015036//disulfide oxidoreductase activity;GO:0016209//antioxidant activity;GO:0016491//oxidoreductase activity;GO:0016667//oxidoreductase activ…	GO:0000103//sulfate assimilation;GO:0006457//protein folding;GO:0006790//sulfur compound metabolic process;GO:0010134//sulfate assimilation via adenylyl sulfate reduction;GO:0019379//sulfate assimilation, phosphoadenylyl sulfate reduction by phosphoadenylyl-sulfate reductase (thioredoxin);GO:0055114//oxidation-reduction process	--
Prupe.7G133600_v2.0.a1	156	194	154	1607	1685	1562	6.82	7.96	6.08	59.6	60.59	58.58	6.95333	59.59	3.09929	2.4e-138	3.72e-136	HSF24	XP_007202372.1 heat stress transcription factor B-1 [Prunus persica]	-	-	-	-	GO:0005575//cellular_component;GO:0005622//intracellular;GO:0005623//cell;GO:0005634//nucleus;GO:0005737//cytoplasm;GO:0030289//protein phosphatase 4 complex;GO:0043226//organelle;GO:0043227//membrane-bounded organelle;GO:0043229//intracellular organelle;GO:0043231//intracellular membrane-bounded organelle;GO:0044424//intracellular part;GO:0044464//cell part	GO:0003674//molecular_function;GO:0003676//nucleic acid binding;GO:0003677//DNA binding;GO:0003700//transcription factor activity, sequence-specific DNA binding;GO:0005488//binding;GO:0019888//protein phosphatase regulator activity;GO:0043565//sequence-specific DNA binding;GO:0097159//organic cyclic compound binding;GO:1901363//heterocyclic compound binding	GO:0006139//nucleobase-containing compound metabolic process;GO:0006351//transcription, DNA-templated;GO:0006355//regulation of transcription, DNA-templated;GO:0006725//cellular aromatic compound metabolic process;GO:0006807//nitrogen compound metabolic process;GO:0006950//response to stress;GO:0008150//biological_process;GO:0008152//metabolic process;GO:0009058//biosynthetic process;GO:0009059//…	HSF
Prupe.4G004800_v2.0.a1	270	174	356	4898	5169	5458	11.31	6.84	13.46	174.3	178.14	196.2	10.5367	182.88	4.11741	3.11e-137	4.8e-135	HIPP07	XP_007211813.1 heavy metal-associated isoprenylated plant protein 7 [Prunus persica]	-	-	-	-	-	GO:0004190//aspartic-type endopeptidase activity;GO:0005507//copper ion binding;GO:0045340//mercury ion binding;GO:0046872//metal ion binding	GO:0006508//proteolysis;GO:0006825//copper ion transport;GO:0015694//mercury ion transport;GO:0030436//asexual sporulation	--
Prupe.1G232400_v2.0.a1	1697	1721	1662	105	142	98	25.85	24.61	22.85	1.36	1.78	1.28	24.4367	1.47333	-4.05189	7.33e-137	1.12e-134	LOX6	XP_007225335.1 lipoxygenase 6, chloroplastic [Prunus persica]	Metabolism;Metabolism;Metabolism;Metabolism	Global and overview maps;Global and overview maps;Lipid metabolism;Lipid metabolism	ko01100//Metabolic pathways;ko01110//Biosynthesis of secondary metabolites;ko00592//alpha-Linolenic acid metabolism;ko00591//Linoleic acid metabolism	K00454;K00454;K00454;K00454	GO:0005575//cellular_component;GO:0005622//intracellular;GO:0005623//cell;GO:0005737//cytoplasm;GO:0005886//plasma membrane;GO:0009507//chloroplast;GO:0009536//plastid;GO:0016020//membrane;GO:0043226//organelle;GO:0043227//membrane-bounded organelle;GO:0043229//intracellular organelle;GO:0043231//intracellular membrane-bounded organelle;GO:0044424//intracellular part;GO:0044444//cytoplasmic part;…	GO:0003674//molecular_function;GO:0003824//catalytic activity;GO:0005488//binding;GO:0005515//protein binding;GO:0016165//linoleate 13S-lipoxygenase activity;GO:0016491//oxidoreductase activity;GO:0016701//oxidoreductase activity, acting on single donors with incorporation of molecular oxygen;GO:0016702//oxidoreductase activity, acting on single donors with incorporation of molecular oxygen, inco…	GO:0006082//organic acid metabolic process;GO:0006629//lipid metabolic process;GO:0006631//fatty acid metabolic process;GO:0006633//fatty acid biosynthetic process;GO:0006950//response to stress;GO:0008150//biological_process;GO:0008152//metabolic process;GO:0008610//lipid biosynthetic process;GO:0009058//biosynthetic process;GO:0009611//response to wounding;GO:0009694//jasmonic acid metabolic pr…	--
Prupe.8G201600_v2.0.a1	578	839	715	7170	7106	7694	44.28	59.49	50.04	436.62	430.68	485.37	51.27	450.89	3.13659	9.03e-137	1.37e-134	--	ONH92879.1 hypothetical protein PRUPE_8G201600 [Prunus persica]	-	-	-	-	-	-	-	--
MSTRG.7781	162	146	186	1172	1373	1230	6.19	5.24	6.42	38.03	43.19	40.36	5.95	40.5267	2.76791	1.15e-136	1.74e-134	Os06g0179700	DNA-binding protein phosphatase 1 [Prunus dulcis]	-	-	-	-	-	GO:0016787//hydrolase activity	-	--
Prupe.7G229000_v2.0.a1	632	628	580	4465	4201	4225	30.99	28.91	25.67	185.77	169.45	177.75	28.5233	177.657	2.63888	1.28e-136	1.92e-134	MBF1C	XP_007202731.1 multiprotein-bridging factor 1c [Prunus persica]	-	-	-	-	GO:0005575//cellular_component;GO:0005622//intracellular;GO:0005623//cell;GO:0005634//nucleus;GO:0005730//nucleolus;GO:0005737//cytoplasm;GO:0031974//membrane-enclosed lumen;GO:0031981//nuclear lumen;GO:0043226//organelle;GO:0043227//membrane-bounded organelle;GO:0043228//non-membrane-bounded organelle;GO:0043229//intracellular organelle;GO:0043231//intracellular membrane-bounded organelle;GO:004…	GO:0003674//molecular_function;GO:0003676//nucleic acid binding;GO:0003677//DNA binding;GO:0003700//transcription factor activity, sequence-specific DNA binding;GO:0003712//transcription cofactor activity;GO:0003713//transcription coactivator activity;GO:0005488//binding;GO:0043565//sequence-specific DNA binding;GO:0097159//organic cyclic compound binding;GO:1901363//heterocyclic compound binding	GO:0000160//phosphorelay signal transduction system;GO:0001101//response to acid chemical;GO:0006139//nucleobase-containing compound metabolic process;GO:0006351//transcription, DNA-templated;GO:0006355//regulation of transcription, DNA-templated;GO:0006725//cellular aromatic compound metabolic process;GO:0006807//nitrogen compound metabolic process;GO:0006950//response to stress;GO:0007154//cell…	--
Prupe.4G270500_v2.0.a1	411	360	517	3286	3268	3404	11.41	9.38	12.96	77.41	74.64	81.19	11.25	77.7467	2.78886	1.79e-136	2.67e-134	HMGCL	XP_007211727.1 hydroxymethylglutaryl-CoA lyase, mitochondrial [Prunus persica]	Metabolism;Metabolism;Cellular Processes;Metabolism;Metabolism;Metabolism	Global and overview maps;Global and overview maps;Transport and catabolism;Amino acid metabolism;Carbohydrate metabolism;Lipid metabolism	ko01100//Metabolic pathways;ko01110//Biosynthesis of secondary metabolites;ko04146//Peroxisome;ko00280//Valine, leucine and isoleucine degradation;ko00650//Butanoate metabolism;ko00072//Synthesis and degradation of ketone bodies	K01640;K01640;K01640;K01640;K01640;K01640	GO:0005575//cellular_component;GO:0005622//intracellular;GO:0005623//cell;GO:0005737//cytoplasm;GO:0005739//mitochondrion;GO:0005759//mitochondrial matrix;GO:0005886//plasma membrane;GO:0031974//membrane-enclosed lumen;GO:0043226//organelle;GO:0043227//membrane-bounded organelle;GO:0043229//intracellular organelle;GO:0043231//intracellular membrane-bounded organelle;GO:0043233//organelle lumen;GO…	GO:0003674//molecular_function;GO:0003824//catalytic activity;GO:0003852//2-isopropylmalate synthase activity;GO:0004410//homocitrate synthase activity;GO:0004419//hydroxymethylglutaryl-CoA lyase activity;GO:0004736//pyruvate carboxylase activity;GO:0005488//binding;GO:0008701//4-hydroxy-2-oxovalerate aldolase activity;GO:0008948//oxaloacetate decarboxylase activity;GO:0015081//sodium ion transme…	GO:0006091//generation of precursor metabolites and energy;GO:0006094//gluconeogenesis;GO:0006814//sodium ion transport;GO:0008150//biological_process;GO:0008152//metabolic process;GO:0009058//biosynthetic process;GO:0009097//isoleucine biosynthetic process;GO:0009098//leucine biosynthetic process;GO:0009987//cellular process;GO:0017144//drug metabolic process;GO:0044237//cellular metabolic proce…	--
Prupe.1G465600_v2.0.a1	2614	2295	3127	13015	14905	12960	34.69	28.6	37.45	146.57	162.72	147.58	33.58	152.29	2.18115	3.49e-136	5.16e-134	RD22	XP_007222614.1 BURP domain protein RD22 [Prunus persica]	-	-	-	-	-	GO:0004672//protein kinase activity;GO:0005524//ATP binding	GO:0016032//viral process	--
Prupe.4G231700_v2.0.a1	4314	4243	4582	748	810	739	130.77	120.88	125.5	19.23	20.03	19.27	125.717	19.51	-2.68789	1.87e-134	2.75e-132	--	XP_007213292.1 uncharacterized protein LOC18781084 [Prunus persica]	-	-	-	-	-	-	-	--
Prupe.2G222600_v2.0.a1	329	280	303	2113	2135	1976	5.55	4.42	4.6	30.18	29.61	28.6	4.85667	29.4633	2.60088	1.38e-133	2.02e-131	CNGC1	XP_007218620.2 cyclic nucleotide-gated ion channel 1 isoform X1 [Prunus persica]	Organismal Systems	Environmental adaptation	ko04626//Plant-pathogen interaction	K05391	GO:0016020//membrane	GO:0004074//biliverdin reductase activity;GO:0005216//ion channel activity;GO:0005319//lipid transporter activity;GO:0008270//zinc ion binding	GO:0006811//ion transport;GO:0006869//lipid transport;GO:0042167//heme catabolic process;GO:0055085//transmembrane transport;GO:0055114//oxidation-reduction process	--
Prupe.I005500_v2.0.a1	528	642	646	5465	4636	5240	23.58	26.95	26.04	207.25	170.46	200.94	25.5233	192.883	2.91784	8.69e-133	1.26e-130	2023-04-02	ONH89482.1 hypothetical protein PRUPE_I005500 [Prunus persica]	Metabolism;Metabolism	Global and overview maps;Energy metabolism	ko01100//Metabolic pathways;ko00920//Sulfur metabolism	K05907;K05907	GO:0005737//cytoplasm;GO:0009360//DNA polymerase III complex	GO:0003677//DNA binding;GO:0003756//protein disulfide isomerase activity;GO:0003824//catalytic activity;GO:0003887//DNA-directed DNA polymerase activity;GO:0004604//phosphoadenylyl-sulfate reductase (thioredoxin) activity;GO:0008408//3'-5' exonuclease activity;GO:0009973//adenylyl-sulfate reductase activity;GO:0015036//disulfide oxidoreductase activity;GO:0016209//antioxidant activity;GO:0016491/…	GO:0006260//DNA replication;GO:0006457//protein folding;GO:0006790//sulfur compound metabolic process;GO:0010134//sulfate assimilation via adenylyl sulfate reduction;GO:0019379//sulfate assimilation, phosphoadenylyl sulfate reduction by phosphoadenylyl-sulfate reductase (thioredoxin);GO:0055114//oxidation-reduction process	--
Prupe.3G226900_v2.0.a1	22	20	11	1341	1070	1171	0.54	0.46	0.61	33.03	26.33	33.21	0.536667	30.8567	5.84541	4.02e-132	5.81e-130	--	XP_020416642.1 zinc finger protein CONSTANS-LIKE 1 [Prunus persica]	-	-	-	-	GO:0005575//cellular_component;GO:0005622//intracellular;GO:0005623//cell;GO:0005634//nucleus;GO:0043226//organelle;GO:0043227//membrane-bounded organelle;GO:0043229//intracellular organelle;GO:0043231//intracellular membrane-bounded organelle;GO:0044424//intracellular part;GO:0044464//cell part	GO:0003674//molecular_function;GO:0003700//transcription factor activity, sequence-specific DNA binding;GO:0005488//binding;GO:0008270//zinc ion binding;GO:0043167//ion binding;GO:0043169//cation binding;GO:0046872//metal ion binding;GO:0046914//transition metal ion binding	GO:0006355//regulation of transcription, DNA-templated;GO:0008150//biological_process;GO:0009889//regulation of biosynthetic process;GO:0010468//regulation of gene expression;GO:0010556//regulation of macromolecule biosynthetic process;GO:0019219//regulation of nucleobase-containing compound metabolic process;GO:0019222//regulation of metabolic process;GO:0031323//regulation of cellular metabolic…	C2C2-CO-like
Prupe.8G148600_v2.0.a1	43	73	51	1321	1227	1075	2.7	4.31	2.89	70.44	63.43	57.96	3.3	63.9433	4.27626	1.55e-131	2.22e-129	--	XP_007199624.1 uncharacterized protein LOC18767512 [Prunus persica]	-	-	-	-	-	-	-	--
Prupe.5G116400_v2.0.a1	169	197	223	1400	1521	1535	6.59	7.22	7.85	46.35	48.82	51.38	7.22	48.85	2.75829	2e-131	2.84e-129	ANR	ONI07382.1 hypothetical protein PRUPE_5G116400 [Prunus persica]	-	-	-	-	-	GO:0003824//catalytic activity;GO:0003854//3-beta-hydroxy-delta5-steroid dehydrogenase activity;GO:0003978//UDP-glucose 4-epimerase activity;GO:0004316//3-oxoacyl-[acyl-carrier-protein] reductase (NADPH) activity;GO:0008460//dTDP-glucose 4,6-dehydratase activity;GO:0008667//2,3-dihydro-2,3-dihydroxybenzoate dehydrogenase activity;GO:0008712//ADP-glyceromanno-heptose 6-epimerase activity;GO:000883…	GO:0005975//carbohydrate metabolic process;GO:0006012//galactose metabolic process;GO:0006633//fatty acid biosynthetic process;GO:0006694//steroid biosynthetic process;GO:0009243//O antigen biosynthetic process;GO:0009244//lipopolysaccharide core region biosynthetic process;GO:0019305//dTDP-rhamnose biosynthetic process;GO:0055114//oxidation-reduction process	--
Prupe.8G097300_v2.0.a1	1490	1502	1699	6465	7000	7173	42.89	40.5	43.32	164.42	172.21	184.18	42.2367	173.603	2.03923	1.61e-130	2.28e-128	At1g01500	XP_007200469.1 uncharacterized protein At1g01500 [Prunus persica]	-	-	-	-	-	-	-	--
Prupe.1G495400_v2.0.a1	1193	1141	1382	5488	5632	5690	32.06	28.79	33.52	125.13	124.5	131.19	31.4567	126.94	2.01271	6.8e-130	9.57e-128	CAO	XP_020410043.1 chlorophyllide a oxygenase, chloroplastic [Prunus persica]	Metabolism;Metabolism;Metabolism	Global and overview maps;Global and overview maps;Metabolism of cofactors and vitamins	ko01100//Metabolic pathways;ko01110//Biosynthesis of secondary metabolites;ko00860//Porphyrin metabolism	K13600;K13600;K13600	GO:0005575//cellular_component;GO:0005622//intracellular;GO:0005623//cell;GO:0005737//cytoplasm;GO:0009507//chloroplast;GO:0009526//plastid envelope;GO:0009528//plastid inner membrane;GO:0009534//chloroplast thylakoid;GO:0009535//chloroplast thylakoid membrane;GO:0009536//plastid;GO:0009579//thylakoid;GO:0009706//chloroplast inner membrane;GO:0009941//chloroplast envelope;GO:0016020//membrane;GO:…	GO:0003674//molecular_function;GO:0003824//catalytic activity;GO:0004497//monooxygenase activity;GO:0005488//binding;GO:0005506//iron ion binding;GO:0010277//chlorophyllide a oxygenase [overall] activity;GO:0016491//oxidoreductase activity;GO:0016701//oxidoreductase activity, acting on single donors with incorporation of molecular oxygen;GO:0016703//oxidoreductase activity, acting on single donor…	GO:0006569//tryptophan catabolic process;GO:0006725//cellular aromatic compound metabolic process;GO:0006778//porphyrin-containing compound metabolic process;GO:0006779//porphyrin-containing compound biosynthetic process;GO:0006807//nitrogen compound metabolic process;GO:0008150//biological_process;GO:0008152//metabolic process;GO:0009058//biosynthetic process;GO:0009987//cellular process;GO:0015…	--
Prupe.3G127700_v2.0.a1	316	295	384	2330	2198	2224	6.41	5.61	7.04	40.04	36.65	38.67	6.35333	38.4533	2.59752	7.29e-130	1.02e-127	GLK1	XP_020416310.1 transcription activator GLK1 isoform X1 [Prunus persica]	-	-	-	-	GO:0005575//cellular_component;GO:0005622//intracellular;GO:0005623//cell;GO:0005634//nucleus;GO:0043226//organelle;GO:0043227//membrane-bounded organelle;GO:0043229//intracellular organelle;GO:0043231//intracellular membrane-bounded organelle;GO:0044424//intracellular part;GO:0044464//cell part	GO:0003674//molecular_function;GO:0003676//nucleic acid binding;GO:0003677//DNA binding;GO:0003700//transcription factor activity, sequence-specific DNA binding;GO:0005488//binding;GO:0097159//organic cyclic compound binding;GO:1901363//heterocyclic compound binding	GO:0006139//nucleobase-containing compound metabolic process;GO:0006351//transcription, DNA-templated;GO:0006355//regulation of transcription, DNA-templated;GO:0006725//cellular aromatic compound metabolic process;GO:0006807//nitrogen compound metabolic process;GO:0006996//organelle organization;GO:0008150//biological_process;GO:0008152//metabolic process;GO:0009058//biosynthetic process;GO:00090…	ARR-B
Prupe.6G257300_v2.0.a1	241	183	267	2219	2441	2716	10.72	7.57	10.59	82.21	86.97	100.32	9.62667	89.8333	3.22214	8.91e-130	1.24e-127	--	ONI03449.1 hypothetical protein PRUPE_6G257300 [Prunus persica]	-	-	-	-	-	GO:0008967//phosphoglycolate phosphatase activity;GO:0016787//hydrolase activity;GO:0016791//phosphatase activity;GO:0016862//intramolecular oxidoreductase activity, interconverting keto- and enol-groups;GO:0018784//(S)-2-haloacid dehalogenase activity	GO:0006805//xenobiotic metabolic process;GO:0008152//metabolic process;GO:0009853//photorespiration;GO:0015671//oxygen transport;GO:0019509//L-methionine biosynthetic process from methylthioadenosine;GO:0043094//cellular metabolic compound salvage	--
Prupe.1G046500_v2.0.a1	703	792	934	4449	5087	5266	35.58	37.64	42.67	191.08	211.81	228.7	38.63	210.53	2.44623	1.01e-129	1.39e-127	PGR5	XP_007223403.1 protein PROTON GRADIENT REGULATION 5, chloroplastic [Prunus persica]	-	-	-	-	-	-	-	--
Prupe.1G392200_v2.0.a1	709	700	789	3050	3290	3210	14.27	13.23	14.34	52.1	54.49	55.45	13.9467	54.0133	1.9534	1.12e-129	1.54e-127	CLPB3	XP_007225367.1 chaperone protein ClpB4, mitochondrial [Prunus persica]	-	-	-	-	GO:0005575//cellular_component;GO:0005622//intracellular;GO:0005623//cell;GO:0005737//cytoplasm;GO:0005739//mitochondrion;GO:0009360//DNA polymerase III complex;GO:0009368//endopeptidase Clp complex;GO:0009379//Holliday junction helicase complex;GO:0009507//chloroplast;GO:0009526//plastid envelope;GO:0009532//plastid stroma;GO:0009536//plastid;GO:0009570//chloroplast stroma;GO:0009941//chloroplas…	GO:0000166//nucleotide binding;GO:0003674//molecular_function;GO:0003723//RNA binding;GO:0003724//RNA helicase activity;GO:0003887//DNA-directed DNA polymerase activity;GO:0004176//ATP-dependent peptidase activity;GO:0004252//serine-type endopeptidase activity;GO:0005198//structural molecule activity;GO:0005488//binding;GO:0005524//ATP binding;GO:0008134//transcription factor binding;GO:0008144//…	GO:0006260//DNA replication;GO:0006281//DNA repair;GO:0006310//DNA recombination;GO:0006355//regulation of transcription, DNA-templated;GO:0006457//protein folding;GO:0006508//proteolysis;GO:0006576//cellular biogenic amine metabolic process;GO:0006807//nitrogen compound metabolic process;GO:0006950//response to stress;GO:0008150//biological_process;GO:0008152//metabolic process;GO:0009266//respo…	--
Prupe.5G045700_v2.0.a1	1608	1848	1660	107	130	86	47.47	51.21	44.24	2.68	3.16	2.18	47.64	2.67333	-4.15546	1.2e-128	1.64e-126	At1g50920	XP_007210301.1 nucleolar GTP-binding protein 1 [Prunus persica]	Genetic Information Processing	Translation	ko03008//Ribosome biogenesis in eukaryotes	K06943	GO:0005737//cytoplasm	GO:0003924//GTPase activity;GO:0005525//GTP binding;GO:0015639//ferrous iron uptake transmembrane transporter activity;GO:0019843//rRNA binding;GO:0043022//ribosome binding;GO:0051539//4 iron, 4 sulfur cluster binding	GO:0006400//tRNA modification;GO:0008150//biological_process;GO:0015684//ferrous iron transport;GO:0042254//ribosome biogenesis;GO:0051186//cofactor metabolic process	--
Prupe.1G085400_v2.0.a1	1660	1626	1712	7783	9014	6809	34.49	31.72	32.11	137.23	154.08	121.4	32.7733	137.57	2.06957	1.31e-128	1.78e-126	ATR2	XP_007227446.1 NADPH--cytochrome P450 reductase 2 [Prunus persica]	-	-	-	-	GO:0005575//cellular_component;GO:0005622//intracellular;GO:0005623//cell;GO:0005737//cytoplasm;GO:0005783//endoplasmic reticulum;GO:0005789//endoplasmic reticulum membrane;GO:0009337//sulfite reductase complex (NADPH);GO:0009507//chloroplast;GO:0009536//plastid;GO:0012505//endomembrane system;GO:0016020//membrane;GO:0016021//integral component of membrane;GO:0031224//intrinsic component of membr…	GO:0000166//nucleotide binding;GO:0003674//molecular_function;GO:0003824//catalytic activity;GO:0003958//NADPH-hemoprotein reductase activity;GO:0004783//sulfite reductase (NADPH) activity;GO:0005488//binding;GO:0009055//electron carrier activity;GO:0010181//FMN binding;GO:0016491//oxidoreductase activity;GO:0016651//oxidoreductase activity, acting on NAD(P)H;GO:0016653//oxidoreductase activity, …	GO:0006725//cellular aromatic compound metabolic process;GO:0006790//sulfur compound metabolic process;GO:0006814//sodium ion transport;GO:0008150//biological_process;GO:0008152//metabolic process;GO:0009698//phenylpropanoid metabolic process;GO:0009987//cellular process;GO:0010128//benzoate catabolic process via CoA ligation;GO:0019748//secondary metabolic process;GO:0044237//cellular metabolic …	--
Prupe.7G184400_v2.0.a1	776	770	887	3110	3573	3319	13.81	12.76	14.17	45.41	50.77	48.59	13.58	48.2567	1.82924	1.51e-128	2.03e-126	GLR3.6	ONH97335.1 hypothetical protein PRUPE_7G184400 [Prunus persica]	-	-	-	-	GO:0016020//membrane	GO:0004970//ionotropic glutamate receptor activity;GO:0015276//ligand-gated ion channel activity	GO:0019619//3,4-dihydroxybenzoate catabolic process;GO:0045893//positive regulation of transcription, DNA-templated	--
Prupe.8G183500_v2.0.a1	3136	3394	3308	14544	14591	14718	47.4	48.18	45.09	187.14	181.88	191.44	46.89	186.82	1.9943	1.96e-127	2.62e-125	PHOT2	XP_007199701.1 phototropin-2 isoform X1 [Prunus persica]	-	-	-	-	GO:0005575//cellular_component;GO:0005622//intracellular;GO:0005623//cell;GO:0005634//nucleus;GO:0005737//cytoplasm;GO:0005773//vacuole;GO:0005794//Golgi apparatus;GO:0005886//plasma membrane;GO:0009898//cytoplasmic side of plasma membrane;GO:0009986//cell surface;GO:0012505//endomembrane system;GO:0016020//membrane;GO:0043226//organelle;GO:0043227//membrane-bounded organelle;GO:0043229//intracel…	GO:0000155//phosphorelay sensor kinase activity;GO:0000166//nucleotide binding;GO:0003674//molecular_function;GO:0003676//nucleic acid binding;GO:0003723//RNA binding;GO:0003729//mRNA binding;GO:0003824//catalytic activity;GO:0004672//protein kinase activity;GO:0004673//protein histidine kinase activity;GO:0004674//protein serine/threonine kinase activity;GO:0004871//signal transducer activity;GO…	GO:0000160//phosphorelay signal transduction system;GO:0006355//regulation of transcription, DNA-templated;GO:0006464//cellular protein modification process;GO:0006468//protein phosphorylation;GO:0006793//phosphorus metabolic process;GO:0006796//phosphate-containing compound metabolic process;GO:0006807//nitrogen compound metabolic process;GO:0006996//organelle organization;GO:0007154//cell commu…	--
Prupe.6G118600_v2.0.a1	1284	1391	1373	5241	5638	5219	40.51	41.53	38.89	118.67	124.1	120.04	40.31	120.937	1.58504	1.56e-126	2.07e-124	U2AF35A	XP_007206817.2 splicing factor U2af small subunit B [Prunus persica]	Genetic Information Processing	Transcription	ko03040//Spliceosome	K12836	-	GO:0003676//nucleic acid binding;GO:0046872//metal ion binding	GO:0006402//mRNA catabolic process;GO:0008380//RNA splicing	C3H
Prupe.3G247900_v2.0.a1	560	569	524	3384	3394	3517	12.09	11.46	10.33	63.1	60.71	65.89	11.2933	63.2333	2.48521	3.3e-126	4.38e-124	PI4KG7	XP_020414977.1 phosphatidylinositol 4-kinase gamma 7 isoform X1 [Prunus persica]	-	-	-	-	-	GO:0005515//protein binding	-	--
Prupe.1G019900_v2.0.a1	765	800	740	4756	4934	3968	17.56	17.24	15.33	92.65	93.18	78.16	16.71	87.9967	2.39674	7.27e-126	9.58e-124	SULTR3;1	XP_007225118.1 sulfate transporter 3.1 [Prunus persica]	-	-	-	-	GO:0005575//cellular_component;GO:0005622//intracellular;GO:0005623//cell;GO:0005737//cytoplasm;GO:0005886//plasma membrane;GO:0005887//integral component of plasma membrane;GO:0009507//chloroplast;GO:0009536//plastid;GO:0016020//membrane;GO:0016021//integral component of membrane;GO:0031224//intrinsic component of membrane;GO:0031226//intrinsic component of plasma membrane;GO:0043226//organelle;…	GO:0003674//molecular_function;GO:0005215//transporter activity;GO:0008271//secondary active sulfate transmembrane transporter activity;GO:0008509//anion transmembrane transporter activity;GO:0015075//ion transmembrane transporter activity;GO:0015103//inorganic anion transmembrane transporter activity;GO:0015116//sulfate transmembrane transporter activity;GO:0015291//secondary active transmembran…	GO:0006355//regulation of transcription, DNA-templated;GO:0006810//transport;GO:0006811//ion transport;GO:0006820//anion transport;GO:0008150//biological_process;GO:0008272//sulfate transport;GO:0015698//inorganic anion transport;GO:0034220//ion transmembrane transport;GO:0051179//localization;GO:0051234//establishment of localization;GO:0055085//transmembrane transport;GO:0072348//sulfur compoun…	--
Prupe.3G017600_v2.0.a1	71	60	115	1505	1761	2024	3.78	3	5.53	67.99	77.12	92.46	4.10333	79.19	4.27045	1.63e-125	2.13e-123	NUDT17	XP_007217269.1 nudix hydrolase 18, mitochondrial [Prunus persica]	-	-	-	-	GO:0005575//cellular_component;GO:0005622//intracellular;GO:0005623//cell;GO:0005634//nucleus;GO:0005737//cytoplasm;GO:0005739//mitochondrion;GO:0043226//organelle;GO:0043227//membrane-bounded organelle;GO:0043229//intracellular organelle;GO:0043231//intracellular membrane-bounded organelle;GO:0044424//intracellular part;GO:0044444//cytoplasmic part;GO:0044464//cell part	GO:0003674//molecular_function;GO:0003824//catalytic activity;GO:0005488//binding;GO:0016787//hydrolase activity;GO:0016817//hydrolase activity, acting on acid anhydrides;GO:0016818//hydrolase activity, acting on acid anhydrides, in phosphorus-containing anhydrides;GO:0017111//nucleoside-triphosphatase activity;GO:0043167//ion binding;GO:0043169//cation binding;GO:0046872//metal ion binding	GO:0006139//nucleobase-containing compound metabolic process	--
Prupe.1G276000_v2.0.a1	151	139	161	1199	1254	1344	3.78	3.27	3.64	25.47	25.82	28.87	3.56333	26.72	2.90662	8.12e-125	1.06e-122	CDF2	XP_020410677.1 cyclic dof factor 1 [Prunus persica]	-	-	-	-	GO:0005575//cellular_component;GO:0005622//intracellular;GO:0005623//cell;GO:0005634//nucleus;GO:0043226//organelle;GO:0043227//membrane-bounded organelle;GO:0043229//intracellular organelle;GO:0043231//intracellular membrane-bounded organelle;GO:0044424//intracellular part;GO:0044464//cell part	GO:0003674//molecular_function;GO:0003676//nucleic acid binding;GO:0003677//DNA binding;GO:0003700//transcription factor activity, sequence-specific DNA binding;GO:0005488//binding;GO:0043167//ion binding;GO:0043169//cation binding;GO:0046872//metal ion binding;GO:0097159//organic cyclic compound binding;GO:1901363//heterocyclic compound binding	GO:0000003//reproduction;GO:0003006//developmental process involved in reproduction;GO:0006139//nucleobase-containing compound metabolic process;GO:0006351//transcription, DNA-templated;GO:0006355//regulation of transcription, DNA-templated;GO:0006725//cellular aromatic compound metabolic process;GO:0006807//nitrogen compound metabolic process;GO:0007275//multicellular organism development;GO:000…	C2C2-Dof
Prupe.1G379700_v2.0.a1	563	500	569	2835	3023	3117	16.05	13.4	14.57	65.74	66.76	72.21	14.6733	68.2367	2.21735	1.64e-124	2.12e-122	At1g01500	XP_007222971.1 uncharacterized protein At1g01500 [Prunus persica]	-	-	-	-	-	-	-	--
Prupe.8G203600_v2.0.a1	330	393	327	2520	2533	2507	14.32	16.02	12.79	92.66	90.33	93.25	14.3767	92.08	2.67916	2.99e-124	3.84e-122	desi1	XP_020425608.1 desumoylating isopeptidase 1 [Prunus persica]	-	-	-	-	-	GO:0008233//peptidase activity	-	--
Prupe.5G198700_v2.0.a1	344	351	389	1918	1919	1916	9.91	9.25	10.78	45.85	44.44	46.22	9.98	45.5033	2.18886	5.72e-124	7.33e-122	Lonrf1	XP_007209956.1 LON peptidase N-terminal domain and RING finger protein 1 [Prunus persica]	-	-	-	-	GO:0000109//nucleotide-excision repair complex	GO:0003674//molecular_function;GO:0004842//ubiquitin-protein transferase activity;GO:0005488//binding;GO:0005515//protein binding;GO:0008270//zinc ion binding;GO:0043167//ion binding;GO:0043169//cation binding;GO:0046872//metal ion binding;GO:0061630//ubiquitin protein ligase activity	GO:0006289//nucleotide-excision repair;GO:0016567//protein ubiquitination	--
Prupe.6G202500_v2.0.a1	254	281	310	1906	1785	1830	5.44	5.65	5.99	34.63	31.44	33.62	5.69333	33.23	2.54514	1.09e-123	1.38e-121	At2g43860	XP_007207704.2 polygalacturonase-like [Prunus persica]	Metabolism;Metabolism	Global and overview maps;Carbohydrate metabolism	ko01100//Metabolic pathways;ko00040//Pentose and glucuronate interconversions	K01184;K01184	-	GO:0004650//polygalacturonase activity	GO:0005975//carbohydrate metabolic process	--
Prupe.4G186800_v2.0.a1	4060	3839	4637	668	703	581	147.83	131.25	152.41	20.64	21.06	18.15	143.83	19.95	-2.8499	1.5e-123	1.9e-121	JA2L	XP_020418173.1 NAC domain-containing protein 72 [Prunus persica]	-	-	-	-	GO:0005575//cellular_component;GO:0005622//intracellular;GO:0005623//cell;GO:0005634//nucleus;GO:0043226//organelle;GO:0043227//membrane-bounded organelle;GO:0043229//intracellular organelle;GO:0043231//intracellular membrane-bounded organelle;GO:0044424//intracellular part;GO:0044464//cell part	GO:0003674//molecular_function;GO:0003676//nucleic acid binding;GO:0003677//DNA binding;GO:0005488//binding;GO:0097159//organic cyclic compound binding;GO:1901363//heterocyclic compound binding	GO:0006139//nucleobase-containing compound metabolic process;GO:0006351//transcription, DNA-templated;GO:0006355//regulation of transcription, DNA-templated;GO:0006725//cellular aromatic compound metabolic process;GO:0006807//nitrogen compound metabolic process;GO:0008150//biological_process;GO:0008152//metabolic process;GO:0009058//biosynthetic process;GO:0009059//macromolecule biosynthetic proc…	NAC
Prupe.6G238600_v2.0.a1	15	9	13	994	1153	1368	0.5	0.28	0.39	28.15	31.66	39.18	0.39	32.9967	6.4027	1.54e-123	1.93e-121	NAC056	XP_007206224.1 NAC transcription factor 29 [Prunus persica]	-	-	-	-	GO:0005575//cellular_component;GO:0005622//intracellular;GO:0005623//cell;GO:0005634//nucleus;GO:0043226//organelle;GO:0043227//membrane-bounded organelle;GO:0043229//intracellular organelle;GO:0043231//intracellular membrane-bounded organelle;GO:0044424//intracellular part;GO:0044464//cell part	GO:0003674//molecular_function;GO:0003676//nucleic acid binding;GO:0003677//DNA binding;GO:0003700//transcription factor activity, sequence-specific DNA binding;GO:0005488//binding;GO:0097159//organic cyclic compound binding;GO:1901363//heterocyclic compound binding	GO:0000003//reproduction;GO:0003006//developmental process involved in reproduction;GO:0006139//nucleobase-containing compound metabolic process;GO:0006351//transcription, DNA-templated;GO:0006355//regulation of transcription, DNA-templated;GO:0006725//cellular aromatic compound metabolic process;GO:0006807//nitrogen compound metabolic process;GO:0007275//multicellular organism development;GO:000…	NAC
Prupe.4G213900_v2.0.a1	619	987	668	14615	11939	12813	29.76	44.64	29.12	597.95	474.18	530.46	34.5067	534.197	3.95242	2.09e-123	2.61e-121	TIF	XP_007212250.1 protein translation factor SUI1 homolog [Prunus persica]	Genetic Information Processing	Translation	ko03013//Nucleocytoplasmic transport	K03113	GO:0005840//ribosome	GO:0003743//translation initiation factor activity;GO:0004674//protein serine/threonine kinase activity;GO:0005524//ATP binding	GO:0006413//translational initiation;GO:0006468//protein phosphorylation	--
Prupe.7G109400_v2.0.a1	6008	5995	6684	1259	1360	1158	221.73	207.99	222.61	39.42	41.41	36.74	217.443	39.19	-2.47208	2.8e-122	3.49e-120	--	XP_007202350.2 uncharacterized protein LOC18770431 [Prunus persica]	-	-	-	-	-	GO:0005515//protein binding;GO:0015035//protein disulfide oxidoreductase activity	GO:0006749//glutathione metabolic process;GO:0006790//sulfur compound metabolic process;GO:0042965//glutaredoxin biosynthetic process;GO:0045454//cell redox homeostasis;GO:0055114//oxidation-reduction process	--
Prupe.5G118400_v2.0.a1	1236	1280	1264	5945	5955	6196	29.25	28.66	27.04	119.1	115.79	125.45	28.3167	120.113	2.08467	3.23e-122	4e-120	LACS4	XP_007211290.1 long chain acyl-CoA synthetase 4 isoform X2 [Prunus persica]	Metabolism;Cellular Processes;Metabolism;Metabolism;Metabolism	Global and overview maps;Transport and catabolism;Global and overview maps;Lipid metabolism;Lipid metabolism	ko01100//Metabolic pathways;ko04146//Peroxisome;ko01212//Fatty acid metabolism;ko00071//Fatty acid degradation;ko00061//Fatty acid biosynthesis	K01897;K01897;K01897;K01897;K01897	GO:0005575//cellular_component;GO:0005622//intracellular;GO:0005623//cell;GO:0005737//cytoplasm;GO:0005794//Golgi apparatus;GO:0005886//plasma membrane;GO:0012505//endomembrane system;GO:0016020//membrane;GO:0043226//organelle;GO:0043227//membrane-bounded organelle;GO:0043229//intracellular organelle;GO:0043231//intracellular membrane-bounded organelle;GO:0044424//intracellular part;GO:0044444//c…	GO:0000166//nucleotide binding;GO:0003674//molecular_function;GO:0003824//catalytic activity;GO:0003987//acetate-CoA ligase activity;GO:0004467//long-chain fatty acid-CoA ligase activity;GO:0005488//binding;GO:0005524//ATP binding;GO:0008144//drug binding;GO:0008668//(2,3-dihydroxybenzoyl)adenylate synthase activity;GO:0008756//o-succinylbenzoate-CoA ligase activity;GO:0015645//fatty acid ligase …	GO:0001676//long-chain fatty acid metabolic process;GO:0006082//organic acid metabolic process;GO:0006629//lipid metabolic process;GO:0006631//fatty acid metabolic process;GO:0008150//biological_process;GO:0008152//metabolic process;GO:0009234//menaquinone biosynthetic process;GO:0009987//cellular process;GO:0019287//isopentenyl diphosphate biosynthetic process, mevalonate pathway;GO:0019290//sid…	--
Prupe.4G239400_v2.0.a1	1933	1963	2038	12010	10420	11198	54.24	51.72	51.62	285.97	240.54	269.62	52.5267	265.377	2.33692	1.7e-121	2.1e-119	SAT3	XP_007212348.1 serine acetyltransferase 1, chloroplastic [Prunus persica]	Metabolism;Metabolism;Metabolism;Metabolism;Metabolism;Metabolism	Global and overview maps;Global and overview maps;Global and overview maps;Global and overview maps;Amino acid metabolism;Energy metabolism	ko01100//Metabolic pathways;ko01110//Biosynthesis of secondary metabolites;ko01200//Carbon metabolism;ko01230//Biosynthesis of amino acids;ko00270//Cysteine and methionine metabolism;ko00920//Sulfur metabolism	K00640;K00640;K00640;K00640;K00640;K00640	GO:0005575//cellular_component;GO:0005622//intracellular;GO:0005623//cell;GO:0005737//cytoplasm;GO:0005739//mitochondrion;GO:0005829//cytosol;GO:0043226//organelle;GO:0043227//membrane-bounded organelle;GO:0043229//intracellular organelle;GO:0043231//intracellular membrane-bounded organelle;GO:0044424//intracellular part;GO:0044444//cytoplasmic part;GO:0044464//cell part	GO:0003674//molecular_function;GO:0003824//catalytic activity;GO:0003977//UDP-N-acetylglucosamine diphosphorylase activity;GO:0005488//binding;GO:0008270//zinc ion binding;GO:0008374//O-acyltransferase activity;GO:0008666//2,3,4,5-tetrahydropyridine-2,6-dicarboxylate N-succinyltransferase activity;GO:0008780//acyl-[acyl-carrier-protein]-UDP-N-acetylglucosamine O-acyltransferase activity;GO:000900…	GO:0000096//sulfur amino acid metabolic process;GO:0000097//sulfur amino acid biosynthetic process;GO:0006082//organic acid metabolic process;GO:0006520//cellular amino acid metabolic process;GO:0006534//cysteine metabolic process;GO:0006535//cysteine biosynthetic process from serine;GO:0006563//L-serine metabolic process;GO:0006790//sulfur compound metabolic process;GO:0006807//nitrogen compound…	--
Prupe.5G123800_v2.0.a1	1200	1194	1142	5993	6088	5306	25.82	24.12	22.18	109.45	107.8	97.99	24.04	105.08	2.12798	1.89e-121	2.32e-119	CSLG3	XP_020419657.1 cellulose synthase-like protein G3 [Prunus persica]	-	-	-	-	GO:0016020//membrane	GO:0016760//cellulose synthase (UDP-forming) activity	GO:0030244//cellulose biosynthetic process	--
Prupe.5G084900_v2.0.a1	88	110	130	1357	1839	2012	4.48	5.26	5.97	58.63	77.03	87.9	5.23667	74.52	3.83091	2.44e-121	2.97e-119	CCS	XP_020419775.1 copper chaperone for superoxide dismutase, chloroplastic/cytosolic [Prunus persica]	-	-	-	-	GO:0005575//cellular_component;GO:0005576//extracellular region;GO:0005615//extracellular space;GO:0005622//intracellular;GO:0005623//cell;GO:0005634//nucleus;GO:0005737//cytoplasm;GO:0005739//mitochondrion;GO:0005740//mitochondrial envelope;GO:0005743//mitochondrial inner membrane;GO:0005758//mitochondrial intermembrane space;GO:0005829//cytosol;GO:0009507//chloroplast;GO:0009532//plastid stroma…	GO:0003674//molecular_function;GO:0003824//catalytic activity;GO:0004784//superoxide dismutase activity;GO:0005488//binding;GO:0005507//copper ion binding;GO:0008047//enzyme activator activity;GO:0008270//zinc ion binding;GO:0016209//antioxidant activity;GO:0016491//oxidoreductase activity;GO:0016530//metallochaperone activity;GO:0016531//copper chaperone activity;GO:0016532//superoxide dismutase…	GO:0000041//transition metal ion transport;GO:0000302//response to reactive oxygen species;GO:0000303//response to superoxide;GO:0000305//response to oxygen radical;GO:0006801//superoxide metabolic process;GO:0006810//transport;GO:0006811//ion transport;GO:0006812//cation transport;GO:0006825//copper ion transport;GO:0006873//cellular ion homeostasis;GO:0006875//cellular metal ion homeostasis;GO:…	--
Prupe.7G126100_v2.0.a1	1232	1435	1260	66	73	80	40.57	44.37	37.45	1.84	1.98	2.26	40.7967	2.02667	-4.33127	8.58e-121	1.04e-118	RZPF34	XP_007202397.1 E3 ubiquitin-protein ligase MIEL1 [Prunus persica]	Genetic Information Processing	Folding, sorting and degradation	ko04120//Ubiquitin mediated proteolysis	K10144	GO:0000151//ubiquitin ligase complex;GO:0005575//cellular_component;GO:0005622//intracellular;GO:0005623//cell;GO:0005634//nucleus;GO:0005654//nucleoplasm;GO:0005737//cytoplasm;GO:0005829//cytosol;GO:0016604//nuclear body;GO:0016607//nuclear speck;GO:0031974//membrane-enclosed lumen;GO:0031981//nuclear lumen;GO:0032991//macromolecular complex;GO:0043226//organelle;GO:0043227//membrane-bounded org…	GO:0002039//p53 binding;GO:0003674//molecular_function;GO:0003824//catalytic activity;GO:0004842//ubiquitin-protein transferase activity;GO:0005102//receptor binding;GO:0005488//binding;GO:0005515//protein binding;GO:0008270//zinc ion binding;GO:0016740//transferase activity;GO:0019787//ubiquitin-like protein transferase activity;GO:0042802//identical protein binding;GO:0042803//protein homodimer…	GO:0006464//cellular protein modification process;GO:0006508//proteolysis;GO:0006511//ubiquitin-dependent protein catabolic process;GO:0006807//nitrogen compound metabolic process;GO:0008150//biological_process;GO:0008152//metabolic process;GO:0009056//catabolic process;GO:0009057//macromolecule catabolic process;GO:0009893//positive regulation of metabolic process;GO:0009894//regulation of catab…	--
Prupe.4G193800_v2.0.a1	112	166	149	4593	3016	2872	4.41	6.13	5.29	153.35	97.63	96.97	5.27667	115.983	4.45815	3.53e-120	4.26e-118	KRP1	XP_007212244.1 calcium-binding protein PBP1 [Prunus persica]	Genetic Information Processing	Replication and repair	ko03420//Nucleotide excision repair	K10840	-	GO:0005509//calcium ion binding;GO:0005515//protein binding	-	--
Prupe.3G097700_v2.0.a1	952	969	1068	3597	3798	3498	37.76	36.08	38.23	121.06	123.92	119.05	37.3567	121.343	1.69966	4.57e-120	5.48e-118	CCR1	XP_020415177.1 cinnamoyl-CoA reductase 1 [Prunus persica]	Metabolism;Metabolism;Metabolism	Global and overview maps;Global and overview maps;Biosynthesis of other secondary metabolites	ko01100//Metabolic pathways;ko01110//Biosynthesis of secondary metabolites;ko00940//Phenylpropanoid biosynthesis	K09753;K09753;K09753	-	GO:0003824//catalytic activity;GO:0003854//3-beta-hydroxy-delta5-steroid dehydrogenase activity;GO:0003978//UDP-glucose 4-epimerase activity;GO:0004043//L-aminoadipate-semialdehyde dehydrogenase activity;GO:0008446//GDP-mannose 4,6-dehydratase activity;GO:0008667//2,3-dihydro-2,3-dihydroxybenzoate dehydrogenase activity;GO:0008712//ADP-glyceromanno-heptose 6-epimerase activity;GO:0016616//oxidore…	GO:0000271//polysaccharide biosynthetic process;GO:0005975//carbohydrate metabolic process;GO:0006012//galactose metabolic process;GO:0006694//steroid biosynthetic process;GO:0008152//metabolic process;GO:0009243//O antigen biosynthetic process;GO:0009244//lipopolysaccharide core region biosynthetic process;GO:0019878//lysine biosynthetic process via aminoadipic acid;GO:0055114//oxidation-reducti…	--
Prupe.8G085100_v2.0.a1	61083	62225	69746	245332	246622	259290	2096.26	2006.03	2161.15	7145.74	6964.28	7636.5	2087.81	7248.84	1.79576	3e-119	3.58e-117	FBA2	XP_007201793.1 fructose-bisphosphate aldolase 1, chloroplastic [Prunus persica]	Metabolism;Metabolism;Metabolism;Metabolism;Metabolism;Metabolism;Metabolism;Metabolism	Global and overview maps;Global and overview maps;Global and overview maps;Global and overview maps;Carbohydrate metabolism;Energy metabolism;Carbohydrate metabolism;Carbohydrate metabolism	ko01100//Metabolic pathways;ko01110//Biosynthesis of secondary metabolites;ko01200//Carbon metabolism;ko01230//Biosynthesis of amino acids;ko00010//Glycolysis / Gluconeogenesis;ko00710//Carbon fixation in photosynthetic organisms;ko00051//Fructose and mannose metabolism;ko00030//Pentose phosphate pathway	K01623;K01623;K01623;K01623;K01623;K01623;K01623;K01623	-	GO:0004332//fructose-bisphosphate aldolase activity	GO:0006096//glycolytic process	--
Prupe.2G240700_v2.0.a1	1117	1323	1342	102	102	99	58.27	64.8	63.19	4.51	4.38	4.43	62.0867	4.44	-3.80565	7.16e-119	8.49e-117	At2g39795	XP_007218844.1 uncharacterized protein At2g39795, mitochondrial [Prunus persica]	-	-	-	-	GO:0005575//cellular_component;GO:0005622//intracellular;GO:0005623//cell;GO:0005737//cytoplasm;GO:0005739//mitochondrion;GO:0005759//mitochondrial matrix;GO:0031974//membrane-enclosed lumen;GO:0043226//organelle;GO:0043227//membrane-bounded organelle;GO:0043229//intracellular organelle;GO:0043231//intracellular membrane-bounded organelle;GO:0043233//organelle lumen;GO:0044422//organelle part;GO:…	-	-	--
Prupe.6G070700_v2.0.a1	1914	2009	2079	239	307	243	49.94	49.26	48.96	5.29	6.58	5.44	49.3867	5.77	-3.09748	1.61e-118	1.89e-116	At5g59250	XP_007207311.1 D-xylose-proton symporter-like 3, chloroplastic isoform X1 [Prunus persica]	-	-	-	-	GO:0005575//cellular_component;GO:0005622//intracellular;GO:0005623//cell;GO:0005737//cytoplasm;GO:0005887//integral component of plasma membrane;GO:0009507//chloroplast;GO:0009526//plastid envelope;GO:0009536//plastid;GO:0009941//chloroplast envelope;GO:0016020//membrane;GO:0016021//integral component of membrane;GO:0031090//organelle membrane;GO:0031224//intrinsic component of membrane;GO:00319…	GO:0003674//molecular_function;GO:0005215//transporter activity;GO:0005351//sugar:proton symporter activity;GO:0005355//glucose transmembrane transporter activity;GO:0005402//cation:sugar symporter activity;GO:0008028//monocarboxylic acid transmembrane transporter activity;GO:0008324//cation transmembrane transporter activity;GO:0015075//ion transmembrane transporter activity;GO:0015077//monovale…	GO:0006810//transport;GO:0006811//ion transport;GO:0006812//cation transport;GO:0006817//phosphate ion transport;GO:0006855//drug transmembrane transport;GO:0008150//biological_process;GO:0008643//carbohydrate transport;GO:0008645//hexose transport;GO:0015672//monovalent inorganic cation transport;GO:0015718//monocarboxylic acid transport;GO:0015749//monosaccharide transport;GO:0015893//drug tran…	--
Prupe.4G153300_v2.0.a1	1807	1897	1994	7466	7822	8102	50.18	49.46	49.99	175.95	178.71	193.08	49.8767	182.58	1.87209	2.18e-118	2.56e-116	SPS2	XP_007211723.1 probable solanesyl-diphosphate synthase 3, chloroplastic [Prunus persica]	Metabolism;Metabolism	Global and overview maps;Metabolism of terpenoids and polyketides	ko01110//Biosynthesis of secondary metabolites;ko00900//Terpenoid backbone biosynthesis	K05356;K05356	GO:0005575//cellular_component;GO:0005622//intracellular;GO:0005623//cell;GO:0005737//cytoplasm;GO:0005783//endoplasmic reticulum;GO:0009536//plastid;GO:0012505//endomembrane system;GO:0043226//organelle;GO:0043227//membrane-bounded organelle;GO:0043229//intracellular organelle;GO:0043231//intracellular membrane-bounded organelle;GO:0044424//intracellular part;GO:0044444//cytoplasmic part;GO:0044…	GO:0000010//trans-hexaprenyltranstransferase activity;GO:0003674//molecular_function;GO:0003824//catalytic activity;GO:0005488//binding;GO:0016740//transferase activity;GO:0016765//transferase activity, transferring alkyl or aryl (other than methyl) groups;GO:0043167//ion binding;GO:0043169//cation binding;GO:0046872//metal ion binding;GO:0050347//trans-octaprenyltranstransferase activity;GO:0052…	GO:0006629//lipid metabolic process;GO:0006720//isoprenoid metabolic process;GO:0006732//coenzyme metabolic process;GO:0008150//biological_process;GO:0008152//metabolic process;GO:0008299//isoprenoid biosynthetic process;GO:0008610//lipid biosynthetic process;GO:0009058//biosynthetic process;GO:0009108//coenzyme biosynthetic process;GO:0009234//menaquinone biosynthetic process;GO:0009987//cellula…	--
Prupe.7G236200_v2.0.a1	844	928	953	38	36	43	20.48	21.14	20.87	0.78	0.72	0.9	20.83	0.8	-4.70252	2.2e-118	2.57e-116	PCMP-H12	XP_007203470.1 pentatricopeptide repeat-containing protein At1g08070, chloroplastic [Prunus persica]	-	-	-	-	-	GO:0005515//protein binding;GO:0008270//zinc ion binding;GO:0045182//translation regulator activity	GO:0006417//regulation of translation	--
Prupe.3G291600_v2.0.a1	503	539	492	3360	3291	3690	18.73	18.84	16.53	106.16	100.8	117.89	18.0333	108.283	2.58607	5.88e-118	6.83e-116	--	XP_007217873.2 F-box/LRR-repeat protein 4 [Prunus persica]	-	-	-	-	-	GO:0005515//protein binding	-	--
Prupe.1G410400_v2.0.a1	89	80	82	1674	1269	1234	2.91	2.47	2.39	44.57	33.28	32.75	2.59	36.8667	3.83129	8.72e-118	1.01e-115	HSF30	ONI33194.1 hypothetical protein PRUPE_1G410400 [Prunus persica]	-	-	-	-	GO:0005575//cellular_component;GO:0005622//intracellular;GO:0005623//cell;GO:0005634//nucleus;GO:0005737//cytoplasm;GO:0016592//mediator complex;GO:0030867//rough endoplasmic reticulum membrane;GO:0043226//organelle;GO:0043227//membrane-bounded organelle;GO:0043229//intracellular organelle;GO:0043231//intracellular membrane-bounded organelle;GO:0044424//intracellular part;GO:0044464//cell part	GO:0001067//regulatory region nucleic acid binding;GO:0003674//molecular_function;GO:0003676//nucleic acid binding;GO:0003677//DNA binding;GO:0003700//transcription factor activity, sequence-specific DNA binding;GO:0003712//transcription cofactor activity;GO:0005488//binding;GO:0043565//sequence-specific DNA binding;GO:0044212//transcription regulatory region DNA binding;GO:0097159//organic cycli…	GO:0000302//response to reactive oxygen species;GO:0001666//response to hypoxia;GO:0006139//nucleobase-containing compound metabolic process;GO:0006351//transcription, DNA-templated;GO:0006355//regulation of transcription, DNA-templated;GO:0006357//regulation of transcription from RNA polymerase II promoter;GO:0006725//cellular aromatic compound metabolic process;GO:0006807//nitrogen compound met…	HSF
Prupe.3G178500_v2.0.a1	1489	1400	1826	8244	9558	10281	53.24	47	58.93	250.14	281.16	315.44	53.0567	282.247	2.41135	2.75e-117	3.17e-115	PSY	XP_020416237.1 phytoene synthase 2, chloroplastic [Prunus persica]	Metabolism;Metabolism;Metabolism	Global and overview maps;Global and overview maps;Metabolism of terpenoids and polyketides	ko01100//Metabolic pathways;ko01110//Biosynthesis of secondary metabolites;ko00906//Carotenoid biosynthesis	K02291;K02291;K02291	-	-	-	--
Prupe.1G159700_v2.0.a1	2190	2004	2551	288	323	290	33.32	28.41	34.99	3.6	3.82	3.54	32.24	3.65333	-3.14157	4.97e-117	5.69e-115	SPS3	ONI28760.1 hypothetical protein PRUPE_1G159700 [Prunus persica]	Metabolism;Metabolism;Metabolism	Global and overview maps;Global and overview maps;Carbohydrate metabolism	ko01100//Metabolic pathways;ko01110//Biosynthesis of secondary metabolites;ko00500//Starch and sucrose metabolism	K00696;K00696;K00696	GO:0005575//cellular_component;GO:0005622//intracellular;GO:0005623//cell;GO:0005737//cytoplasm;GO:0005794//Golgi apparatus;GO:0012505//endomembrane system;GO:0043226//organelle;GO:0043227//membrane-bounded organelle;GO:0043229//intracellular organelle;GO:0043231//intracellular membrane-bounded organelle;GO:0044424//intracellular part;GO:0044444//cytoplasmic part;GO:0044464//cell part	GO:0003674//molecular_function;GO:0003824//catalytic activity;GO:0004373//glycogen (starch) synthase activity;GO:0008194//UDP-glycosyltransferase activity;GO:0009011//starch synthase activity;GO:0016157//sucrose synthase activity;GO:0016740//transferase activity;GO:0016757//transferase activity, transferring glycosyl groups;GO:0016758//transferase activity, transferring hexosyl groups;GO:0035251/…	GO:0005975//carbohydrate metabolic process;GO:0005978//glycogen biosynthetic process;GO:0005984//disaccharide metabolic process;GO:0005985//sucrose metabolic process;GO:0005986//sucrose biosynthetic process;GO:0008150//biological_process;GO:0008152//metabolic process;GO:0009058//biosynthetic process;GO:0009311//oligosaccharide metabolic process;GO:0009312//oligosaccharide biosynthetic process;GO:…	--
Prupe.1G104500_v2.0.a1	2134	2235	2241	196	286	232	50.3	49.46	47.7	3.91	5.53	4.69	49.1533	4.71	-3.38349	1.02e-116	1.16e-114	NT5DC3	XP_020409994.1 5'-nucleotidase domain-containing protein 4 [Prunus persica]	-	-	-	-	-	-	-	--
Prupe.6G329500_v2.0.a1	280	301	216	8500	5289	5704	10.83	10.93	7.54	279.01	168.31	189.33	9.76667	212.217	4.44153	1.18e-116	1.34e-114	ATL6	XP_020422497.1 E3 ubiquitin-protein ligase ATL6 [Prunus persica]	-	-	-	-	GO:0000109//nucleotide-excision repair complex;GO:0005575//cellular_component;GO:0005623//cell;GO:0005680//anaphase-promoting complex;GO:0005886//plasma membrane;GO:0016020//membrane;GO:0016021//integral component of membrane;GO:0031224//intrinsic component of membrane;GO:0044425//membrane part;GO:0044464//cell part;GO:0071944//cell periphery	GO:0003674//molecular_function;GO:0003677//DNA binding;GO:0003824//catalytic activity;GO:0004842//ubiquitin-protein transferase activity;GO:0005488//binding;GO:0008270//zinc ion binding;GO:0016740//transferase activity;GO:0019787//ubiquitin-like protein transferase activity;GO:0043167//ion binding;GO:0043169//cation binding;GO:0046872//metal ion binding;GO:0061630//ubiquitin protein ligase activi…	GO:0002376//immune system process;GO:0006289//nucleotide-excision repair;GO:0006464//cellular protein modification process;GO:0006508//proteolysis;GO:0006511//ubiquitin-dependent protein catabolic process;GO:0006807//nitrogen compound metabolic process;GO:0006950//response to stress;GO:0006952//defense response;GO:0006955//immune response;GO:0008150//biological_process;GO:0008152//metabolic proce…	--
Prupe.2G167000_v2.0.a1	2025	2333	2125	210	222	232	56.25	60.8	53.17	4.95	5.05	5.51	56.74	5.17	-3.45613	1.28e-116	1.44e-114	AHL11	XP_007218283.1 AT-hook motif nuclear-localized protein 9 [Prunus persica]	-	-	-	-	-	GO:0003677//DNA binding	-	--
Prupe.6G127400_v2.0.a1	635	670	704	4118	3690	3406	28.02	27.76	28.04	154.2	133.95	128.97	27.94	139.04	2.3151	5.88e-116	6.59e-114	SAP4	XP_007206046.1 zinc finger A20 and AN1 domain-containing stress-associated protein 3 [Prunus persica]	-	-	-	-	-	GO:0003674//molecular_function;GO:0003676//nucleic acid binding;GO:0003677//DNA binding;GO:0005488//binding;GO:0008270//zinc ion binding;GO:0043167//ion binding;GO:0043169//cation binding;GO:0046872//metal ion binding;GO:0046914//transition metal ion binding;GO:0097159//organic cyclic compound binding;GO:1901363//heterocyclic compound binding	-	--
Prupe.1G352200_v2.0.a1	1278	1588	1449	81	96	105	41.13	47.98	42.21	2.27	2.54	2.91	43.7733	2.57333	-4.08834	4.03e-115	4.5e-113	AGAL1	XP_007222449.1 alpha-galactosidase 1 [Prunus persica]	Metabolism;Metabolism;Metabolism;Metabolism;Metabolism	Global and overview maps;Lipid metabolism;Carbohydrate metabolism;Lipid metabolism;Glycan biosynthesis and metabolism	ko01100//Metabolic pathways;ko00561//Glycerolipid metabolism;ko00052//Galactose metabolism;ko00600//Sphingolipid metabolism;ko00603//Glycosphingolipid biosynthesis - globo and isoglobo series	K07407;K07407;K07407;K07407;K07407	GO:0005575//cellular_component;GO:0005576//extracellular region;GO:0005618//cell wall;GO:0005623//cell;GO:0009505//plant-type cell wall;GO:0030312//external encapsulating structure;GO:0044464//cell part;GO:0048046//apoplast;GO:0071944//cell periphery	GO:0003674//molecular_function;GO:0003824//catalytic activity;GO:0004553//hydrolase activity, hydrolyzing O-glycosyl compounds;GO:0004557//alpha-galactosidase activity;GO:0015925//galactosidase activity;GO:0016787//hydrolase activity;GO:0016798//hydrolase activity, acting on glycosyl bonds;GO:0052692//raffinose alpha-galactosidase activity	GO:0005975//carbohydrate metabolic process;GO:0008150//biological_process;GO:0008152//metabolic process;GO:0009987//cellular process;GO:0016043//cellular component organization;GO:0044238//primary metabolic process;GO:0045229//external encapsulating structure organization;GO:0071554//cell wall organization or biogenesis;GO:0071555//cell wall organization;GO:0071704//organic substance metabolic pr…	--
Prupe.4G248200_v2.0.a1	1645	2026	1646	93	65	61	57.36	66.34	51.83	2.76	1.87	1.84	58.51	2.15667	-4.76181	3.61e-114	4.01e-112	2ODD11	XP_007214430.1 codeine O-demethylase [Prunus persica]	-	-	-	-	-	GO:0016491//oxidoreductase activity	GO:0055114//oxidation-reduction process	--
Prupe.2G201600_v2.0.a1	195	170	155	3731	2695	2459	4.41	3.52	3.06	74.75	52.57	49.46	3.66333	58.9267	4.00769	5.11e-114	5.65e-112	NAC086	XP_020413550.1 NAC domain-containing protein 60 [Prunus persica]	-	-	-	-	-	GO:0003677//DNA binding	GO:0006355//regulation of transcription, DNA-templated	NAC
Prupe.1G027600_v2.0.a1	807	656	646	4488	5049	4597	38.55	29.42	27.86	181.93	198.43	188.44	31.9433	189.6	2.56937	6.19e-114	6.81e-112	IAA14	XP_007223810.2 auxin-responsive protein IAA14 [Prunus persica]	Environmental Information Processing	Signal transduction	ko04075//Plant hormone signal transduction	K14484	GO:0005575//cellular_component;GO:0005622//intracellular;GO:0005623//cell;GO:0005634//nucleus;GO:0043226//organelle;GO:0043227//membrane-bounded organelle;GO:0043229//intracellular organelle;GO:0043231//intracellular membrane-bounded organelle;GO:0044424//intracellular part;GO:0044464//cell part	GO:0003674//molecular_function;GO:0003700//transcription factor activity, sequence-specific DNA binding	GO:0001101//response to acid chemical;GO:0006139//nucleobase-containing compound metabolic process;GO:0006351//transcription, DNA-templated;GO:0006355//regulation of transcription, DNA-templated;GO:0006725//cellular aromatic compound metabolic process;GO:0006807//nitrogen compound metabolic process;GO:0006950//response to stress;GO:0007154//cell communication;GO:0007165//signal transduction;GO:00…	--
Prupe.6G280600_v2.0.a1	145	148	181	1078	1091	1010	3.78	3.75	4.42	23.76	23.57	22.45	3.98333	23.26	2.5458	3.03e-113	3.32e-111	ERDJ3A	XP_007208708.1 dnaJ protein ERDJ3A [Prunus persica]	-	-	-	-	GO:0005575//cellular_component;GO:0005622//intracellular;GO:0005623//cell;GO:0005737//cytoplasm;GO:0005773//vacuole;GO:0005783//endoplasmic reticulum;GO:0005788//endoplasmic reticulum lumen;GO:0005911//cell-cell junction;GO:0009506//plasmodesma;GO:0012505//endomembrane system;GO:0016020//membrane;GO:0016021//integral component of membrane;GO:0030054//cell junction;GO:0031224//intrinsic component …	GO:0003674//molecular_function;GO:0003824//catalytic activity;GO:0005515//protein binding;GO:0016491//oxidoreductase activity	GO:0000003//reproduction;GO:0000902//cell morphogenesis;GO:0000904//cell morphogenesis involved in differentiation;GO:0003006//developmental process involved in reproduction;GO:0006457//protein folding;GO:0006950//response to stress;GO:0008150//biological_process;GO:0008152//metabolic process;GO:0009266//response to temperature stimulus;GO:0009408//response to heat;GO:0009628//response to abiotic…	--
Prupe.2G277200_v2.0.a1	155	152	159	1421	1253	1426	5.63	5.18	5.21	43.77	37.42	44.42	5.34	41.87	2.97101	5.35e-113	5.83e-111	At3g47420	XP_020413115.1 putative glycerol-3-phosphate transporter 1 [Prunus persica]	-	-	-	-	GO:0005575//cellular_component;GO:0005887//integral component of plasma membrane;GO:0016020//membrane;GO:0016021//integral component of membrane;GO:0031224//intrinsic component of membrane;GO:0044425//membrane part	GO:0003674//molecular_function;GO:0005215//transporter activity;GO:0015169//glycerol-3-phosphate transmembrane transporter activity;GO:0015514//nitrite efflux transmembrane transporter activity;GO:0022857//transmembrane transporter activity;GO:0042910//xenobiotic transporter activity	GO:0006810//transport;GO:0008150//biological_process;GO:0008643//carbohydrate transport;GO:0015707//nitrite transport;GO:0015794//glycerol-3-phosphate transport;GO:0042592//homeostatic process;GO:0042908//xenobiotic transport;GO:0048878//chemical homeostasis;GO:0050801//ion homeostasis;GO:0051179//localization;GO:0051234//establishment of localization;GO:0055062//phosphate ion homeostasis;GO:0055…	--
Prupe.4G021900_v2.0.a1	680	590	704	3677	3471	3198	21.99	17.91	20.55	100.91	92.35	88.75	20.15	94.0033	2.22193	6.74e-113	7.3e-111	DTX40	XP_007212986.2 protein DETOXIFICATION 40 isoform X1 [Prunus persica]	-	-	-	-	GO:0016020//membrane	GO:0015238//drug transmembrane transporter activity;GO:0015297//antiporter activity;GO:0042910//xenobiotic transporter activity	GO:0006855//drug transmembrane transport;GO:0042493//response to drug;GO:0055085//transmembrane transport	--
Prupe.2G329800_v2.0.a1	2909	3021	3232	529	566	552	85.37	83.22	85.54	13.09	13.56	13.8	84.71	13.4833	-2.65136	3.31e-112	3.57e-110	MEX1	XP_007218091.1 maltose excess protein 1, chloroplastic [Prunus persica]	-	-	-	-	-	-	-	--
Prupe.2G240800_v2.0.a1	2724	3437	2792	200	269	178	60.68	71.89	56.14	3.78	4.93	3.4	62.9033	4.03667	-3.9619	3.79e-112	4.06e-110	P5CSA	XP_007220615.1 delta-1-pyrroline-5-carboxylate synthase [Prunus persica]	Metabolism;Metabolism;Metabolism;Metabolism	Global and overview maps;Global and overview maps;Global and overview maps;Amino acid metabolism	ko01100//Metabolic pathways;ko01110//Biosynthesis of secondary metabolites;ko01230//Biosynthesis of amino acids;ko00330//Arginine and proline metabolism	K12657;K12657;K12657;K12657	GO:0005575//cellular_component;GO:0005622//intracellular;GO:0005623//cell;GO:0005737//cytoplasm;GO:0044424//intracellular part;GO:0044464//cell part	GO:0000166//nucleotide binding;GO:0003674//molecular_function;GO:0003824//catalytic activity;GO:0003991//acetylglutamate kinase activity;GO:0004072//aspartate kinase activity;GO:0004349//glutamate 5-kinase activity;GO:0004350//glutamate-5-semialdehyde dehydrogenase activity;GO:0005488//binding;GO:0005524//ATP binding;GO:0008144//drug binding;GO:0008804//carbamate kinase activity;GO:0016301//kinas…	GO:0006082//organic acid metabolic process;GO:0006520//cellular amino acid metabolic process;GO:0006560//proline metabolic process;GO:0006561//proline biosynthetic process;GO:0006592//ornithine biosynthetic process;GO:0006793//phosphorus metabolic process;GO:0006796//phosphate-containing compound metabolic process;GO:0006807//nitrogen compound metabolic process;GO:0008150//biological_process;GO:0…	--
Prupe.2G186500_v2.0.a1	3416	3819	3781	422	506	523	73.81	77.48	73.74	7.74	8.99	9.7	75.01	8.81	-3.08987	5.84e-112	6.24e-110	RH31	XP_007218917.2 DEAD-box ATP-dependent RNA helicase 31 [Prunus persica]	-	-	-	-	GO:0005575//cellular_component;GO:0005622//intracellular;GO:0005623//cell;GO:0005634//nucleus;GO:0005730//nucleolus;GO:0005737//cytoplasm;GO:0009380//excinuclease repair complex;GO:0009898//cytoplasmic side of plasma membrane;GO:0031974//membrane-enclosed lumen;GO:0031981//nuclear lumen;GO:0043226//organelle;GO:0043227//membrane-bounded organelle;GO:0043228//non-membrane-bounded organelle;GO:0043…	GO:0000166//nucleotide binding;GO:0003674//molecular_function;GO:0003676//nucleic acid binding;GO:0003677//DNA binding;GO:0003723//RNA binding;GO:0003724//RNA helicase activity;GO:0003824//catalytic activity;GO:0004003//ATP-dependent DNA helicase activity;GO:0004004//ATP-dependent RNA helicase activity;GO:0004386//helicase activity;GO:0004527//exonuclease activity;GO:0005488//binding;GO:0005524//…	GO:0006139//nucleobase-containing compound metabolic process;GO:0006268//DNA unwinding involved in DNA replication;GO:0006281//DNA repair;GO:0006289//nucleotide-excision repair;GO:0006310//DNA recombination;GO:0006725//cellular aromatic compound metabolic process;GO:0006807//nitrogen compound metabolic process;GO:0006810//transport;GO:0008150//biological_process;GO:0008152//metabolic process;GO:0…	--
Prupe.1G520700_v2.0.a1	545	755	601	8465	6640	6428	22.25	28.91	22.12	293.1	222.87	225.05	24.4267	247.007	3.33802	1.03e-111	1.09e-109	PHI-1	XP_007222578.1 protein EXORDIUM [Prunus persica]	-	-	-	-	-	-	-	--
Prupe.8G223200_v2.0.a1	141	168	208	1844	1695	2134	4.07	4.55	5.42	45.14	40.23	52.82	4.68	46.0633	3.29904	1.15e-111	1.22e-109	PATL4	XP_020425439.1 patellin-6 [Prunus persica]	-	-	-	-	GO:0005575//cellular_component;GO:0005622//intracellular;GO:0005623//cell;GO:0005634//nucleus;GO:0005737//cytoplasm;GO:0005829//cytosol;GO:0005886//plasma membrane;GO:0016020//membrane;GO:0043226//organelle;GO:0043227//membrane-bounded organelle;GO:0043229//intracellular organelle;GO:0043231//intracellular membrane-bounded organelle;GO:0044424//intracellular part;GO:0044444//cytoplasmic part;GO:0…	GO:0003674//molecular_function;GO:0005488//binding;GO:0008289//lipid binding	GO:0007049//cell cycle;GO:0008150//biological_process;GO:0009987//cellular process;GO:0051301//cell division	--
Prupe.2G136300_v2.0.a1	1078	1098	1199	5070	4772	4485	35.77	34.24	35.9	142.84	130.26	127.74	35.3033	133.613	1.92019	3.25e-111	3.43e-109	UNE10	ONI22551.1 hypothetical protein PRUPE_2G136300 [Prunus persica]	-	-	-	-	GO:0005575//cellular_component;GO:0005622//intracellular;GO:0005623//cell;GO:0005634//nucleus;GO:0005911//cell-cell junction;GO:0009506//plasmodesma;GO:0030054//cell junction;GO:0043226//organelle;GO:0043227//membrane-bounded organelle;GO:0043229//intracellular organelle;GO:0043231//intracellular membrane-bounded organelle;GO:0044424//intracellular part;GO:0044464//cell part;GO:0055044//symplast	GO:0003674//molecular_function;GO:0003676//nucleic acid binding;GO:0003677//DNA binding;GO:0003700//transcription factor activity, sequence-specific DNA binding;GO:0005488//binding;GO:0005515//protein binding;GO:0046983//protein dimerization activity;GO:0097159//organic cyclic compound binding;GO:1901363//heterocyclic compound binding	GO:0000003//reproduction;GO:0006139//nucleobase-containing compound metabolic process;GO:0006351//transcription, DNA-templated;GO:0006355//regulation of transcription, DNA-templated;GO:0006725//cellular aromatic compound metabolic process;GO:0006807//nitrogen compound metabolic process;GO:0008150//biological_process;GO:0008152//metabolic process;GO:0009058//biosynthetic process;GO:0009059//macrom…	bHLH
Prupe.3G020100_v2.0.a1	10	9	10	829	845	859	0.35	0.29	0.31	24.34	24.05	25.5	0.316667	24.63	6.28131	3.69e-111	3.87e-109	BBX32	XP_020414549.1 B-box zinc finger protein 32 [Prunus persica]	-	-	-	-	GO:0005575//cellular_component;GO:0005622//intracellular;GO:0005623//cell;GO:0005634//nucleus;GO:0005737//cytoplasm;GO:0043226//organelle;GO:0043227//membrane-bounded organelle;GO:0043229//intracellular organelle;GO:0043231//intracellular membrane-bounded organelle;GO:0044424//intracellular part;GO:0044464//cell part	GO:0003674//molecular_function;GO:0003676//nucleic acid binding;GO:0003677//DNA binding;GO:0003700//transcription factor activity, sequence-specific DNA binding;GO:0005488//binding;GO:0008270//zinc ion binding;GO:0043167//ion binding;GO:0043169//cation binding;GO:0046872//metal ion binding;GO:0046914//transition metal ion binding;GO:0046983//protein dimerization activity;GO:0097159//organic cycli…	GO:0006139//nucleobase-containing compound metabolic process;GO:0006351//transcription, DNA-templated;GO:0006355//regulation of transcription, DNA-templated;GO:0006725//cellular aromatic compound metabolic process;GO:0006807//nitrogen compound metabolic process;GO:0006996//organelle organization;GO:0007154//cell communication;GO:0007165//signal transduction;GO:0007275//multicellular organism deve…	C2C2-CO-like
Prupe.2G310300_v2.0.a1	221	245	253	1252	1387	1361	9.54	9.89	9.82	46.37	49.87	51.09	9.75	49.11	2.33254	6.05e-111	6.32e-109	CBL4	XP_007218399.1 calcineurin B-like protein 4 [Prunus persica]	-	-	-	-	GO:0005575//cellular_component;GO:0005622//intracellular;GO:0005623//cell;GO:0005634//nucleus;GO:0005737//cytoplasm;GO:0005886//plasma membrane;GO:0005955//calcineurin complex;GO:0008287//protein serine/threonine phosphatase complex;GO:0016020//membrane;GO:0032991//macromolecular complex;GO:0043226//organelle;GO:0043227//membrane-bounded organelle;GO:0043229//intracellular organelle;GO:0043231//i…	GO:0003674//molecular_function;GO:0003824//catalytic activity;GO:0004721//phosphoprotein phosphatase activity;GO:0004722//protein serine/threonine phosphatase activity;GO:0004723//calcium-dependent protein serine/threonine phosphatase activity;GO:0005488//binding;GO:0005509//calcium ion binding;GO:0005515//protein binding;GO:0016787//hydrolase activity;GO:0016788//hydrolase activity, acting on es…	GO:0005513//detection of calcium ion;GO:0006464//cellular protein modification process;GO:0006470//protein dephosphorylation;GO:0006793//phosphorus metabolic process;GO:0006796//phosphate-containing compound metabolic process;GO:0006807//nitrogen compound metabolic process;GO:0006873//cellular ion homeostasis;GO:0006875//cellular metal ion homeostasis;GO:0006950//response to stress;GO:0006970//re…	--
Prupe.7G080100_v2.0.a1	483	574	366	6014	5788	6040	17.57	19.87	10.95	174.32	162.18	187.99	16.13	174.83	3.43813	6.31e-111	6.55e-109	AHSA1	XP_007203888.1 activator of 90 kDa heat shock protein ATPase homolog [Prunus persica]	-	-	-	-	GO:0005575//cellular_component;GO:0005622//intracellular;GO:0005623//cell;GO:0005737//cytoplasm;GO:0005783//endoplasmic reticulum;GO:0005829//cytosol;GO:0012505//endomembrane system;GO:0043226//organelle;GO:0043227//membrane-bounded organelle;GO:0043229//intracellular organelle;GO:0043231//intracellular membrane-bounded organelle;GO:0044424//intracellular part;GO:0044444//cytoplasmic part;GO:0044…	GO:0001671//ATPase activator activity;GO:0003674//molecular_function;GO:0005488//binding;GO:0005515//protein binding;GO:0008047//enzyme activator activity;GO:0030234//enzyme regulator activity;GO:0031072//heat shock protein binding;GO:0051087//chaperone binding;GO:0051879//Hsp90 protein binding;GO:0060589//nucleoside-triphosphatase regulator activity;GO:0060590//ATPase regulator activity;GO:00987…	GO:0006950//response to stress;GO:0008150//biological_process;GO:0032781//positive regulation of ATPase activity;GO:0043085//positive regulation of catalytic activity;GO:0043462//regulation of ATPase activity;GO:0044093//positive regulation of molecular function;GO:0050790//regulation of catalytic activity;GO:0050896//response to stimulus;GO:0051336//regulation of hydrolase activity;GO:0051345//p…	--
Prupe.8G233800_v2.0.a1	1230	1454	1391	7407	7245	8146	46.67	51.8	47.64	238.49	226.15	265.22	48.7033	243.287	2.32056	1.05e-110	1.09e-108	VTE3	XP_007201240.1 2-methyl-6-phytyl-1,4-hydroquinone methyltransferase, chloroplastic [Prunus persica]	Metabolism;Metabolism;Metabolism	Global and overview maps;Global and overview maps;Metabolism of cofactors and vitamins	ko01100//Metabolic pathways;ko01110//Biosynthesis of secondary metabolites;ko00130//Ubiquinone and other terpenoid-quinone biosynthesis	K12502;K12502;K12502	GO:0005575//cellular_component;GO:0005622//intracellular;GO:0005623//cell;GO:0005737//cytoplasm;GO:0009507//chloroplast;GO:0009526//plastid envelope;GO:0009528//plastid inner membrane;GO:0009536//plastid;GO:0009706//chloroplast inner membrane;GO:0009941//chloroplast envelope;GO:0016020//membrane;GO:0016021//integral component of membrane;GO:0019866//organelle inner membrane;GO:0031090//organelle …	GO:0000179//rRNA (adenine-N6,N6-)-dimethyltransferase activity;GO:0003674//molecular_function;GO:0003824//catalytic activity;GO:0008168//methyltransferase activity;GO:0008171//O-methyltransferase activity;GO:0008276//protein methyltransferase activity;GO:0008649//rRNA methyltransferase activity;GO:0008757//S-adenosylmethionine-dependent methyltransferase activity;GO:0016740//transferase activity;…	GO:0000154//rRNA modification;GO:0006364//rRNA processing;GO:0006400//tRNA modification;GO:0006412//translation;GO:0006732//coenzyme metabolic process;GO:0006766//vitamin metabolic process;GO:0006775//fat-soluble vitamin metabolic process;GO:0008150//biological_process;GO:0008152//metabolic process;GO:0008299//isoprenoid biosynthetic process;GO:0009058//biosynthetic process;GO:0009102//biotin bio…	--
Prupe.2G207200_v2.0.a1	4	13	11	902	961	777	0.15	0.46	0.37	28.69	29.64	25	0.326667	27.7767	6.40991	1.82e-109	1.88e-107	CHY1	XP_007219433.1 3-hydroxyisobutyryl-CoA hydrolase 1 isoform X1 [Prunus persica]	Metabolism;Metabolism;Metabolism;Metabolism;Metabolism	Global and overview maps;Global and overview maps;Amino acid metabolism;Metabolism of other amino acids;Carbohydrate metabolism	ko01100//Metabolic pathways;ko01200//Carbon metabolism;ko00280//Valine, leucine and isoleucine degradation;ko00410//beta-Alanine metabolism;ko00640//Propanoate metabolism	K05605;K05605;K05605;K05605;K05605	GO:0016507//mitochondrial fatty acid beta-oxidation multienzyme complex	GO:0003824//catalytic activity;GO:0003857//3-hydroxyacyl-CoA dehydrogenase activity;GO:0003860//3-hydroxyisobutyryl-CoA hydrolase activity;GO:0004165//dodecenoyl-CoA delta-isomerase activity;GO:0004300//enoyl-CoA hydratase activity;GO:0008692//3-hydroxybutyryl-CoA epimerase activity;GO:0008935//1,4-dihydroxy-2-naphthoyl-CoA synthase activity;GO:0016787//hydrolase activity	GO:0006635//fatty acid beta-oxidation;GO:0009062//fatty acid catabolic process;GO:0009234//menaquinone biosynthetic process;GO:0010124//phenylacetate catabolic process;GO:0019439//aromatic compound catabolic process	--
Prupe.1G453200_v2.0.a1	974	1226	1187	74	77	56	36.58	43.24	40.24	2.36	2.38	1.8	40.02	2.18	-4.19832	3.3e-109	3.38e-107	EMB2001	XP_020410418.1 GTP-binding protein At2g22870 [Prunus persica]	-	-	-	-	GO:0005737//cytoplasm	GO:0003924//GTPase activity;GO:0005525//GTP binding;GO:0019843//rRNA binding;GO:0043022//ribosome binding;GO:0051539//4 iron, 4 sulfur cluster binding	GO:0006400//tRNA modification;GO:0006412//translation;GO:0008150//biological_process;GO:0042254//ribosome biogenesis;GO:0051186//cofactor metabolic process	--
Prupe.2G272400_v2.0.a1	1753	1929	1614	23642	16927	17484	54.67	56.49	45.44	625.71	434.32	467.92	52.2	509.317	3.28644	6.96e-109	7.1e-107	ERF5	XP_007218706.1 ethylene-responsive transcription factor ERF105 [Prunus persica]	-	-	-	-	-	GO:0003700//transcription factor activity, sequence-specific DNA binding	GO:0006355//regulation of transcription, DNA-templated	AP2-EREBP
Prupe.5G083500_v2.0.a1	334	264	316	2030	2014	2158	8.8	6.53	7.52	45.41	43.67	48.81	7.61667	45.9633	2.59325	1.44e-108	1.46e-106	ACS10	XP_007209879.1 probable aminotransferase ACS10 [Prunus persica]	-	-	-	-	GO:0005737//cytoplasm	GO:0003674//molecular_function;GO:0003824//catalytic activity;GO:0004400//histidinol-phosphate transaminase activity;GO:0004838//L-tyrosine:2-oxoglutarate aminotransferase activity;GO:0005488//binding;GO:0008144//drug binding;GO:0008483//transaminase activity;GO:0009016//succinyldiaminopimelate transaminase activity;GO:0016740//transferase activity;GO:0016769//transferase activity, transferring n…	GO:0000105//histidine biosynthetic process;GO:0006531//aspartate metabolic process;GO:0006559//L-phenylalanine catabolic process;GO:0006572//tyrosine catabolic process;GO:0008150//biological_process;GO:0008152//metabolic process;GO:0009058//biosynthetic process;GO:0009236//cobalamin biosynthetic process;GO:0019877//diaminopimelate biosynthetic process;GO:0042398//cellular modified amino acid bios…	--
Prupe.6G224400_v2.0.a1	830	993	1085	4998	5311	5849	24.23	28.72	29.15	141.23	144.24	168.93	27.3667	151.467	2.46851	2.8e-108	2.83e-106	CGLD27	XP_007205600.1 uncharacterized protein ycf36 [Prunus persica]	-	-	-	-	GO:0005575//cellular_component;GO:0005622//intracellular;GO:0005623//cell;GO:0005737//cytoplasm;GO:0009507//chloroplast;GO:0009536//plastid;GO:0016020//membrane;GO:0016021//integral component of membrane;GO:0031224//intrinsic component of membrane;GO:0043226//organelle;GO:0043227//membrane-bounded organelle;GO:0043229//intracellular organelle;GO:0043231//intracellular membrane-bounded organelle;G…	-	GO:0006950//response to stress;GO:0008150//biological_process;GO:0009605//response to external stimulus;GO:0009991//response to extracellular stimulus;GO:0031667//response to nutrient levels;GO:0042594//response to starvation;GO:0050896//response to stimulus;GO:1990641//response to iron ion starvation	--
Prupe.5G006100_v2.0.a1	364	419	402	2999	2523	2588	10.43	11.27	10.4	72.92	59.47	63.63	10.7	65.34	2.61036	1e-107	1.01e-105	PHT1-9	XP_007208820.1 probable inorganic phosphate transporter 1-9 [Prunus persica]	-	-	-	-	GO:0005575//cellular_component;GO:0005623//cell;GO:0005886//plasma membrane;GO:0005887//integral component of plasma membrane;GO:0016020//membrane;GO:0016021//integral component of membrane;GO:0031224//intrinsic component of membrane;GO:0031226//intrinsic component of plasma membrane;GO:0044425//membrane part;GO:0044459//plasma membrane part;GO:0044464//cell part;GO:0071944//cell periphery	GO:0003674//molecular_function;GO:0003824//catalytic activity;GO:0005215//transporter activity;GO:0008028//monocarboxylic acid transmembrane transporter activity;GO:0008509//anion transmembrane transporter activity;GO:0015075//ion transmembrane transporter activity;GO:0015103//inorganic anion transmembrane transporter activity;GO:0015114//phosphate ion transmembrane transporter activity;GO:001516…	GO:0006810//transport;GO:0006811//ion transport;GO:0006817//phosphate ion transport;GO:0006820//anion transport;GO:0008150//biological_process;GO:0008643//carbohydrate transport;GO:0015698//inorganic anion transport;GO:0015707//nitrite transport;GO:0015718//monocarboxylic acid transport;GO:0015794//glycerol-3-phosphate transport;GO:0015893//drug transport;GO:0034220//ion transmembrane transport;G…	--
Prupe.2G197400_v2.0.a1	436	430	520	1834	2061	1791	9.48	9	10.44	35.94	40	35.15	9.64	37.03	1.94159	2.26e-107	2.27e-105	WAXY	XP_007218864.1 granule-bound starch synthase 1, chloroplastic/amyloplastic [Prunus persica]	Metabolism;Metabolism;Metabolism	Global and overview maps;Global and overview maps;Carbohydrate metabolism	ko01100//Metabolic pathways;ko01110//Biosynthesis of secondary metabolites;ko00500//Starch and sucrose metabolism	K13679;K13679;K13679	-	GO:0004373//glycogen (starch) synthase activity;GO:0008194//UDP-glycosyltransferase activity;GO:0009011//starch synthase activity;GO:0016757//transferase activity, transferring glycosyl groups	GO:0005978//glycogen biosynthetic process;GO:0010125//mycothiol biosynthetic process;GO:0071793//bacillithiol biosynthetic process	--
Prupe.3G078300_v2.0.a1	782	793	1002	15	28	16	52.28	49.78	60.47	0.85	1.54	0.92	54.1767	1.10333	-5.61773	2.91e-107	2.91e-105	--	XP_007215160.1 uncharacterized protein LOC18784358 [Prunus persica]	-	-	-	-	-	-	-	--
Prupe.4G189800_v2.0.a1	84	95	118	775	877	830	2.36	2.51	3	18.51	20.31	20.05	2.62333	19.6233	2.9031	3.54e-107	3.52e-105	--	XP_007211501.1 uncharacterized protein LOC18778790 [Prunus persica]	-	-	-	-	-	-	-	--
Prupe.8G187300_v2.0.a1	935	985	1153	4053	4383	4521	31.7	31.24	35.29	116.04	122.02	131.07	32.7433	123.043	1.90989	5.48e-107	5.42e-105	YNR064C	XP_007199912.1 uncharacterized protein LOC18766257 [Prunus persica]	-	-	-	-	-	GO:0003674//molecular_function;GO:0003824//catalytic activity;GO:0016787//hydrolase activity;GO:0047570//3-oxoadipate enol-lactonase activity;GO:0070205//2-succinyl-6-hydroxy-2,4-cyclohexadiene-1-carboxylate synthase activity	GO:0009102//biotin biosynthetic process;GO:0009234//menaquinone biosynthetic process;GO:0015979//photosynthesis;GO:0030163//protein catabolic process;GO:0042952//beta-ketoadipate pathway	--
Prupe.6G207500_v2.0.a1	3114	3557	3562	413	364	293	129.17	138.53	133.37	14.54	12.42	10.43	133.69	12.4633	-3.42313	2.34e-106	2.3e-104	CAD	XP_007205414.1 probable mannitol dehydrogenase [Prunus persica]	-	-	-	-	GO:0009320//phosphoribosylaminoimidazole carboxylase complex	GO:0004024//alcohol dehydrogenase activity, zinc-dependent;GO:0004617//phosphoglycerate dehydrogenase activity;GO:0004638//phosphoribosylaminoimidazole carboxylase activity;GO:0008270//zinc ion binding;GO:0008743//L-threonine 3-dehydrogenase activity;GO:0016491//oxidoreductase activity;GO:0016655//oxidoreductase activity, acting on NAD(P)H, quinone or similar compound as acceptor;GO:0016887//ATPa…	GO:0006113//fermentation;GO:0006564//L-serine biosynthetic process;GO:0006567//threonine catabolic process;GO:0006631//fatty acid metabolic process;GO:0008152//metabolic process;GO:0009152//purine ribonucleotide biosynthetic process;GO:0009404//toxin metabolic process;GO:0010127//mycothiol-dependent detoxification;GO:0019439//aromatic compound catabolic process;GO:0030494//bacteriochlorophyll bio…	--
Prupe.2G147200_v2.0.a1	2003	2052	2103	324	341	288	70.31	67.63	66.64	9.65	9.85	8.68	68.1933	9.39333	-2.85992	2.58e-106	2.53e-104	DHDPS2	XP_007218165.1 4-hydroxy-tetrahydrodipicolinate synthase, chloroplastic [Prunus persica]	Metabolism;Metabolism;Metabolism;Metabolism;Metabolism	Global and overview maps;Global and overview maps;Global and overview maps;Amino acid metabolism;Biosynthesis of other secondary metabolites	ko01100//Metabolic pathways;ko01110//Biosynthesis of secondary metabolites;ko01230//Biosynthesis of amino acids;ko00300//Lysine biosynthesis;ko00261//Monobactam biosynthesis	K01714;K01714;K01714;K01714;K01714	GO:0005575//cellular_component;GO:0005622//intracellular;GO:0005623//cell;GO:0005737//cytoplasm;GO:0009507//chloroplast;GO:0009536//plastid;GO:0043226//organelle;GO:0043227//membrane-bounded organelle;GO:0043229//intracellular organelle;GO:0043231//intracellular membrane-bounded organelle;GO:0044424//intracellular part;GO:0044444//cytoplasmic part;GO:0044464//cell part	GO:0003674//molecular_function;GO:0003824//catalytic activity;GO:0008747//N-acetylneuraminate lyase activity;GO:0008840//4-hydroxy-tetrahydrodipicolinate synthase;GO:0016829//lyase activity;GO:0016835//carbon-oxygen lyase activity;GO:0016836//hydro-lyase activity	GO:0006040//amino sugar metabolic process;GO:0006082//organic acid metabolic process;GO:0006520//cellular amino acid metabolic process;GO:0006553//lysine metabolic process;GO:0006807//nitrogen compound metabolic process;GO:0008150//biological_process;GO:0008152//metabolic process;GO:0008652//cellular amino acid biosynthetic process;GO:0009058//biosynthetic process;GO:0009066//aspartate family ami…	--
Prupe.4G150500_v2.0.a1	1229	1265	1468	4316	4748	4564	65.72	63.51	70.86	195.85	208.87	209.42	66.6967	204.713	1.61792	4.86e-106	4.75e-104	--	XP_007211984.1 heme-binding protein 2 [Prunus persica]	-	-	-	-	-	-	-	--
Prupe.5G111700_v2.0.a1	1701	1880	1862	184	257	210	31.05	32.48	31.46	2.75	3.77	3.15	31.6633	3.22333	-3.29619	5e-106	4.86e-104	CHX18	XP_007210366.1 cation/H(+) antiporter 18 [Prunus persica]	-	-	-	-	GO:0016021//integral component of membrane	GO:0005451//monovalent cation:proton antiporter activity;GO:0015299//solute:proton antiporter activity	GO:0006812//cation transport;GO:0015992//proton transport;GO:0055085//transmembrane transport	--
Prupe.5G153500_v2.0.a1	1765	1849	1866	247	291	221	48.1	47.34	45.9	5.71	6.52	5.17	47.1133	5.8	-3.02201	2.51e-105	2.43e-103	nop56	XP_007210566.1 nucleolar protein 56 [Prunus persica]	Genetic Information Processing	Translation	ko03008//Ribosome biogenesis in eukaryotes	K14564	-	-	-	--
Prupe.7G003600_v2.0.a1	2940	2992	3626	414	512	499	105.38	100.69	117.31	12.59	15.1	15.35	107.793	14.3467	-2.90948	2.76e-105	2.66e-103	NDF5	XP_020423834.1 protein NDH-DEPENDENT CYCLIC ELECTRON FLOW 5 [Prunus persica]	-	-	-	-	-	-	-	--
Prupe.3G161300_v2.0.a1	844	955	1061	4165	4124	4292	25.84	27.53	29.32	108.13	103.99	112.86	27.5633	108.327	1.97457	5.53e-105	5.31e-103	AAF	XP_020416255.1 uncharacterized protein LOC18783557 [Prunus persica]	-	-	-	-	-	GO:0005515//protein binding	-	--
Prupe.7G170100_v2.0.a1	716	855	887	3825	3946	4220	44.29	49.13	49.17	202.29	200.27	224.45	47.53	209.003	2.13662	4.53e-104	4.33e-102	STR18	ONH97107.1 hypothetical protein PRUPE_7G170100 [Prunus persica]	-	-	-	-	-	-	GO:0001887//selenium compound metabolic process;GO:0006400//tRNA modification	--
Prupe.6G043200_v2.0.a1	172	193	220	1109	1142	1096	5.49	5.78	6.34	30.04	29.99	30.02	5.87	30.0167	2.35433	6.47e-104	6.16e-102	--	XP_007206651.2 phytoene dehydrogenase, chloroplastic/chromoplastic [Prunus persica]	-	-	-	-	GO:0005575//cellular_component;GO:0005622//intracellular;GO:0005623//cell;GO:0005737//cytoplasm;GO:0009342//glutamate synthase complex (NADPH);GO:0009507//chloroplast;GO:0009509//chromoplast;GO:0009536//plastid;GO:0012506//vesicle membrane;GO:0043226//organelle;GO:0043227//membrane-bounded organelle;GO:0043229//intracellular organelle;GO:0043231//intracellular membrane-bounded organelle;GO:004442…	GO:0003674//molecular_function;GO:0003824//catalytic activity;GO:0004729//oxygen-dependent protoporphyrinogen oxidase activity;GO:0004791//thioredoxin-disulfide reductase activity;GO:0008767//UDP-galactopyranose mutase activity;GO:0016166//phytoene dehydrogenase activity;GO:0016491//oxidoreductase activity;GO:0016647//oxidoreductase activity, acting on the CH-NH group of donors, oxygen as accepto…	GO:0006537//glutamate biosynthetic process;GO:0006629//lipid metabolic process;GO:0006631//fatty acid metabolic process;GO:0006720//isoprenoid metabolic process;GO:0006721//terpenoid metabolic process;GO:0006744//ubiquinone biosynthetic process;GO:0006779//porphyrin-containing compound biosynthetic process;GO:0006814//sodium ion transport;GO:0006950//response to stress;GO:0008150//biological_proc…	--
Prupe.4G025100_v2.0.a1	250	254	243	1327	1376	1337	9.95	9.2	8.69	44.65	45.85	45.83	9.28	45.4433	2.29187	1.13e-103	1.07e-101	RIC10	XP_007212949.1 CRIB domain-containing protein RIC10 [Prunus persica]	-	-	-	-	-	-	-	--
Prupe.2G084300_v2.0.a1	5636	6299	5669	856	1023	919	61.28	64.3	55.64	7.9	9.15	8.57	60.4067	8.54	-2.8224	1.24e-103	1.17e-101	PDR2	XP_020413486.1 pleiotropic drug resistance protein 2 [Prunus persica]	-	-	-	-	GO:0005575//cellular_component;GO:0005737//cytoplasm;GO:0005887//integral component of plasma membrane;GO:0009379//Holliday junction helicase complex;GO:0009380//excinuclease repair complex;GO:0009898//cytoplasmic side of plasma membrane;GO:0016020//membrane;GO:0016021//integral component of membrane;GO:0030257//type III protein secretion system complex;GO:0043190//ATP-binding cassette (ABC) tran…	GO:0000166//nucleotide binding;GO:0003674//molecular_function;GO:0003723//RNA binding;GO:0003724//RNA helicase activity;GO:0003924//GTPase activity;GO:0004222//metalloendopeptidase activity;GO:0004385//guanylate kinase activity;GO:0004386//helicase activity;GO:0005260//channel-conductance-controlling ATPase activity;GO:0005319//lipid transporter activity;GO:0005524//ATP binding;GO:0005525//GTP bi…	GO:0000910//cytokinesis;GO:0002949//tRNA threonylcarbamoyladenosine modification;GO:0006281//DNA repair;GO:0006289//nucleotide-excision repair;GO:0006310//DNA recombination;GO:0006400//tRNA modification;GO:0006464//cellular protein modification process;GO:0006508//proteolysis;GO:0006576//cellular biogenic amine metabolic process;GO:0006614//SRP-dependent cotranslational protein targeting to membr…	--
Prupe.3G006900_v2.0.a1	668	754	791	27	30	30	33	34.97	35.27	1.13	1.22	1.27	34.4133	1.20667	-4.83387	2.41e-103	2.27e-101	--	XP_007221546.1 uncharacterized protein LOC18788018 [Prunus persica]	-	-	-	-	-	-	-	--
Prupe.2G206900_v2.0.a1	848	804	874	3642	3592	3793	17.92	15.95	16.67	65.31	62.45	68.78	16.8467	65.5133	1.95933	4.17e-103	3.9e-101	SPD1	XP_007220619.1 uncharacterized protein ycf45 isoform X2 [Prunus persica]	-	-	-	-	GO:0005575//cellular_component;GO:0005622//intracellular;GO:0005623//cell;GO:0005737//cytoplasm;GO:0005887//integral component of plasma membrane;GO:0009368//endopeptidase Clp complex;GO:0009379//Holliday junction helicase complex;GO:0009507//chloroplast;GO:0009536//plastid;GO:0009898//cytoplasmic side of plasma membrane;GO:0043190//ATP-binding cassette (ABC) transporter complex;GO:0043226//organ…	GO:0000166//nucleotide binding;GO:0003674//molecular_function;GO:0003676//nucleic acid binding;GO:0003723//RNA binding;GO:0003724//RNA helicase activity;GO:0003924//GTPase activity;GO:0004176//ATP-dependent peptidase activity;GO:0004252//serine-type endopeptidase activity;GO:0004386//helicase activity;GO:0005198//structural molecule activity;GO:0005488//binding;GO:0005524//ATP binding;GO:0005525/…	GO:0002949//tRNA threonylcarbamoyladenosine modification;GO:0006281//DNA repair;GO:0006310//DNA recombination;GO:0006457//protein folding;GO:0006508//proteolysis;GO:0006614//SRP-dependent cotranslational protein targeting to membrane;GO:0006817//phosphate ion transport;GO:0009306//protein secretion;GO:0015716//organic phosphonate transport;GO:0015840//urea transport;GO:0015886//heme transport;GO:…	--
Prupe.8G073800_v2.0.a1	1780	1765	1736	59	125	67	26.42	24.6	23.26	0.74	1.53	0.85	24.76	1.04	-4.57336	5.14e-103	4.79e-101	--	ONH90780.1 hypothetical protein PRUPE_8G073800 [Prunus persica]	-	-	-	-	-	-	-	--
Prupe.3G131700_v2.0.a1	1117	1418	1420	122	127	114	48.6	57.93	55.77	4.5	4.55	4.26	54.1	4.43667	-3.60808	7.12e-103	6.61e-101	--	XP_007198935.1 uncharacterized protein LOC18766064 [Prunus persica]	-	-	-	-	-	-	-	--
Prupe.2G311100_v2.0.a1	262	262	320	1442	1714	1748	14.49	13.59	15.94	67.4	77.63	82.49	14.6733	75.84	2.36976	7.86e-103	7.27e-101	--	XP_007218774.1 uncharacterized protein LOC18787135 [Prunus persica]	-	-	-	-	-	GO:0008080//N-acetyltransferase activity;GO:0008999//ribosomal-protein-alanine N-acetyltransferase activity	GO:0006464//cellular protein modification process;GO:0042254//ribosome biogenesis	--
Prupe.7G221700_v2.0.a1	262	219	348	1751	2042	1826	20.78	16.31	24.92	117.86	133.25	124.29	20.67	125.133	2.59786	1.68e-102	1.54e-100	--	XP_020423905.1 lachrymatory-factor synthase [Prunus persica]	-	-	-	-	-	-	GO:0006952//defense response	--
Prupe.5G221800_v2.0.a1	3096	3148	3111	541	608	543	53.2	50.78	48.25	7.89	8.59	8.01	50.7433	8.16333	-2.63599	2.68e-102	2.46e-100	CFM3	XP_007211308.1 CRM-domain containing factor CFM3, chloroplastic/mitochondrial [Prunus persica]	-	-	-	-	GO:0005575//cellular_component;GO:0005622//intracellular;GO:0005623//cell;GO:0005737//cytoplasm;GO:0009507//chloroplast;GO:0009532//plastid stroma;GO:0009536//plastid;GO:0009570//chloroplast stroma;GO:0043226//organelle;GO:0043227//membrane-bounded organelle;GO:0043229//intracellular organelle;GO:0043231//intracellular membrane-bounded organelle;GO:0044422//organelle part;GO:0044424//intracellula…	GO:0003674//molecular_function;GO:0003676//nucleic acid binding;GO:0003723//RNA binding;GO:0005488//binding;GO:0016655//oxidoreductase activity, acting on NAD(P)H, quinone or similar compound as acceptor;GO:0097159//organic cyclic compound binding;GO:1901363//heterocyclic compound binding	GO:0000373//Group II intron splicing;GO:0000375//RNA splicing, via transesterification reactions;GO:0000377//RNA splicing, via transesterification reactions with bulged adenosine as nucleophile;GO:0006139//nucleobase-containing compound metabolic process;GO:0006396//RNA processing;GO:0006397//mRNA processing;GO:0006417//regulation of translation;GO:0006725//cellular aromatic compound metabolic pr…	--
Prupe.6G242700_v2.0.a1	222	164	252	1780	1672	1797	7.83	5.43	8.02	53.31	48.53	54.39	7.09333	52.0767	2.8761	5.59e-102	5.11e-100	RVE8	XP_020423139.1 protein REVEILLE 8 [Prunus persica]	-	-	-	-	GO:0005739//mitochondrion	GO:0008967//phosphoglycolate phosphatase activity;GO:0047961//glycine N-acyltransferase activity	-	ARR-B
Prupe.8G190300_v2.0.a1	760	946	880	30	25	36	23.03	26.9	24.09	0.78	0.62	0.94	24.6733	0.78	-4.98333	1.16e-101	1.05e-99	PRDA1	XP_020425139.1 uncharacterized protein LOC18767450 [Prunus persica]	-	-	-	-	-	-	-	--
Prupe.1G498000_v2.0.a1	2567	2440	2685	9533	9579	10049	40.65	36.28	38.38	128.1	124.79	136.54	38.4367	129.81	1.75585	1.52e-101	1.38e-99	PMI1	XP_007225310.1 protein PLASTID MOVEMENT IMPAIRED 1 [Prunus persica]	-	-	-	-	GO:0005575//cellular_component;GO:0005622//intracellular;GO:0005623//cell;GO:0005737//cytoplasm;GO:0005829//cytosol;GO:0005840//ribosome;GO:0005886//plasma membrane;GO:0016020//membrane;GO:0044424//intracellular part;GO:0044444//cytoplasmic part;GO:0044464//cell part;GO:0071944//cell periphery	GO:0003735//structural constituent of ribosome	GO:0001101//response to acid chemical;GO:0006412//translation;GO:0006810//transport;GO:0006928//movement of cell or subcellular component;GO:0006950//response to stress;GO:0006970//response to osmotic stress;GO:0006996//organelle organization;GO:0007097//nuclear migration;GO:0007154//cell communication;GO:0007165//signal transduction;GO:0008150//biological_process;GO:0009314//response to radiatio…	--
Prupe.6G317900_v2.0.a1	1265	1517	1269	95	87	99	20.68	23.27	18.73	1.32	1.17	1.39	20.8933	1.29333	-4.01388	1.68e-101	1.52e-99	PLDZETA1	XP_020420592.1 phospholipase D zeta 1 [Prunus persica]	Metabolism;Metabolism;Cellular Processes;Metabolism;Metabolism	Global and overview maps;Global and overview maps;Transport and catabolism;Lipid metabolism;Lipid metabolism	ko01100//Metabolic pathways;ko01110//Biosynthesis of secondary metabolites;ko04144//Endocytosis;ko00564//Glycerophospholipid metabolism;ko00565//Ether lipid metabolism	K01115;K01115;K01115;K01115;K01115	GO:0005575//cellular_component;GO:0005622//intracellular;GO:0005623//cell;GO:0005737//cytoplasm;GO:0005773//vacuole;GO:0043226//organelle;GO:0043227//membrane-bounded organelle;GO:0043229//intracellular organelle;GO:0043231//intracellular membrane-bounded organelle;GO:0044424//intracellular part;GO:0044444//cytoplasmic part;GO:0044464//cell part	GO:0003674//molecular_function;GO:0003824//catalytic activity;GO:0004620//phospholipase activity;GO:0004630//phospholipase D activity;GO:0008081//phosphoric diester hydrolase activity;GO:0008808//cardiolipin synthase activity;GO:0016298//lipase activity;GO:0016787//hydrolase activity;GO:0016788//hydrolase activity, acting on ester bonds;GO:0042578//phosphoric ester hydrolase activity;GO:0070290//…	GO:0006629//lipid metabolic process;GO:0006643//membrane lipid metabolic process;GO:0006644//phospholipid metabolic process;GO:0006650//glycerophospholipid metabolic process;GO:0006654//phosphatidic acid biosynthetic process;GO:0006664//glycolipid metabolic process;GO:0006793//phosphorus metabolic process;GO:0006796//phosphate-containing compound metabolic process;GO:0006950//response to stress;G…	--
Prupe.6G066200_v2.0.a1	13	11	19	554	617	578	1.63	1.3	2.14	58.66	63.36	61.9	1.69	61.3067	5.18095	1.96e-101	1.76e-99	HSP18.5-C	XP_007207296.1 18.5 kDa class I heat shock protein [Prunus persica]	Genetic Information Processing	Folding, sorting and degradation	ko04141//Protein processing in endoplasmic reticulum	K13993	-	-	-	--
Prupe.2G200400_v2.0.a1	62	27	23	53491	56206	54153	0.93	0.36	0.32	667.41	678.67	684.22	0.536667	676.767	10.3004	7.8e-101	6.99e-99	LHY	XP_007218929.1 protein LHY isoform X1 [Prunus persica]	Organismal Systems	Environmental adaptation	ko04712//Circadian rhythm - plant	K12133	-	-	-	ARR-B
Prupe.I000900_v2.0.a1	44	31	66	705	864	680	1.5	0.97	2.03	20.29	24.12	19.81	1.5	21.4067	3.83503	7.3e-100	6.51e-98	UGT74G1	XP_020409538.1 UDP-glycosyltransferase 74G1-like [Prunus persica]	-	-	-	-	-	GO:0008194//UDP-glycosyltransferase activity;GO:0016758//transferase activity, transferring hexosyl groups	GO:0005975//carbohydrate metabolic process;GO:0030259//lipid glycosylation	--
Prupe.1G456300_v2.0.a1	4170	4054	4844	25882	21498	25488	168.07	153.41	176.23	885.21	712.83	881.5	165.903	826.513	2.3167	1.62e-99	1.44e-97	GGCT2;1	XP_007223927.1 gamma-glutamylcyclotransferase 2-1 [Prunus persica]	Metabolism;Metabolism	Global and overview maps;Metabolism of other amino acids	ko01100//Metabolic pathways;ko00480//Glutathione metabolism	K22596;K22596	GO:0005575//cellular_component;GO:0005622//intracellular;GO:0005623//cell;GO:0005737//cytoplasm;GO:0044424//intracellular part;GO:0044464//cell part	GO:0003674//molecular_function;GO:0003824//catalytic activity;GO:0003839//gamma-glutamylcyclotransferase activity;GO:0016829//lyase activity;GO:0016840//carbon-nitrogen lyase activity;GO:0016842//amidine-lyase activity	GO:0006518//peptide metabolic process;GO:0006575//cellular modified amino acid metabolic process;GO:0006749//glutathione metabolic process;GO:0006751//glutathione catabolic process;GO:0006790//sulfur compound metabolic process;GO:0006807//nitrogen compound metabolic process;GO:0008150//biological_process;GO:0008152//metabolic process;GO:0009056//catabolic process;GO:0009987//cellular process;GO:0…	--
Prupe.8G125800_v2.0.a1	14	11	28	569	679	689	0.44	0.33	0.8	15.19	17.58	18.61	0.523333	17.1267	5.03237	3.74e-99	3.31e-97	CYP707A4	XP_007200996.1 abscisic acid 8'-hydroxylase 4 [Prunus persica]	Metabolism	Metabolism of terpenoids and polyketides	ko00906//Carotenoid biosynthesis	K09843	GO:0005575//cellular_component;GO:0005737//cytoplasm;GO:0016020//membrane;GO:0016021//integral component of membrane;GO:0031224//intrinsic component of membrane;GO:0044425//membrane part	GO:0003674//molecular_function;GO:0003824//catalytic activity;GO:0004497//monooxygenase activity;GO:0005488//binding;GO:0005506//iron ion binding;GO:0009001//serine O-acetyltransferase activity;GO:0010295//(+)-abscisic acid 8'-hydroxylase activity;GO:0016491//oxidoreductase activity;GO:0016705//oxidoreductase activity, acting on paired donors, with incorporation or reduction of molecular oxygen;G…	GO:0006066//alcohol metabolic process;GO:0006082//organic acid metabolic process;GO:0006535//cysteine biosynthetic process from serine;GO:0006629//lipid metabolic process;GO:0006694//steroid biosynthetic process;GO:0006714//sesquiterpenoid metabolic process;GO:0006720//isoprenoid metabolic process;GO:0006721//terpenoid metabolic process;GO:0007275//multicellular organism development;GO:0008150//b…	--
Prupe.1G064600_v2.0.a1	5865	6225	6468	1398	1465	1278	214.21	213.47	213.24	43.33	44.02	40.05	213.64	42.4667	-2.33078	3.94e-99	3.47e-97	FLZ14	XP_007223863.1 uncharacterized protein LOC18791458 [Prunus persica]	-	-	-	-	-	GO:0008270//zinc ion binding	-	--
Prupe.7G165400_v2.0.a1	1209	1209	1390	3729	4189	3860	49.6	46.57	51.47	129.82	141.39	135.89	49.2133	135.7	1.4633	7.25e-99	6.36e-97	FBA2	XP_007203188.1 fructose-bisphosphate aldolase 1, chloroplastic isoform X1 [Prunus persica]	Metabolism;Metabolism;Metabolism;Metabolism;Metabolism;Metabolism;Metabolism;Metabolism	Global and overview maps;Global and overview maps;Global and overview maps;Global and overview maps;Carbohydrate metabolism;Energy metabolism;Carbohydrate metabolism;Carbohydrate metabolism	ko01100//Metabolic pathways;ko01110//Biosynthesis of secondary metabolites;ko01200//Carbon metabolism;ko01230//Biosynthesis of amino acids;ko00010//Glycolysis / Gluconeogenesis;ko00710//Carbon fixation in photosynthetic organisms;ko00051//Fructose and mannose metabolism;ko00030//Pentose phosphate pathway	K01623;K01623;K01623;K01623;K01623;K01623;K01623;K01623	-	GO:0004332//fructose-bisphosphate aldolase activity	GO:0006096//glycolytic process	--
Prupe.3G267100_v2.0.a1	2539	2330	3904	200	235	177	90.45	77.92	125.36	6.03	6.9	5.45	97.91	6.12667	-3.99828	7.42e-99	6.49e-97	AVT1I	XP_007215416.1 vacuolar amino acid transporter 1 isoform X1 [Prunus persica]	-	-	-	-	-	-	-	--
Prupe.7G061100_v2.0.a1	11319	10434	13824	41135	44733	42681	144.88	125.11	159.06	447.2	472.12	471.7	143.017	463.673	1.69693	1.69e-98	1.48e-96	CHLH	XP_020423251.1 magnesium-chelatase subunit ChlH, chloroplastic [Prunus persica]	Metabolism;Metabolism;Metabolism	Global and overview maps;Global and overview maps;Metabolism of cofactors and vitamins	ko01100//Metabolic pathways;ko01110//Biosynthesis of secondary metabolites;ko00860//Porphyrin metabolism	K03403;K03403;K03403	GO:0005575//cellular_component;GO:0005622//intracellular;GO:0005623//cell;GO:0005737//cytoplasm;GO:0005739//mitochondrion;GO:0009507//chloroplast;GO:0009526//plastid envelope;GO:0009528//plastid inner membrane;GO:0009532//plastid stroma;GO:0009536//plastid;GO:0009570//chloroplast stroma;GO:0009706//chloroplast inner membrane;GO:0009941//chloroplast envelope;GO:0010007//magnesium chelatase complex…	GO:0000166//nucleotide binding;GO:0003674//molecular_function;GO:0003824//catalytic activity;GO:0005488//binding;GO:0005524//ATP binding;GO:0008144//drug binding;GO:0016851//magnesium chelatase activity;GO:0016874//ligase activity;GO:0017076//purine nucleotide binding;GO:0030554//adenyl nucleotide binding;GO:0032553//ribonucleotide binding;GO:0032555//purine ribonucleotide binding;GO:0032559//ade…	GO:0006725//cellular aromatic compound metabolic process;GO:0006778//porphyrin-containing compound metabolic process;GO:0006779//porphyrin-containing compound biosynthetic process;GO:0006807//nitrogen compound metabolic process;GO:0008150//biological_process;GO:0008152//metabolic process;GO:0009058//biosynthetic process;GO:0009236//cobalamin biosynthetic process;GO:0009987//cellular process;GO:00…	--
Prupe.6G290400_v2.0.a1	1581	1661	1533	12134	9538	10175	38.69	38.17	33.87	252	192.04	213.69	36.91	219.243	2.57045	2.03e-98	1.76e-96	CIPK2	XP_007205114.1 CBL-interacting protein kinase 2 [Prunus persica]	-	-	-	-	GO:0005575//cellular_component;GO:0005622//intracellular;GO:0005623//cell;GO:0010007//magnesium chelatase complex;GO:0044464//cell part	GO:0000166//nucleotide binding;GO:0003674//molecular_function;GO:0003824//catalytic activity;GO:0004672//protein kinase activity;GO:0004674//protein serine/threonine kinase activity;GO:0005488//binding;GO:0005524//ATP binding;GO:0008144//drug binding;GO:0016301//kinase activity;GO:0016709//oxidoreductase activity, acting on paired donors, with incorporation or reduction of molecular oxygen, NAD(P…	GO:0001101//response to acid chemical;GO:0006464//cellular protein modification process;GO:0006468//protein phosphorylation;GO:0006744//ubiquinone biosynthetic process;GO:0006793//phosphorus metabolic process;GO:0006796//phosphate-containing compound metabolic process;GO:0006807//nitrogen compound metabolic process;GO:0007154//cell communication;GO:0007165//signal transduction;GO:0008150//biologi…	--
Prupe.2G322300_v2.0.a1	220	157	283	2542	2254	2706	16.57	11.1	19.24	162.45	139.65	174.87	15.6367	158.99	3.34593	4.96e-98	4.29e-96	LSU2	ONI25829.1 hypothetical protein PRUPE_2G322300 [Prunus persica]	-	-	-	-	-	GO:0008752//FMN reductase activity	GO:0044273//sulfur compound catabolic process;GO:0055114//oxidation-reduction process	--
Prupe.6G091800_v2.0.a1	535	444	510	2404	2681	2139	17.06	13.4	14.65	65	69.96	58.54	15.0367	64.5	2.10081	9.2e-98	7.93e-96	NPF2.7	XP_007206799.2 protein NRT1/ PTR FAMILY 2.7 isoform X1 [Prunus persica]	-	-	-	-	GO:0016020//membrane	GO:0015333//peptide:proton symporter activity;GO:0022857//transmembrane transporter activity	GO:0015833//peptide transport;GO:0055085//transmembrane transport	--
Prupe.1G348500_v2.0.a1	27	21	24	585	556	504	2.67	1.95	2.14	49.04	45.19	42.72	2.25333	45.65	4.34048	9.59e-98	8.23e-96	NIC2	XP_007223484.1 nicotinamidase 2 [Prunus persica]	-	-	-	-	-	GO:0003674//molecular_function;GO:0003824//catalytic activity;GO:0004463//leukotriene-A4 hydrolase activity;GO:0008908//isochorismatase activity;GO:0016787//hydrolase activity;GO:0016801//hydrolase activity, acting on ether bonds;GO:0016803//ether hydrolase activity	GO:0008150//biological_process;GO:0008152//metabolic process	--
Prupe.6G235500_v2.0.a1	25	34	47	581	673	718	2.98	3.81	5.06	58.72	65.95	73.38	3.95	66.0167	4.06291	1.52e-97	1.3e-95	--	ONI03047.1 hypothetical protein PRUPE_6G235500 [Prunus persica]	-	-	-	-	-	-	GO:0009271//phage shock;GO:0030254//protein secretion by the type III secretion system	--
Prupe.6G050700_v2.0.a1	2157	2688	2384	267	257	280	43.7	51.2	43.7	4.7	4.32	4.91	46.2	4.64333	-3.31466	8.79e-97	7.48e-95	TAF15B	XP_020420993.1 transcription initiation factor TFIID subunit 15b [Prunus persica]	-	-	-	-	GO:0005575//cellular_component;GO:0005622//intracellular;GO:0005623//cell;GO:0005634//nucleus;GO:0005730//nucleolus;GO:0005737//cytoplasm;GO:0005886//plasma membrane;GO:0009507//chloroplast;GO:0009536//plastid;GO:0016020//membrane;GO:0031974//membrane-enclosed lumen;GO:0031981//nuclear lumen;GO:0043226//organelle;GO:0043227//membrane-bounded organelle;GO:0043228//non-membrane-bounded organelle;GO…	GO:0003674//molecular_function;GO:0003676//nucleic acid binding;GO:0003723//RNA binding;GO:0005488//binding;GO:0005515//protein binding;GO:0005516//calmodulin binding;GO:0042802//identical protein binding;GO:0043167//ion binding;GO:0043169//cation binding;GO:0046872//metal ion binding;GO:0097159//organic cyclic compound binding;GO:1901363//heterocyclic compound binding	GO:0006139//nucleobase-containing compound metabolic process;GO:0006351//transcription, DNA-templated;GO:0006355//regulation of transcription, DNA-templated;GO:0006725//cellular aromatic compound metabolic process;GO:0006807//nitrogen compound metabolic process;GO:0008150//biological_process;GO:0008152//metabolic process;GO:0008380//RNA splicing;GO:0009058//biosynthetic process;GO:0009059//macrom…	--
Prupe.3G049300_v2.0.a1	651	714	789	29	45	32	19.3	19.88	21.12	0.73	1.1	0.81	20.1	0.88	-4.51355	9.69e-97	8.22e-95	At3g13860	XP_007215308.1 chaperonin CPN60-like 2, mitochondrial [Prunus persica]	Genetic Information Processing	Folding, sorting and degradation	ko03018//RNA degradation	K04077	GO:0005575//cellular_component;GO:0005622//intracellular;GO:0005623//cell;GO:0005737//cytoplasm;GO:0005739//mitochondrion;GO:0005773//vacuole;GO:0005774//vacuolar membrane;GO:0005829//cytosol;GO:0016020//membrane;GO:0031090//organelle membrane;GO:0043226//organelle;GO:0043227//membrane-bounded organelle;GO:0043229//intracellular organelle;GO:0043231//intracellular membrane-bounded organelle;GO:00…	GO:0000166//nucleotide binding;GO:0003674//molecular_function;GO:0005488//binding;GO:0005515//protein binding;GO:0005524//ATP binding;GO:0008144//drug binding;GO:0016887//ATPase activity;GO:0017076//purine nucleotide binding;GO:0030554//adenyl nucleotide binding;GO:0032553//ribonucleotide binding;GO:0032555//purine ribonucleotide binding;GO:0032559//adenyl ribonucleotide binding;GO:0035639//purin…	GO:0006457//protein folding;GO:0006458//'de novo' protein folding;GO:0006605//protein targeting;GO:0006626//protein targeting to mitochondrion;GO:0006810//transport;GO:0006839//mitochondrial transport;GO:0006886//intracellular protein transport;GO:0006996//organelle organization;GO:0007005//mitochondrion organization;GO:0008104//protein localization;GO:0008150//biological_process;GO:0009987//cell…	--
Prupe.1G386100_v2.0.a1	659	698	693	22	24	17	36.05	35.85	34.22	1.02	1.08	0.8	35.3733	0.966667	-5.1935	1.18e-96	9.99e-95	--	XP_020411419.1 uncharacterized protein LOC18791441 [Prunus persica]	-	-	-	-	-	-	-	--
Prupe.2G301300_v2.0.a1	666	732	338	84503	74583	80552	14.29	14.74	6.54	1538.22	1316.22	1482.74	11.8567	1445.73	6.92995	1.87e-96	1.58e-94	HSP83A	XP_007220219.1 heat shock protein 83 [Prunus persica]	Organismal Systems;Genetic Information Processing	Environmental adaptation;Folding, sorting and degradation	ko04626//Plant-pathogen interaction;ko04141//Protein processing in endoplasmic reticulum	K04079;K04079	GO:0005575//cellular_component;GO:0005622//intracellular;GO:0005623//cell;GO:0005737//cytoplasm;GO:0044424//intracellular part;GO:0044464//cell part	GO:0000166//nucleotide binding;GO:0003674//molecular_function;GO:0005488//binding;GO:0005515//protein binding;GO:0005524//ATP binding;GO:0008144//drug binding;GO:0008705//methionine synthase activity;GO:0016887//ATPase activity;GO:0017076//purine nucleotide binding;GO:0030554//adenyl nucleotide binding;GO:0032553//ribonucleotide binding;GO:0032555//purine ribonucleotide binding;GO:0032559//adenyl…	GO:0002376//immune system process;GO:0006457//protein folding;GO:0006950//response to stress;GO:0006952//defense response;GO:0006955//immune response;GO:0008150//biological_process;GO:0009086//methionine biosynthetic process;GO:0009605//response to external stimulus;GO:0009607//response to biotic stimulus;GO:0009617//response to bacterium;GO:0009814//defense response, incompatible interaction;GO:…	--
Prupe.5G160600_v2.0.a1	49	45	49	719	612	688	1.68	1.45	1.51	20.89	17.24	20.21	1.54667	19.4467	3.65229	1.16e-95	9.72e-94	abhd17c	XP_007210038.1 protein ABHD17B [Prunus persica]	-	-	-	-	-	GO:0003824//catalytic activity;GO:0004806//triglyceride lipase activity;GO:0008236//serine-type peptidase activity;GO:0016787//hydrolase activity;GO:0047570//3-oxoadipate enol-lactonase activity	GO:0006508//proteolysis;GO:0009102//biotin biosynthetic process;GO:0016042//lipid catabolic process;GO:0042952//beta-ketoadipate pathway	--
Prupe.7G089500_v2.0.a1	822	1000	822	5230	4944	5189	13.67	15.86	12.39	73.61	67.68	73.57	13.9733	71.62	2.35769	1.95e-95	1.63e-93	ABCG22	XP_020423708.1 ABC transporter G family member 22 isoform X1 [Prunus persica]	-	-	-	-	GO:0005575//cellular_component;GO:0005623//cell;GO:0005886//plasma membrane;GO:0005887//integral component of plasma membrane;GO:0009380//excinuclease repair complex;GO:0009898//cytoplasmic side of plasma membrane;GO:0016020//membrane;GO:0016021//integral component of membrane;GO:0031224//intrinsic component of membrane;GO:0043190//ATP-binding cassette (ABC) transporter complex;GO:0044425//membra…	GO:0000166//nucleotide binding;GO:0003674//molecular_function;GO:0003824//catalytic activity;GO:0003924//GTPase activity;GO:0004527//exonuclease activity;GO:0005215//transporter activity;GO:0005260//channel-conductance-controlling ATPase activity;GO:0005319//lipid transporter activity;GO:0005488//binding;GO:0005524//ATP binding;GO:0005525//GTP binding;GO:0008144//drug binding;GO:0008565//protein …	GO:0000910//cytokinesis;GO:0001101//response to acid chemical;GO:0006260//DNA replication;GO:0006289//nucleotide-excision repair;GO:0006310//DNA recombination;GO:0006412//translation;GO:0006576//cellular biogenic amine metabolic process;GO:0006810//transport;GO:0006817//phosphate ion transport;GO:0006824//cobalt ion transport;GO:0006833//water transport;GO:0006855//drug transmembrane transport;GO…	--
Prupe.1G318100_v2.0.a1	1373	1506	1673	221	258	208	38.32	39.6	42.3	5.2	5.9	4.98	40.0733	5.36	-2.90234	2.91e-95	2.42e-93	At1g68190	XP_020409642.1 putative zinc finger protein At1g68190 isoform X2 [Prunus persica]	-	-	-	-	-	GO:0005515//protein binding;GO:0008270//zinc ion binding	-	--
Prupe.6G260200_v2.0.a1	1142	1591	1321	9430	9203	10755	33.77	44.2	35.22	232.64	219.76	268.51	37.73	240.303	2.67107	5.22e-95	4.33e-93	RCA1	XP_007205141.1 ribulose bisphosphate carboxylase/oxygenase activase, chloroplastic [Prunus persica]	-	-	-	-	GO:0005575//cellular_component;GO:0005622//intracellular;GO:0005623//cell;GO:0005737//cytoplasm;GO:0009507//chloroplast;GO:0009532//plastid stroma;GO:0009536//plastid;GO:0009570//chloroplast stroma;GO:0043226//organelle;GO:0043227//membrane-bounded organelle;GO:0043229//intracellular organelle;GO:0043231//intracellular membrane-bounded organelle;GO:0044422//organelle part;GO:0044424//intracellula…	GO:0000166//nucleotide binding;GO:0003674//molecular_function;GO:0003677//DNA binding;GO:0004017//adenylate kinase activity;GO:0005488//binding;GO:0005524//ATP binding;GO:0008094//DNA-dependent ATPase activity;GO:0008144//drug binding;GO:0016887//ATPase activity;GO:0017076//purine nucleotide binding;GO:0030554//adenyl nucleotide binding;GO:0032553//ribonucleotide binding;GO:0032555//purine ribonu…	GO:0006281//DNA repair;GO:0006310//DNA recombination;GO:0009151//purine deoxyribonucleotide metabolic process;GO:0009432//SOS response	--
Prupe.3G239900_v2.0.a1	4645	4874	6376	557	569	371	245.52	241.89	304.21	24.98	24.74	16.83	263.873	22.1833	-3.5723	5.28e-95	4.36e-93	AOC	XP_007215041.1 allene oxide cyclase, chloroplastic [Prunus persica]	Metabolism;Metabolism;Metabolism	Global and overview maps;Global and overview maps;Lipid metabolism	ko01100//Metabolic pathways;ko01110//Biosynthesis of secondary metabolites;ko00592//alpha-Linolenic acid metabolism	K10525;K10525;K10525	-	GO:0016853//isomerase activity	-	--
Prupe.6G071400_v2.0.a1	1368	1390	1564	3	12	1	50.85	48.07	50.32	0.08	0.45	0.04	49.7467	0.19	-8.03246	9.04e-94	7.45e-92	BOA	XP_007205582.1 transcription factor PCL1 [Prunus persica]	-	-	-	-	GO:0005575//cellular_component;GO:0005622//intracellular;GO:0005623//cell;GO:0005634//nucleus;GO:0043226//organelle;GO:0043227//membrane-bounded organelle;GO:0043229//intracellular organelle;GO:0043231//intracellular membrane-bounded organelle;GO:0044424//intracellular part;GO:0044464//cell part	GO:0000156//phosphorelay response regulator activity;GO:0003674//molecular_function;GO:0003676//nucleic acid binding;GO:0003677//DNA binding;GO:0003700//transcription factor activity, sequence-specific DNA binding;GO:0005488//binding;GO:0060089//molecular transducer activity;GO:0097159//organic cyclic compound binding;GO:1901363//heterocyclic compound binding	GO:0000160//phosphorelay signal transduction system;GO:0006139//nucleobase-containing compound metabolic process;GO:0006351//transcription, DNA-templated;GO:0006355//regulation of transcription, DNA-templated;GO:0006725//cellular aromatic compound metabolic process;GO:0006807//nitrogen compound metabolic process;GO:0007154//cell communication;GO:0007165//signal transduction;GO:0007275//multicellu…	ARR-B
Prupe.1G221500_v2.0.a1	34	42	27	9647	5312	6491	1.07	1.25	0.77	258.57	138.03	175.93	1.03	190.843	7.5336	1.14e-93	9.36e-92	BAG5	XP_020409893.1 BAG family molecular chaperone regulator 6 [Prunus persica]	-	-	-	-	GO:0005575//cellular_component;GO:0005622//intracellular;GO:0005623//cell;GO:0005737//cytoplasm;GO:0005739//mitochondrion;GO:0005911//cell-cell junction;GO:0009506//plasmodesma;GO:0030054//cell junction;GO:0043226//organelle;GO:0043227//membrane-bounded organelle;GO:0043229//intracellular organelle;GO:0043231//intracellular membrane-bounded organelle;GO:0044424//intracellular part;GO:0044444//cyt…	GO:0003674//molecular_function;GO:0005488//binding;GO:0005515//protein binding;GO:0005516//calmodulin binding;GO:0051087//chaperone binding	GO:0006457//protein folding;GO:0008150//biological_process;GO:0009266//response to temperature stimulus;GO:0009605//response to external stimulus;GO:0009607//response to biotic stimulus;GO:0009628//response to abiotic stimulus;GO:0009987//cellular process;GO:0043207//response to external biotic stimulus;GO:0050896//response to stimulus	--
Prupe.1G460700_v2.0.a1	7320	8877	7396	42551	39903	38930	125.39	142.59	114.14	624.57	566.23	577.8	127.373	589.533	2.21051	1.59e-93	1.3e-91	PMA4	XP_020411140.1 plasma membrane ATPase 4 [Prunus persica]	Metabolism;Metabolism	Global and overview maps;Energy metabolism	ko01100//Metabolic pathways;ko00190//Oxidative phosphorylation	K01535;K01535	GO:0005575//cellular_component;GO:0005623//cell;GO:0005886//plasma membrane;GO:0016020//membrane;GO:0016021//integral component of membrane;GO:0031004//potassium ion-transporting ATPase complex;GO:0031224//intrinsic component of membrane;GO:0044425//membrane part;GO:0044464//cell part;GO:0071944//cell periphery	GO:0000166//nucleotide binding;GO:0003674//molecular_function;GO:0003824//catalytic activity;GO:0004008//copper-exporting ATPase activity;GO:0004647//phosphoserine phosphatase activity;GO:0005215//transporter activity;GO:0005375//copper ion transmembrane transporter activity;GO:0005388//calcium-transporting ATPase activity;GO:0005488//binding;GO:0005524//ATP binding;GO:0008144//drug binding;GO:00…	GO:0006545//glycine biosynthetic process;GO:0006564//L-serine biosynthetic process;GO:0006810//transport;GO:0006811//ion transport;GO:0006812//cation transport;GO:0006813//potassium ion transport;GO:0006816//calcium ion transport;GO:0006825//copper ion transport;GO:0008150//biological_process;GO:0008152//metabolic process;GO:0009103//lipopolysaccharide biosynthetic process;GO:0015672//monovalent …	--
Prupe.6G043300_v2.0.a1	1206	1291	1212	10316	7783	7967	31.43	31.59	28.51	228.12	166.85	178.15	30.51	191.04	2.64652	1.66e-93	1.35e-91	CIPK11	XP_007205151.1 CBL-interacting serine/threonine-protein kinase 11 [Prunus persica]	-	-	-	-	GO:0005575//cellular_component;GO:0005622//intracellular;GO:0005623//cell;GO:0044464//cell part	GO:0000166//nucleotide binding;GO:0003674//molecular_function;GO:0003824//catalytic activity;GO:0004672//protein kinase activity;GO:0004674//protein serine/threonine kinase activity;GO:0005488//binding;GO:0005524//ATP binding;GO:0008144//drug binding;GO:0016301//kinase activity;GO:0016709//oxidoreductase activity, acting on paired donors, with incorporation or reduction of molecular oxygen, NAD(P…	GO:0006464//cellular protein modification process;GO:0006468//protein phosphorylation;GO:0006744//ubiquinone biosynthetic process;GO:0006793//phosphorus metabolic process;GO:0006796//phosphate-containing compound metabolic process;GO:0006807//nitrogen compound metabolic process;GO:0007154//cell communication;GO:0007165//signal transduction;GO:0008150//biological_process;GO:0008152//metabolic proc…	--
Prupe.2G214500_v2.0.a1	875	944	890	4520	4174	4641	17.63	17.85	16.19	77.3	69.2	80.25	17.2233	75.5833	2.1337	1.66e-93	1.35e-91	ADCS	ONI23895.1 hypothetical protein PRUPE_2G214500 [Prunus persica]	Metabolism	Metabolism of cofactors and vitamins	ko00790//Folate biosynthesis	K13950	GO:0005575//cellular_component;GO:0005622//intracellular;GO:0005623//cell;GO:0005737//cytoplasm;GO:0005951//carbamoyl-phosphate synthase complex;GO:0009507//chloroplast;GO:0009536//plastid;GO:0043226//organelle;GO:0043227//membrane-bounded organelle;GO:0043229//intracellular organelle;GO:0043231//intracellular membrane-bounded organelle;GO:0044424//intracellular part;GO:0044444//cytoplasmic part;…	GO:0000107//imidazoleglycerol-phosphate synthase activity;GO:0003674//molecular_function;GO:0003824//catalytic activity;GO:0003922//GMP synthase (glutamine-hydrolyzing) activity;GO:0004049//anthranilate synthase activity;GO:0004088//carbamoyl-phosphate synthase (glutamine-hydrolyzing) activity;GO:0008483//transaminase activity;GO:0008909//isochorismate synthase activity;GO:0016740//transferase ac…	GO:0000105//histidine biosynthetic process;GO:0000162//tryptophan biosynthetic process;GO:0006082//organic acid metabolic process;GO:0006177//GMP biosynthetic process;GO:0006520//cellular amino acid metabolic process;GO:0006541//glutamine metabolic process;GO:0006575//cellular modified amino acid metabolic process;GO:0006725//cellular aromatic compound metabolic process;GO:0006732//coenzyme metab…	--
Prupe.1G248900_v2.0.a1	11882	12042	11453	2337	2422	2300	144.24	137.25	125.5	24.07	24.18	23.95	135.663	24.0667	-2.49492	6.35e-93	5.14e-91	R1	ONI30394.1 hypothetical protein PRUPE_1G248900 [Prunus persica]	-	-	-	-	GO:0005575//cellular_component;GO:0005622//intracellular;GO:0005623//cell;GO:0005737//cytoplasm;GO:0005739//mitochondrion;GO:0009507//chloroplast;GO:0009526//plastid envelope;GO:0009532//plastid stroma;GO:0009536//plastid;GO:0009570//chloroplast stroma;GO:0009941//chloroplast envelope;GO:0031967//organelle envelope;GO:0031975//envelope;GO:0043226//organelle;GO:0043227//membrane-bounded organelle;…	GO:0000166//nucleotide binding;GO:0003674//molecular_function;GO:0003824//catalytic activity;GO:0004672//protein kinase activity;GO:0004673//protein histidine kinase activity;GO:0005488//binding;GO:0005524//ATP binding;GO:0008144//drug binding;GO:0008986//pyruvate, water dikinase activity;GO:0016301//kinase activity;GO:0016740//transferase activity;GO:0016772//transferase activity, transferring p…	GO:0000272//polysaccharide catabolic process;GO:0005975//carbohydrate metabolic process;GO:0005976//polysaccharide metabolic process;GO:0005982//starch metabolic process;GO:0005983//starch catabolic process;GO:0006073//cellular glucan metabolic process;GO:0006094//gluconeogenesis;GO:0006464//cellular protein modification process;GO:0006468//protein phosphorylation;GO:0006793//phosphorus metabolic…	--
Prupe.8G242700_v2.0.a1	1105	1146	1227	119	150	150	32.82	31.68	32.96	2.96	3.67	3.78	32.4867	3.47	-3.22684	9.18e-93	7.4e-91	At2g27310	XP_007199913.1 probable F-box protein At2g36090 [Prunus persica]	-	-	-	-	-	GO:0005515//protein binding	-	--
Prupe.1G497900_v2.0.a1	640	914	650	6805	6094	6899	22.37	30	20.51	201.87	175.26	206.96	24.2933	194.697	3.0026	3.21e-92	2.58e-90	At3g26430	XP_007225083.1 esterase [Prunus persica]	-	-	-	-	-	GO:0016788//hydrolase activity, acting on ester bonds	-	--
Prupe.7G161100_v2.0.a1	6504	9103	7561	841	803	864	260.55	342.39	273.41	28.59	26.46	29.7	292.117	28.25	-3.37022	7.1e-92	5.68e-90	--	XP_007202596.2 cold shock protein CS66 [Prunus persica]	-	-	-	-	GO:0005575//cellular_component;GO:0005622//intracellular;GO:0005623//cell;GO:0005737//cytoplasm;GO:0005829//cytosol;GO:0016020//membrane;GO:0044424//intracellular part;GO:0044444//cytoplasmic part;GO:0044464//cell part	GO:0003674//molecular_function;GO:0005488//binding;GO:0005507//copper ion binding;GO:0008270//zinc ion binding;GO:0016151//nickel cation binding;GO:0043167//ion binding;GO:0043169//cation binding;GO:0046872//metal ion binding;GO:0046914//transition metal ion binding;GO:0050897//cobalt ion binding	GO:0001101//response to acid chemical;GO:0006950//response to stress;GO:0006952//defense response;GO:0008150//biological_process;GO:0009266//response to temperature stimulus;GO:0009409//response to cold;GO:0009414//response to water deprivation;GO:0009415//response to water;GO:0009605//response to external stimulus;GO:0009607//response to biotic stimulus;GO:0009620//response to fungus;GO:0009628/…	--
Prupe.2G324500_v2.0.a1	946	920	1030	3313	3506	3612	20.31	19.11	21.27	60	60.92	67.75	20.23	62.89	1.63633	9.3e-92	7.41e-90	RSH2	XP_020413152.1 uncharacterized protein LOC18784888 isoform X1 [Prunus persica]	-	-	-	-	GO:0005575//cellular_component;GO:0005618//cell wall;GO:0005623//cell;GO:0005886//plasma membrane;GO:0016020//membrane;GO:0030312//external encapsulating structure;GO:0044464//cell part;GO:0071944//cell periphery	GO:0003674//molecular_function;GO:0003824//catalytic activity;GO:0008728//GTP diphosphokinase activity;GO:0008893//guanosine-3',5'-bis(diphosphate) 3'-diphosphatase activity;GO:0016740//transferase activity;GO:0016772//transferase activity, transferring phosphorus-containing groups;GO:0016778//diphosphotransferase activity;GO:0016787//hydrolase activity;GO:0016788//hydrolase activity, acting on e…	GO:0006139//nucleobase-containing compound metabolic process;GO:0006163//purine nucleotide metabolic process;GO:0006164//purine nucleotide biosynthetic process;GO:0006725//cellular aromatic compound metabolic process;GO:0006753//nucleoside phosphate metabolic process;GO:0006793//phosphorus metabolic process;GO:0006796//phosphate-containing compound metabolic process;GO:0006807//nitrogen compound …	--
Prupe.4G134900_v2.0.a1	349	403	456	1604	1755	1637	10.04	10.89	11.85	39.17	41.55	40.42	10.9267	40.38	1.88579	9.86e-92	7.84e-90	At1g67520	ONI11924.1 hypothetical protein PRUPE_4G134900 [Prunus persica]	-	-	-	-	-	GO:0004672//protein kinase activity;GO:0004674//protein serine/threonine kinase activity;GO:0005524//ATP binding	GO:0006468//protein phosphorylation;GO:0048544//recognition of pollen	--
Prupe.5G050000_v2.0.a1	1253	1298	1442	188	233	199	29.4	28.59	30.54	3.74	4.5	4.01	29.51	4.08333	-2.85338	1.54e-91	1.22e-89	CBF5	XP_020419434.1 H/ACA ribonucleoprotein complex subunit 4 [Prunus persica]	Genetic Information Processing	Translation	ko03008//Ribosome biogenesis in eukaryotes	K11131	-	GO:0003723//RNA binding;GO:0004730//pseudouridylate synthase activity	GO:0006396//RNA processing;GO:0006400//tRNA modification	--
Prupe.1G583200_v2.0.a1	231	252	259	1223	1199	1153	6.69	7.12	6.67	29.49	28.53	28.38	6.82667	28.8	2.07682	3.16e-91	2.5e-89	--	ONI36382.1 hypothetical protein PRUPE_1G583200 [Prunus persica]	-	-	-	-	-	-	-	--
Prupe.6G360600_v2.0.a1	1002	1040	1124	3522	3674	3765	32	31.19	32.41	95.46	96.54	103.19	31.8667	98.3967	1.62656	5.15e-91	4.05e-89	ZFN1	XP_007205202.1 zinc finger CCCH domain-containing protein ZFN-like [Prunus persica]	-	-	-	-	GO:0005575//cellular_component;GO:0005622//intracellular;GO:0005623//cell;GO:0005634//nucleus;GO:0043226//organelle;GO:0043227//membrane-bounded organelle;GO:0043229//intracellular organelle;GO:0043231//intracellular membrane-bounded organelle;GO:0044424//intracellular part;GO:0044464//cell part	GO:0003674//molecular_function;GO:0003676//nucleic acid binding;GO:0003677//DNA binding;GO:0005488//binding;GO:0043167//ion binding;GO:0043169//cation binding;GO:0046872//metal ion binding;GO:0097159//organic cyclic compound binding;GO:1901363//heterocyclic compound binding	-	C3H
Prupe.7G026400_v2.0.a1	308	362	372	1414	1536	1376	8.11	8.99	8.64	31.38	33.37	30.83	8.58	31.86	1.8927	7.88e-91	6.18e-89	DTX21	XP_007203855.1 protein DETOXIFICATION 21 isoform X1 [Prunus persica]	-	-	-	-	GO:0016020//membrane	GO:0015238//drug transmembrane transporter activity;GO:0015297//antiporter activity;GO:0042910//xenobiotic transporter activity	GO:0006855//drug transmembrane transport;GO:0042493//response to drug;GO:0055085//transmembrane transport	--
Prupe.3G059400_v2.0.a1	2293	1772	2807	12099	13309	12227	57.2	41.5	63.21	256.13	273.14	261.73	53.97	263.667	2.28849	1.62e-90	1.27e-88	NADP-ME4	XP_007216984.1 NADP-dependent malic enzyme [Prunus persica]	Metabolism;Metabolism;Metabolism;Metabolism	Global and overview maps;Global and overview maps;Carbohydrate metabolism;Energy metabolism	ko01100//Metabolic pathways;ko01200//Carbon metabolism;ko00620//Pyruvate metabolism;ko00710//Carbon fixation in photosynthetic organisms	K00029;K00029;K00029;K00029	GO:0005575//cellular_component;GO:0005622//intracellular;GO:0005623//cell;GO:0005737//cytoplasm;GO:0009507//chloroplast;GO:0009536//plastid;GO:0043226//organelle;GO:0043227//membrane-bounded organelle;GO:0043229//intracellular organelle;GO:0043231//intracellular membrane-bounded organelle;GO:0044424//intracellular part;GO:0044444//cytoplasmic part;GO:0044464//cell part	GO:0000166//nucleotide binding;GO:0003674//molecular_function;GO:0003700//transcription factor activity, sequence-specific DNA binding;GO:0003824//catalytic activity;GO:0004470//malic enzyme activity;GO:0004471//malate dehydrogenase (decarboxylating) (NAD+) activity;GO:0004473//malate dehydrogenase (decarboxylating) (NADP+) activity;GO:0005488//binding;GO:0005515//protein binding;GO:0005525//GTP …	GO:0006082//organic acid metabolic process;GO:0006090//pyruvate metabolic process;GO:0006108//malate metabolic process;GO:0006355//regulation of transcription, DNA-templated;GO:0006629//lipid metabolic process;GO:0006631//fatty acid metabolic process;GO:0006633//fatty acid biosynthetic process;GO:0008150//biological_process;GO:0008152//metabolic process;GO:0008610//lipid biosynthetic process;GO:0…	--
Prupe.4G173400_v2.0.a1	2590	2724	3429	463	474	481	115.66	114.22	138.22	17.54	17.41	18.43	122.7	17.7933	-2.78573	2.82e-90	2.2e-88	--	XP_007212041.2 uncharacterized protein LOC18779774 [Prunus persica]	-	-	-	-	-	-	-	--
Prupe.6G209600_v2.0.a1	12423	15431	11831	1337	1068	972	236.51	275.83	203.31	21.6	16.73	15.88	238.55	18.07	-3.72262	8.38e-90	6.5e-88	GRDP1	XP_007208405.1 glycine-rich domain-containing protein 1 [Prunus persica]	-	-	-	-	-	-	-	--
Prupe.2G288800_v2.0.a1	5699	5925	6785	871	1247	889	225.13	219.75	241.93	29.2	40.53	30.13	228.937	33.2867	-2.78193	1.13e-89	8.7e-88	SDH	XP_007218159.1 sorbitol dehydrogenase [Prunus persica]	Metabolism;Metabolism;Metabolism	Global and overview maps;Carbohydrate metabolism;Carbohydrate metabolism	ko01100//Metabolic pathways;ko00040//Pentose and glucuronate interconversions;ko00051//Fructose and mannose metabolism	K00008;K00008;K00008	-	GO:0003674//molecular_function;GO:0003824//catalytic activity;GO:0004024//alcohol dehydrogenase activity, zinc-dependent;GO:0004930//G-protein coupled receptor activity;GO:0005488//binding;GO:0008168//methyltransferase activity;GO:0008270//zinc ion binding;GO:0008743//L-threonine 3-dehydrogenase activity;GO:0015036//disulfide oxidoreductase activity;GO:0016491//oxidoreductase activity;GO:0016614/…	GO:0005975//carbohydrate metabolic process;GO:0006082//organic acid metabolic process;GO:0006113//fermentation;GO:0006567//threonine catabolic process;GO:0006790//sulfur compound metabolic process;GO:0007186//G-protein coupled receptor signaling pathway;GO:0008150//biological_process;GO:0008152//metabolic process;GO:0009056//catabolic process;GO:0009228//thiamine biosynthetic process;GO:0009404//…	--
Prupe.8G239600_v2.0.a1	585	748	772	22	31	19	68.2	81.87	81.24	2.18	2.97	1.9	77.1033	2.35	-5.03606	1.34e-89	1.03e-87	--	XP_007200381.1 uncharacterized protein LOC18768040 [Prunus persica]	-	-	-	-	-	-	-	--
Prupe.3G300700_v2.0.a1	1497	1597	1687	273	267	236	69.4	69.51	70.59	10.74	10.18	9.39	69.8333	10.1033	-2.78908	2.8e-89	2.15e-87	PHB3	XP_008231179.1 PREDICTED: prohibitin-3, mitochondrial [Prunus mume]	-	-	-	-	GO:0005575//cellular_component;GO:0005622//intracellular;GO:0005623//cell;GO:0005634//nucleus;GO:0005654//nucleoplasm;GO:0005737//cytoplasm;GO:0005739//mitochondrion;GO:0005740//mitochondrial envelope;GO:0005741//mitochondrial outer membrane;GO:0005743//mitochondrial inner membrane;GO:0005768//endosome;GO:0005769//early endosome;GO:0005886//plasma membrane;GO:0005887//integral component of plasma…	GO:0000981//RNA polymerase II transcription factor activity, sequence-specific DNA binding;GO:0001067//regulatory region nucleic acid binding;GO:0001664//G-protein coupled receptor binding;GO:0001846//opsonin binding;GO:0001848//complement binding;GO:0001850//complement component C3a binding;GO:0001851//complement component C3b binding;GO:0003674//molecular_function;GO:0003676//nucleic acid bindi…	GO:0000001//mitochondrion inheritance;GO:0000003//reproduction;GO:0000122//negative regulation of transcription from RNA polymerase II promoter;GO:0001302//replicative cell aging;GO:0001541//ovarian follicle development;GO:0001552//ovarian follicle atresia;GO:0001558//regulation of cell growth;GO:0001666//response to hypoxia;GO:0001932//regulation of protein phosphorylation;GO:0001933//negative r…	--
Prupe.4G072300_v2.0.a1	220	273	309	1376	1396	1354	8.42	9.81	10.68	44.7	43.97	44.48	9.63667	44.3833	2.20341	3.84e-89	2.94e-87	SWEET2A	XP_007211946.1 bidirectional sugar transporter SWEET2a [Prunus persica]	-	-	-	-	GO:0000139//Golgi membrane;GO:0005575//cellular_component;GO:0005622//intracellular;GO:0005623//cell;GO:0005737//cytoplasm;GO:0005794//Golgi apparatus;GO:0005886//plasma membrane;GO:0005887//integral component of plasma membrane;GO:0012505//endomembrane system;GO:0016020//membrane;GO:0016021//integral component of membrane;GO:0031090//organelle membrane;GO:0031224//intrinsic component of membrane…	GO:0003674//molecular_function;GO:0005215//transporter activity;GO:0015144//carbohydrate transmembrane transporter activity;GO:0022857//transmembrane transporter activity;GO:0051119//sugar transmembrane transporter activity	GO:0006810//transport;GO:0007275//multicellular organism development;GO:0007431//salivary gland development;GO:0008150//biological_process;GO:0008643//carbohydrate transport;GO:0032501//multicellular organismal process;GO:0032502//developmental process;GO:0034219//carbohydrate transmembrane transport;GO:0035272//exocrine system development;GO:0048513//animal organ development;GO:0048731//system d…	--
Prupe.3G031700_v2.0.a1	645	681	760	37	20	24	28.25	28.01	30.05	1.38	0.72	0.9	28.77	1	-4.84649	8.14e-89	6.21e-87	FLZ17	XP_007215119.1 uncharacterized protein LOC18782754 [Prunus persica]	-	-	-	-	-	GO:0008270//zinc ion binding	-	--
Prupe.2G182800_v2.0.a1	3346	4342	3297	388	413	334	92.54	112.97	82.41	9.09	9.4	7.98	95.9733	8.82333	-3.44324	1.74e-88	1.32e-86	CPRF1	XP_007218055.1 common plant regulatory factor 1 [Prunus persica]	-	-	-	-	GO:0005575//cellular_component;GO:0005622//intracellular;GO:0005623//cell;GO:0005634//nucleus;GO:0043226//organelle;GO:0043227//membrane-bounded organelle;GO:0043229//intracellular organelle;GO:0043231//intracellular membrane-bounded organelle;GO:0044424//intracellular part;GO:0044464//cell part	GO:0003674//molecular_function;GO:0003676//nucleic acid binding;GO:0003677//DNA binding;GO:0003700//transcription factor activity, sequence-specific DNA binding;GO:0005488//binding;GO:0043565//sequence-specific DNA binding;GO:0097159//organic cyclic compound binding;GO:1901363//heterocyclic compound binding	GO:0006139//nucleobase-containing compound metabolic process;GO:0006260//DNA replication;GO:0006351//transcription, DNA-templated;GO:0006355//regulation of transcription, DNA-templated;GO:0006725//cellular aromatic compound metabolic process;GO:0006807//nitrogen compound metabolic process;GO:0008150//biological_process;GO:0008152//metabolic process;GO:0009058//biosynthetic process;GO:0009059//mac…	bZIP
Prupe.3G175100_v2.0.a1	1183	1489	1477	164	170	167	34.54	40.75	39.91	4.26	4.33	4.56	38.4	4.38333	-3.13101	3.36e-88	2.55e-86	--	XP_007217250.1 tobamovirus multiplication protein 1 isoform X1 [Prunus persica]	-	-	-	-	-	-	GO:0009292//genetic transfer	--
Prupe.1G224000_v2.0.a1	3955	4311	4219	614	599	432	68.3	69.79	65.72	9.01	8.46	6.22	67.9367	7.89667	-3.10487	5.54e-88	4.18e-86	CAMTA4	XP_020409564.1 calmodulin-binding transcription activator 4 isoform X1 [Prunus persica]	-	-	-	-	GO:0005575//cellular_component;GO:0005622//intracellular;GO:0005623//cell;GO:0005634//nucleus;GO:0005737//cytoplasm;GO:0005829//cytosol;GO:0043226//organelle;GO:0043227//membrane-bounded organelle;GO:0043229//intracellular organelle;GO:0043231//intracellular membrane-bounded organelle;GO:0044424//intracellular part;GO:0044444//cytoplasmic part;GO:0044464//cell part	GO:0000981//RNA polymerase II transcription factor activity, sequence-specific DNA binding;GO:0000982//transcription factor activity, RNA polymerase II core promoter proximal region sequence-specific binding;GO:0001077//transcriptional activator activity, RNA polymerase II core promoter proximal region sequence-specific binding;GO:0001228//transcriptional activator activity, RNA polymerase II tra…	GO:0006139//nucleobase-containing compound metabolic process;GO:0006351//transcription, DNA-templated;GO:0006355//regulation of transcription, DNA-templated;GO:0006357//regulation of transcription from RNA polymerase II promoter;GO:0006366//transcription from RNA polymerase II promoter;GO:0006725//cellular aromatic compound metabolic process;GO:0006807//nitrogen compound metabolic process;GO:0008…	CAMTA
Prupe.1G531400_v2.0.a1	91	122	103	803	804	815	7.59	9.56	7.76	56.85	55.19	58.35	8.30333	56.7967	2.77404	6.61e-88	4.97e-86	J	XP_020419179.1 MADS-box protein JOINTLESS isoform X4 [Prunus persica]	-	-	-	-	GO:0005634//nucleus	GO:0003677//DNA binding;GO:0003700//transcription factor activity, sequence-specific DNA binding;GO:0046983//protein dimerization activity	GO:0006355//regulation of transcription, DNA-templated	MADS
Prupe.3G029400_v2.0.a1	1827	2071	1950	302	332	316	21.76	23.15	20.98	3.04	3.25	3.22	21.9633	3.17	-2.79254	6.7e-88	5.03e-86	RLT3	XP_020415375.1 homeobox-DDT domain protein RLT3 isoform X1 [Prunus persica]	-	-	-	-	-	GO:0003677//DNA binding	GO:0006355//regulation of transcription, DNA-templated	--
Prupe.6G002700_v2.0.a1	1505	1763	1983	6046	6885	6834	51.5	56.64	61.25	175.6	193.81	200.65	56.4633	190.02	1.75077	1.08e-87	8.05e-86	MET1	XP_007205501.1 uncharacterized protein LOC18773295 [Prunus persica]	-	-	-	-	GO:0019867//outer membrane	GO:0005198//structural molecule activity;GO:0005515//protein binding	GO:0006461//protein complex assembly	--
Prupe.6G258500_v2.0.a1	396	408	229	5746	4936	5103	14.38	13.91	7.51	177.11	147.5	159.05	11.9333	161.22	3.75596	1.17e-87	8.69e-86	FES1	XP_007205308.1 hsp70 nucleotide exchange factor fes1 [Prunus persica]	Genetic Information Processing	Folding, sorting and degradation	ko04141//Protein processing in endoplasmic reticulum	K09562	GO:0000221//vacuolar proton-transporting V-type ATPase, V1 domain;GO:0005783//endoplasmic reticulum;GO:0030117//membrane coat	GO:0000774//adenyl-nucleotide exchange factor activity;GO:0003674//molecular_function;GO:0004857//enzyme inhibitor activity;GO:0005488//binding;GO:0005515//protein binding;GO:0019899//enzyme binding;GO:0030234//enzyme regulator activity;GO:0031625//ubiquitin protein ligase binding;GO:0043814//phospholactate guanylyltransferase activity;GO:0044389//ubiquitin-like protein ligase binding;GO:0046961/…	GO:0006886//intracellular protein transport;GO:0008150//biological_process;GO:0009108//coenzyme biosynthetic process;GO:0009893//positive regulation of metabolic process;GO:0009894//regulation of catabolic process;GO:0009896//positive regulation of catabolic process;GO:0010604//positive regulation of macromolecule metabolic process;GO:0016192//vesicle-mediated transport;GO:0019222//regulation of …	--
Prupe.1G409800_v2.0.a1	1176	1279	1348	10303	7627	7497	35.35	36.09	36.57	262.77	188.59	193.35	36.0033	214.903	2.57749	1.39e-87	1.03e-85	IQM4	XP_020414718.1 IQ domain-containing protein IQM1 [Prunus persica]	-	-	-	-	-	GO:0005515//protein binding	-	--
Prupe.5G155500_v2.0.a1	1910	2255	2249	290	389	307	40.46	44.85	43.01	5.21	6.78	5.58	42.7733	5.85667	-2.86856	2.27e-87	1.68e-85	PTAC10	XP_007210303.1 protein PLASTID TRANSCRIPTIONALLY ACTIVE 10 [Prunus persica]	-	-	-	-	-	GO:0003676//nucleic acid binding	-	--
Prupe.1G298900_v2.0.a1	283	233	294	1312	1327	1269	9.89	7.65	9.28	38.92	38.16	38.07	8.94	38.3833	2.10213	1.36e-86	1e-84	At1g13580	XP_020410699.1 LAG1 longevity assurance homolog 3 [Prunus persica]	Metabolism;Metabolism	Global and overview maps;Lipid metabolism	ko01100//Metabolic pathways;ko00600//Sphingolipid metabolism	K23727;K23727	GO:0005575//cellular_component;GO:0005622//intracellular;GO:0005623//cell;GO:0005737//cytoplasm;GO:0005783//endoplasmic reticulum;GO:0005789//endoplasmic reticulum membrane;GO:0012505//endomembrane system;GO:0016020//membrane;GO:0016021//integral component of membrane;GO:0031224//intrinsic component of membrane;GO:0031984//organelle subcompartment;GO:0042175//nuclear outer membrane-endoplasmic re…	GO:0003674//molecular_function;GO:0003824//catalytic activity;GO:0016410//N-acyltransferase activity;GO:0016740//transferase activity;GO:0016746//transferase activity, transferring acyl groups;GO:0016747//transferase activity, transferring acyl groups other than amino-acyl groups;GO:0050291//sphingosine N-acyltransferase activity	GO:0000038//very long-chain fatty acid metabolic process;GO:0006082//organic acid metabolic process;GO:0006629//lipid metabolic process;GO:0006631//fatty acid metabolic process;GO:0006633//fatty acid biosynthetic process;GO:0006643//membrane lipid metabolic process;GO:0006665//sphingolipid metabolic process;GO:0006672//ceramide metabolic process;GO:0006807//nitrogen compound metabolic process;GO:…	--
Prupe.1G495600_v2.0.a1	308	256	425	1928	2281	2127	6.98	5.48	8.55	36.85	42.46	40.78	7.00333	40.03	2.51497	1.71e-86	1.26e-84	FPP	XP_020410839.1 filament-like plant protein isoform X1 [Prunus persica]	-	-	-	-	-	GO:0005524//ATP binding	GO:0007059//chromosome segregation;GO:0030261//chromosome condensation	--
Prupe.1G435100_v2.0.a1	2481	3185	2604	0	5	5	84.06	101.59	79.72	0	0.14	0.16	88.4567	0.1	-9.78883	2.22e-86	1.63e-84	COR27	XP_007227548.1 uncharacterized protein LOC18793850 isoform X1 [Prunus persica]	-	-	-	-	-	-	-	--
Prupe.5G194600_v2.0.a1	522	547	553	2111	2120	2207	15.33	15.09	14.66	52.62	51.23	55.63	15.0267	53.16	1.82282	2.86e-86	2.09e-84	CDF3	XP_007209109.1 cyclic dof factor 3 [Prunus persica]	-	-	-	-	GO:0005575//cellular_component;GO:0005622//intracellular;GO:0005623//cell;GO:0005634//nucleus;GO:0043226//organelle;GO:0043227//membrane-bounded organelle;GO:0043229//intracellular organelle;GO:0043231//intracellular membrane-bounded organelle;GO:0044424//intracellular part;GO:0044464//cell part	GO:0003674//molecular_function;GO:0003676//nucleic acid binding;GO:0003677//DNA binding;GO:0003700//transcription factor activity, sequence-specific DNA binding;GO:0005488//binding;GO:0043167//ion binding;GO:0043169//cation binding;GO:0046872//metal ion binding;GO:0097159//organic cyclic compound binding;GO:1901363//heterocyclic compound binding	GO:0000003//reproduction;GO:0003006//developmental process involved in reproduction;GO:0006139//nucleobase-containing compound metabolic process;GO:0006351//transcription, DNA-templated;GO:0006355//regulation of transcription, DNA-templated;GO:0006725//cellular aromatic compound metabolic process;GO:0006807//nitrogen compound metabolic process;GO:0007275//multicellular organism development;GO:000…	C2C2-Dof
Prupe.7G109300_v2.0.a1	1893	1691	2042	7551	6956	7022	70.05	58.69	68.22	236.94	211.7	222.84	65.6533	223.827	1.76944	4.11e-86	3e-84	ACA1	XP_007203398.2 alpha carbonic anhydrase 1, chloroplastic [Prunus persica]	Metabolism;Metabolism	Global and overview maps;Energy metabolism	ko01100//Metabolic pathways;ko00910//Nitrogen metabolism	K01674;K01674	GO:0005575//cellular_component;GO:0005622//intracellular;GO:0005623//cell;GO:0005737//cytoplasm;GO:0005783//endoplasmic reticulum;GO:0009507//chloroplast;GO:0009532//plastid stroma;GO:0009536//plastid;GO:0009570//chloroplast stroma;GO:0012505//endomembrane system;GO:0043226//organelle;GO:0043227//membrane-bounded organelle;GO:0043229//intracellular organelle;GO:0043231//intracellular membrane-bou…	GO:0003674//molecular_function;GO:0003824//catalytic activity;GO:0004089//carbonate dehydratase activity;GO:0005488//binding;GO:0008270//zinc ion binding;GO:0016829//lyase activity;GO:0016835//carbon-oxygen lyase activity;GO:0016836//hydro-lyase activity;GO:0043167//ion binding;GO:0043169//cation binding;GO:0046872//metal ion binding;GO:0046914//transition metal ion binding	-	--
Prupe.3G179600_v2.0.a1	2042	2113	2315	6363	6822	6984	82.2	79.59	83.07	218.67	228.19	242.06	81.62	229.64	1.49238	1.62e-85	1.17e-83	At1g06690	XP_007215583.1 uncharacterized oxidoreductase At1g06690, chloroplastic [Prunus persica]	-	-	-	-	GO:0005575//cellular_component;GO:0005622//intracellular;GO:0005623//cell;GO:0005737//cytoplasm;GO:0009507//chloroplast;GO:0009526//plastid envelope;GO:0009532//plastid stroma;GO:0009534//chloroplast thylakoid;GO:0009535//chloroplast thylakoid membrane;GO:0009536//plastid;GO:0009570//chloroplast stroma;GO:0009579//thylakoid;GO:0009941//chloroplast envelope;GO:0010287//plastoglobule;GO:0016020//me…	GO:0003674//molecular_function;GO:0003824//catalytic activity;GO:0016491//oxidoreductase activity;GO:0047834//D-threo-aldose 1-dehydrogenase activity	GO:0008150//biological_process;GO:0008152//metabolic process;GO:0055114//oxidation-reduction process	--
Prupe.2G164400_v2.0.a1	12181	12284	13998	2899	2669	2519	761.41	720.94	789.81	153.77	137.25	135.11	757.387	142.043	-2.4147	2.02e-85	1.46e-83	At3g61260	XP_007218451.1 remorin [Prunus persica]	-	-	-	-	-	GO:0005515//protein binding	-	--
Prupe.6G275500_v2.0.a1	207	305	180	3080	2589	2843	8.98	12.42	7.05	113.4	92.41	105.84	9.48333	103.883	3.45343	4.14e-85	2.98e-83	At3g51890	XP_007205746.1 clathrin light chain 2 [Prunus persica]	-	-	-	-	GO:0005575//cellular_component;GO:0005622//intracellular;GO:0005623//cell;GO:0005737//cytoplasm;GO:0005794//Golgi apparatus;GO:0005798//Golgi-associated vesicle;GO:0005886//plasma membrane;GO:0005905//coated pit;GO:0012505//endomembrane system;GO:0012506//vesicle membrane;GO:0012510//trans-Golgi network transport vesicle membrane;GO:0016020//membrane;GO:0030117//membrane coat;GO:0030118//clathrin…	GO:0003674//molecular_function;GO:0005198//structural molecule activity;GO:0005488//binding;GO:0005515//protein binding;GO:0030276//clathrin binding;GO:0032050//clathrin heavy chain binding	GO:0006810//transport;GO:0006886//intracellular protein transport;GO:0006897//endocytosis;GO:0006898//receptor-mediated endocytosis;GO:0008104//protein localization;GO:0008150//biological_process;GO:0015031//protein transport;GO:0015833//peptide transport;GO:0016192//vesicle-mediated transport;GO:0033036//macromolecule localization;GO:0034613//cellular protein localization;GO:0042886//amide trans…	--
Prupe.2G281000_v2.0.a1	2955	3757	3789	587	591	552	192.17	229.4	222.42	32.39	31.62	30.8	214.663	31.6033	-2.76393	7.74e-85	5.57e-83	RPS20A	ONI25103.1 hypothetical protein PRUPE_2G281000 [Prunus persica]	Genetic Information Processing	Translation	ko03010//Ribosome	K02969	GO:0000314//organellar small ribosomal subunit;GO:0022627//cytosolic small ribosomal subunit	GO:0003735//structural constituent of ribosome	GO:0006412//translation	--
Prupe.5G189900_v2.0.a1	223	179	309	1610	1729	1769	9.48	7.11	11.81	58.11	60.44	64.56	9.46667	61.0367	2.68875	1.87e-84	1.34e-82	EB1B	XP_007209454.1 microtubule-associated protein RP/EB family member 1A isoform X1 [Prunus persica]	-	-	-	-	GO:0005575//cellular_component;GO:0005622//intracellular;GO:0005623//cell;GO:0005737//cytoplasm;GO:0005856//cytoskeleton;GO:0005874//microtubule;GO:0015630//microtubule cytoskeleton;GO:0030496//midbody;GO:0035371//microtubule plus-end;GO:0043226//organelle;GO:0043228//non-membrane-bounded organelle;GO:0043229//intracellular organelle;GO:0043232//intracellular non-membrane-bounded organelle;GO:004…	GO:0003674//molecular_function;GO:0005488//binding;GO:0005515//protein binding;GO:0008017//microtubule binding;GO:0008022//protein C-terminus binding;GO:0008092//cytoskeletal protein binding;GO:0015631//tubulin binding;GO:0019899//enzyme binding;GO:0019900//kinase binding;GO:0019901//protein kinase binding;GO:0042802//identical protein binding	GO:0000079//regulation of cyclin-dependent protein serine/threonine kinase activity;GO:0001932//regulation of protein phosphorylation;GO:0001934//positive regulation of protein phosphorylation;GO:0006355//regulation of transcription, DNA-templated;GO:0007049//cell cycle;GO:0008104//protein localization;GO:0008150//biological_process;GO:0009889//regulation of biosynthetic process;GO:0009891//posit…	--
Prupe.2G118400_v2.0.a1	1225	1370	1460	148	172	192	58.43	61.35	62.85	5.99	6.75	7.86	60.8767	6.86667	-3.14821	2.27e-84	1.62e-82	FLZ2	XP_007220486.1 uncharacterized protein LOC18785027 [Prunus persica]	-	-	-	-	-	-	-	--
Prupe.2G198500_v2.0.a1	1442	1603	1553	5351	5275	5231	31.59	33.1	30.8	99.91	95.53	98.71	31.83	98.05	1.62313	2.42e-84	1.72e-82	APRR5	XP_020413146.1 two-component response regulator-like APRR9 isoform X1 [Prunus persica]	Organismal Systems	Environmental adaptation	ko04712//Circadian rhythm - plant	K12130	GO:0005575//cellular_component;GO:0005622//intracellular;GO:0005623//cell;GO:0005634//nucleus;GO:0016020//membrane;GO:0043226//organelle;GO:0043227//membrane-bounded organelle;GO:0043229//intracellular organelle;GO:0043231//intracellular membrane-bounded organelle;GO:0044424//intracellular part;GO:0044464//cell part	GO:0000156//phosphorelay response regulator activity;GO:0003674//molecular_function;GO:0003676//nucleic acid binding;GO:0003677//DNA binding;GO:0003700//transcription factor activity, sequence-specific DNA binding;GO:0004673//protein histidine kinase activity;GO:0005488//binding;GO:0005515//protein binding;GO:0005524//ATP binding;GO:0097159//organic cyclic compound binding;GO:1901363//heterocycli…	GO:0000160//phosphorelay signal transduction system;GO:0006139//nucleobase-containing compound metabolic process;GO:0006351//transcription, DNA-templated;GO:0006355//regulation of transcription, DNA-templated;GO:0006725//cellular aromatic compound metabolic process;GO:0006796//phosphate-containing compound metabolic process;GO:0006807//nitrogen compound metabolic process;GO:0006808//regulation of…	ARR-B
Prupe.2G270800_v2.0.a1	492	569	569	2252	2173	2232	26.46	28.75	27.63	102.83	96.2	103.07	27.6133	100.7	1.86663	3.97e-84	2.82e-82	OR	XP_007218713.1 protein ORANGE-GREEN, chloroplastic [Prunus persica]	-	-	-	-	-	GO:0005515//protein binding;GO:0031072//heat shock protein binding;GO:0051082//unfolded protein binding	GO:0006457//protein folding;GO:0009408//response to heat	--
Prupe.2G047500_v2.0.a1	922	855	956	2927	3127	3112	24.15	21.03	22.61	65.07	67.39	69.95	22.5967	67.47	1.57814	5.05e-84	3.57e-82	LRK10	XP_007219915.2 uncharacterized protein LOC18787035 [Prunus persica]	-	-	-	-	-	GO:0004672//protein kinase activity;GO:0005524//ATP binding;GO:0030247//polysaccharide binding	GO:0006468//protein phosphorylation	--
Prupe.6G331000_v2.0.a1	660	702	748	3007	2770	3066	19.99	20.01	20.43	77.37	69.12	79.74	20.1433	75.41	1.90445	3.14e-83	2.21e-81	GSH2	XP_007205011.1 glutathione synthetase, chloroplastic [Prunus persica]	Metabolism;Metabolism;Metabolism	Global and overview maps;Metabolism of other amino acids;Amino acid metabolism	ko01100//Metabolic pathways;ko00480//Glutathione metabolism;ko00270//Cysteine and methionine metabolism	K21456;K21456;K21456	GO:0005575//cellular_component;GO:0005622//intracellular;GO:0005623//cell;GO:0005737//cytoplasm;GO:0005829//cytosol;GO:0009507//chloroplast;GO:0009536//plastid;GO:0043226//organelle;GO:0043227//membrane-bounded organelle;GO:0043229//intracellular organelle;GO:0043231//intracellular membrane-bounded organelle;GO:0044424//intracellular part;GO:0044444//cytoplasmic part;GO:0044464//cell part	GO:0000166//nucleotide binding;GO:0000287//magnesium ion binding;GO:0003674//molecular_function;GO:0003824//catalytic activity;GO:0004363//glutathione synthase activity;GO:0005488//binding;GO:0005515//protein binding;GO:0005524//ATP binding;GO:0008144//drug binding;GO:0016818//hydrolase activity, acting on acid anhydrides, in phosphorus-containing anhydrides;GO:0016874//ligase activity;GO:0016879…	GO:0001101//response to acid chemical;GO:0006082//organic acid metabolic process;GO:0006281//DNA repair;GO:0006518//peptide metabolic process;GO:0006520//cellular amino acid metabolic process;GO:0006575//cellular modified amino acid metabolic process;GO:0006749//glutathione metabolic process;GO:0006750//glutathione biosynthetic process;GO:0006790//sulfur compound metabolic process;GO:0006807//nit…	--
Prupe.8G012600_v2.0.a1	1035	896	1196	5193	4629	5156	29.95	24.94	32.11	128.82	111.26	129.87	29	123.317	2.08824	3.6e-83	2.53e-81	ACR3	XP_007201032.1 ACT domain-containing protein ACR3 isoform X2 [Prunus persica]	-	-	-	-	GO:0005575//cellular_component;GO:0005622//intracellular;GO:0005623//cell;GO:0005737//cytoplasm;GO:0005829//cytosol;GO:0044424//intracellular part;GO:0044444//cytoplasmic part;GO:0044464//cell part	GO:0003674//molecular_function;GO:0003824//catalytic activity;GO:0004794//L-threonine ammonia-lyase activity;GO:0005488//binding;GO:0008773//[protein-PII] uridylyltransferase activity;GO:0008864//formyltetrahydrofolate deformylase activity;GO:0016597//amino acid binding;GO:0016740//transferase activity;GO:0016772//transferase activity, transferring phosphorus-containing groups;GO:0016779//nucleot…	GO:0006549//isoleucine metabolic process;GO:0006807//nitrogen compound metabolic process;GO:0008150//biological_process;GO:0008152//metabolic process;GO:0009152//purine ribonucleotide biosynthetic process;GO:0018177//protein uridylylation	--
Prupe.8G161100_v2.0.a1	16214	17001	15845	3546	3595	3250	1439.45	1417.11	1269.75	267.14	262.57	247.58	1375.44	259.097	-2.40833	5.42e-83	3.8e-81	PCKR1	XP_020426081.1 peptidyl-prolyl cis-trans isomerase [Prunus persica]	-	-	-	-	-	GO:0003755//peptidyl-prolyl cis-trans isomerase activity	GO:0000413//protein peptidyl-prolyl isomerization;GO:0015948//methanogenesis	--
Prupe.6G118700_v2.0.a1	2986	3317	3350	675	783	634	135.37	141.19	137.09	25.97	29.2	24.66	137.883	26.61	-2.37341	5.99e-83	4.19e-81	HDT1	ONI01050.1 hypothetical protein PRUPE_6G118700 [Prunus persica]	-	-	-	-	GO:0032040//small-subunit processome	-	GO:0006270//DNA replication initiation	--
Prupe.5G237700_v2.0.a1	1980	2628	2172	15923	13103	15471	71.68	89.2	70.93	488.92	391.02	482.08	77.27	454.007	2.55473	9.7e-83	6.76e-81	At3g17800	ONI09426.1 hypothetical protein PRUPE_5G237700 [Prunus persica]	-	-	-	-	-	-	-	--
Prupe.3G144200_v2.0.a1	900	728	1217	25	10	9	56.57	42.96	69.04	1.33	0.52	0.49	56.19	0.78	-6.1707	9.73e-83	6.76e-81	TSA1	ONI17195.1 hypothetical protein PRUPE_3G144200 [Prunus persica]	Metabolism;Metabolism;Metabolism;Metabolism;Metabolism	Global and overview maps;Global and overview maps;Global and overview maps;Amino acid metabolism;Amino acid metabolism	ko01100//Metabolic pathways;ko01110//Biosynthesis of secondary metabolites;ko01230//Biosynthesis of amino acids;ko00260//Glycine, serine and threonine metabolism;ko00400//Phenylalanine, tyrosine and tryptophan biosynthesis	K01695;K01695;K01695;K01695;K01695	GO:0005575//cellular_component	GO:0000107//imidazoleglycerol-phosphate synthase activity;GO:0003674//molecular_function;GO:0003949//1-(5-phosphoribosyl)-5-[(5-phosphoribosylamino)methylideneamino]imidazole-4-carboxamide isomerase activity;GO:0004750//ribulose-phosphate 3-epimerase activity;GO:0004789//thiamine-phosphate diphosphorylase activity;GO:0004807//triose-phosphate isomerase activity;GO:0004834//tryptophan synthase act…	GO:0000105//histidine biosynthetic process;GO:0000162//tryptophan biosynthetic process;GO:0005975//carbohydrate metabolic process;GO:0006051//N-acetylmannosamine metabolic process;GO:0006096//glycolytic process;GO:0006098//pentose-phosphate shunt;GO:0006568//tryptophan metabolic process;GO:0008150//biological_process;GO:0008615//pyridoxine biosynthetic process;GO:0009228//thiamine biosynthetic pr…	--
Prupe.2G312300_v2.0.a1	917	1278	1172	49	91	61	36.39	47.62	41.99	1.65	2.97	2.08	42	2.23333	-4.23312	1.36e-82	9.43e-81	PP2C51	XP_007219142.2 probable protein phosphatase 2C 51 [Prunus persica]	Environmental Information Processing;Environmental Information Processing	Signal transduction;Signal transduction	ko04075//Plant hormone signal transduction;ko04016//MAPK signaling pathway - plant	K14497;K14497	-	GO:0016791//phosphatase activity	-	--
Prupe.2G176200_v2.0.a1	247	297	269	1450	1371	1454	7.5	8.46	7.37	37.35	34.24	37.87	7.77667	36.4867	2.23015	2.04e-82	1.41e-80	RVE3	XP_007218243.1 protein REVEILLE 3 isoform X1 [Prunus persica]	-	-	-	-	GO:0005575//cellular_component;GO:0005622//intracellular;GO:0005623//cell;GO:0005634//nucleus;GO:0005739//mitochondrion;GO:0043226//organelle;GO:0043227//membrane-bounded organelle;GO:0043229//intracellular organelle;GO:0043231//intracellular membrane-bounded organelle;GO:0044424//intracellular part;GO:0044464//cell part	GO:0003674//molecular_function;GO:0003676//nucleic acid binding;GO:0003677//DNA binding;GO:0003700//transcription factor activity, sequence-specific DNA binding;GO:0005488//binding;GO:0047961//glycine N-acyltransferase activity;GO:0097159//organic cyclic compound binding;GO:1901363//heterocyclic compound binding	GO:0001101//response to acid chemical;GO:0006139//nucleobase-containing compound metabolic process;GO:0006351//transcription, DNA-templated;GO:0006355//regulation of transcription, DNA-templated;GO:0006725//cellular aromatic compound metabolic process;GO:0006807//nitrogen compound metabolic process;GO:0006950//response to stress;GO:0006970//response to osmotic stress;GO:0008150//biological_proces…	ARR-B
Prupe.5G008000_v2.0.a1	13250	15282	15946	47215	49016	51465	461.53	499.78	501.36	1395.3	1404.57	1538.25	487.557	1446.04	1.56847	2.42e-82	1.67e-80	GAPB	XP_007211185.1 glyceraldehyde-3-phosphate dehydrogenase B, chloroplastic [Prunus persica]	Metabolism;Metabolism;Metabolism	Global and overview maps;Global and overview maps;Energy metabolism	ko01100//Metabolic pathways;ko01200//Carbon metabolism;ko00710//Carbon fixation in photosynthetic organisms	K05298;K05298;K05298	GO:0005575//cellular_component;GO:0005622//intracellular;GO:0005623//cell;GO:0005737//cytoplasm;GO:0009507//chloroplast;GO:0009536//plastid;GO:0043226//organelle;GO:0043227//membrane-bounded organelle;GO:0043229//intracellular organelle;GO:0043231//intracellular membrane-bounded organelle;GO:0044424//intracellular part;GO:0044444//cytoplasmic part;GO:0044464//cell part	GO:0000166//nucleotide binding;GO:0003674//molecular_function;GO:0003824//catalytic activity;GO:0004073//aspartate-semialdehyde dehydrogenase activity;GO:0005488//binding;GO:0016491//oxidoreductase activity;GO:0016620//oxidoreductase activity, acting on the aldehyde or oxo group of donors, NAD or NADP as acceptor;GO:0016903//oxidoreductase activity, acting on the aldehyde or oxo group of donors;G…	GO:0005975//carbohydrate metabolic process;GO:0005996//monosaccharide metabolic process;GO:0006006//glucose metabolic process;GO:0006094//gluconeogenesis;GO:0006096//glycolytic process;GO:0008150//biological_process;GO:0008152//metabolic process;GO:0008615//pyridoxine biosynthetic process;GO:0009058//biosynthetic process;GO:0009086//methionine biosynthetic process;GO:0009088//threonine biosynthet…	--
Prupe.1G382200_v2.0.a1	2285	2305	2333	8265	7864	8285	39.39	37.32	36.32	120.95	111.57	122.61	37.6767	118.377	1.65164	2.68e-82	1.84e-80	JAC1	XP_020410913.1 J domain-containing protein required for chloroplast accumulation response 1 isoform X1 [Prunus persica]	-	-	-	-	-	-	-	--
Prupe.7G147100_v2.0.a1	1161	1267	1352	4418	4488	4872	28.52	29.19	30.21	91.89	90.8	101.45	29.3067	94.7133	1.69234	2.86e-82	1.96e-80	DAR1	XP_020423847.1 protein DA1-related 1 isoform X1 [Prunus persica]	-	-	-	-	GO:0005575//cellular_component;GO:0005623//cell;GO:0005886//plasma membrane;GO:0016020//membrane;GO:0044464//cell part;GO:0071944//cell periphery	GO:0003674//molecular_function;GO:0005488//binding;GO:0005515//protein binding;GO:0032182//ubiquitin-like protein binding;GO:0043130//ubiquitin binding;GO:0043167//ion binding;GO:0043169//cation binding;GO:0046872//metal ion binding	-	LIM
Prupe.5G054500_v2.0.a1	3258	3166	3575	805	902	785	108.55	99.04	107.51	22.76	24.72	22.44	105.033	23.3067	-2.17203	3.55e-82	2.42e-80	SAPK3	XP_020419823.1 serine/threonine-protein kinase SAPK3 [Prunus persica]	Environmental Information Processing;Environmental Information Processing	Signal transduction;Signal transduction	ko04075//Plant hormone signal transduction;ko04016//MAPK signaling pathway - plant	K14498;K14498	GO:0005575//cellular_component;GO:0005622//intracellular;GO:0005623//cell;GO:0005634//nucleus;GO:0005737//cytoplasm;GO:0043226//organelle;GO:0043227//membrane-bounded organelle;GO:0043229//intracellular organelle;GO:0043231//intracellular membrane-bounded organelle;GO:0044424//intracellular part;GO:0044464//cell part	GO:0000166//nucleotide binding;GO:0003674//molecular_function;GO:0003824//catalytic activity;GO:0004672//protein kinase activity;GO:0004674//protein serine/threonine kinase activity;GO:0005488//binding;GO:0005524//ATP binding;GO:0008144//drug binding;GO:0016301//kinase activity;GO:0016740//transferase activity;GO:0016772//transferase activity, transferring phosphorus-containing groups;GO:0016773/…	GO:0001101//response to acid chemical;GO:0006464//cellular protein modification process;GO:0006468//protein phosphorylation;GO:0006793//phosphorus metabolic process;GO:0006796//phosphate-containing compound metabolic process;GO:0006807//nitrogen compound metabolic process;GO:0007154//cell communication;GO:0007165//signal transduction;GO:0008150//biological_process;GO:0008152//metabolic process;GO…	--
Prupe.3G093900_v2.0.a1	658	843	828	55	66	61	34.9	41.25	39.45	2.36	2.75	2.65	38.5333	2.58667	-3.89694	3.7e-82	2.52e-80	nip7	XP_007215036.1 60S ribosome subunit biogenesis protein NIP7 homolog [Prunus persica]	-	-	-	-	-	GO:0003723//RNA binding	-	--
Prupe.8G059700_v2.0.a1	626	761	727	47	60	42	26.41	30.17	27.71	1.68	2.1	1.52	28.0967	1.76667	-3.9913	4.67e-82	3.16e-80	FIB1	XP_007200465.1 probable mediator of RNA polymerase II transcription subunit 36b [Prunus persica]	Genetic Information Processing	Translation	ko03008//Ribosome biogenesis in eukaryotes	K14563	GO:0031515//tRNA (m1A) methyltransferase complex	GO:0003723//RNA binding;GO:0004719//protein-L-isoaspartate (D-aspartate) O-methyltransferase activity;GO:0008168//methyltransferase activity;GO:0008649//rRNA methyltransferase activity;GO:0016429//tRNA (adenine-N1-)-methyltransferase activity;GO:0046025//precorrin-6Y C5,15-methyltransferase (decarboxylating) activity	GO:0000154//rRNA modification;GO:0006364//rRNA processing;GO:0030091//protein repair;GO:0030488//tRNA methylation;GO:0032259//methylation;GO:0046140//corrin biosynthetic process	--
Prupe.2G171200_v2.0.a1	1219	1064	1309	3917	4203	3610	73.35	60.11	71.1	200.01	208.06	186.4	68.1867	198.157	1.53908	8.88e-82	6e-80	PIP1-2	ONI23132.1 hypothetical protein PRUPE_2G171200 [Prunus persica]	-	-	-	-	GO:0016020//membrane	GO:0015267//channel activity	GO:0055085//transmembrane transport	--
Prupe.5G216400_v2.0.a1	2699	2895	2637	472	541	483	69.15	69.64	60.99	10.26	11.4	10.62	66.5933	10.76	-2.6297	1.09e-81	7.36e-80	CHUP1	XP_020420205.1 protein CHUP1, chloroplastic [Prunus persica]	-	-	-	-	-	-	-	--
Prupe.1G042200_v2.0.a1	979	1264	1069	5645	5366	5790	46.66	56.56	45.98	228.28	210.38	236.77	49.7333	225.143	2.17856	1.15e-81	7.72e-80	PAP6	XP_007222180.1 probable plastid-lipid-associated protein 6, chloroplastic [Prunus persica]	-	-	-	-	GO:0005575//cellular_component;GO:0005622//intracellular;GO:0005623//cell;GO:0005634//nucleus;GO:0005737//cytoplasm;GO:0005886//plasma membrane;GO:0009507//chloroplast;GO:0009526//plastid envelope;GO:0009532//plastid stroma;GO:0009534//chloroplast thylakoid;GO:0009535//chloroplast thylakoid membrane;GO:0009536//plastid;GO:0009570//chloroplast stroma;GO:0009579//thylakoid;GO:0009941//chloroplast e…	-	GO:0000302//response to reactive oxygen species;GO:0001101//response to acid chemical;GO:0006950//response to stress;GO:0006952//defense response;GO:0006979//response to oxidative stress;GO:0006996//organelle organization;GO:0008150//biological_process;GO:0009605//response to external stimulus;GO:0009607//response to biotic stimulus;GO:0009617//response to bacterium;GO:0009657//plastid organizati…	--
Prupe.5G021600_v2.0.a1	103	77	62	1001	917	1049	1.95	1.37	1.06	16.07	14.28	17.03	1.46	15.7933	3.43528	1.56e-81	1.04e-79	WAKL21	XP_020418983.1 wall-associated receptor kinase-like 14 isoform X1 [Prunus persica]	-	-	-	-	-	GO:0030247//polysaccharide binding	GO:0055085//transmembrane transport	--
Prupe.1G324300_v2.0.a1	974	1107	811	44	49	56	39.99	42.67	30.05	1.53	1.65	1.97	37.57	1.71667	-4.4519	2.01e-81	1.34e-79	DNAJB8	XP_007223572.1 uncharacterized protein LOC18789770 [Prunus persica]	-	-	-	-	GO:0019028//viral capsid	GO:0005198//structural molecule activity;GO:0005515//protein binding;GO:0016787//hydrolase activity	GO:0006457//protein folding;GO:0009408//response to heat	--
Prupe.1G260000_v2.0.a1	2089	2430	2357	329	344	384	60.37	65.93	61.48	8.07	8.18	9.52	62.5933	8.59	-2.86528	4.3e-81	2.86e-79	RH22	XP_007227708.1 DEAD-box ATP-dependent RNA helicase 22 isoform X1 [Prunus persica]	-	-	-	-	GO:0005575//cellular_component;GO:0005622//intracellular;GO:0005623//cell;GO:0005634//nucleus;GO:0005730//nucleolus;GO:0005737//cytoplasm;GO:0009380//excinuclease repair complex;GO:0009507//chloroplast;GO:0009536//plastid;GO:0031974//membrane-enclosed lumen;GO:0031981//nuclear lumen;GO:0043226//organelle;GO:0043227//membrane-bounded organelle;GO:0043228//non-membrane-bounded organelle;GO:0043229/…	GO:0000166//nucleotide binding;GO:0003674//molecular_function;GO:0003676//nucleic acid binding;GO:0003677//DNA binding;GO:0003723//RNA binding;GO:0003724//RNA helicase activity;GO:0003824//catalytic activity;GO:0004003//ATP-dependent DNA helicase activity;GO:0004004//ATP-dependent RNA helicase activity;GO:0004386//helicase activity;GO:0004527//exonuclease activity;GO:0005488//binding;GO:0005524//…	GO:0006139//nucleobase-containing compound metabolic process;GO:0006268//DNA unwinding involved in DNA replication;GO:0006281//DNA repair;GO:0006289//nucleotide-excision repair;GO:0006310//DNA recombination;GO:0006725//cellular aromatic compound metabolic process;GO:0006807//nitrogen compound metabolic process;GO:0008150//biological_process;GO:0008152//metabolic process;GO:0009987//cellular proce…	--
Prupe.6G226600_v2.0.a1	586	540	656	26	41	33	15.07	13.05	15.23	0.56	0.87	0.73	14.45	0.72	-4.32693	4.3e-81	2.86e-79	CYP81Q32	XP_020422369.1 cytochrome P450 81E8 [Prunus persica]	Metabolism;Metabolism	Global and overview maps;Biosynthesis of other secondary metabolites	ko01110//Biosynthesis of secondary metabolites;ko00943//Isoflavonoid biosynthesis	K13260;K13260	-	GO:0005506//iron ion binding;GO:0016705//oxidoreductase activity, acting on paired donors, with incorporation or reduction of molecular oxygen;GO:0020037//heme binding	GO:0006888//ER to Golgi vesicle-mediated transport;GO:0055114//oxidation-reduction process	--
Prupe.3G201700_v2.0.a1	696	665	765	2261	2377	2075	7.8	7.08	7.56	21.1	22.03	19.86	7.48	20.9967	1.48905	6.59e-81	4.37e-79	AHK2	XP_007217652.1 histidine kinase 2 [Prunus persica]	Environmental Information Processing	Signal transduction	ko04075//Plant hormone signal transduction	K14489	GO:0005575//cellular_component;GO:0005622//intracellular;GO:0005623//cell;GO:0005737//cytoplasm;GO:0005783//endoplasmic reticulum;GO:0005789//endoplasmic reticulum membrane;GO:0005886//plasma membrane;GO:0012505//endomembrane system;GO:0016020//membrane;GO:0016021//integral component of membrane;GO:0031224//intrinsic component of membrane;GO:0031984//organelle subcompartment;GO:0042175//nuclear o…	GO:0000155//phosphorelay sensor kinase activity;GO:0000156//phosphorelay response regulator activity;GO:0003674//molecular_function;GO:0003677//DNA binding;GO:0003700//transcription factor activity, sequence-specific DNA binding;GO:0003824//catalytic activity;GO:0004672//protein kinase activity;GO:0004673//protein histidine kinase activity;GO:0004888//transmembrane signaling receptor activity;GO:…	GO:0000160//phosphorelay signal transduction system;GO:0001101//response to acid chemical;GO:0006355//regulation of transcription, DNA-templated;GO:0006464//cellular protein modification process;GO:0006468//protein phosphorylation;GO:0006793//phosphorus metabolic process;GO:0006796//phosphate-containing compound metabolic process;GO:0006807//nitrogen compound metabolic process;GO:0006808//regulat…	ARR-B
Prupe.8G209200_v2.0.a1	1930	2239	2141	322	351	251	52.93	57.66	53	7.49	7.92	5.91	54.53	7.10667	-2.93981	7.13e-81	4.71e-79	CPN60-2	XP_007201704.2 chaperonin CPN60-2, mitochondrial [Prunus persica]	Genetic Information Processing	Folding, sorting and degradation	ko03018//RNA degradation	K04077	GO:0005575//cellular_component;GO:0005622//intracellular;GO:0005623//cell;GO:0005737//cytoplasm;GO:0005739//mitochondrion;GO:0043226//organelle;GO:0043227//membrane-bounded organelle;GO:0043229//intracellular organelle;GO:0043231//intracellular membrane-bounded organelle;GO:0044424//intracellular part;GO:0044444//cytoplasmic part;GO:0044464//cell part	GO:0000166//nucleotide binding;GO:0003674//molecular_function;GO:0005488//binding;GO:0005515//protein binding;GO:0005524//ATP binding;GO:0008144//drug binding;GO:0016887//ATPase activity;GO:0017076//purine nucleotide binding;GO:0030554//adenyl nucleotide binding;GO:0032553//ribonucleotide binding;GO:0032555//purine ribonucleotide binding;GO:0032559//adenyl ribonucleotide binding;GO:0035639//purin…	GO:0006457//protein folding;GO:0008150//biological_process;GO:0009987//cellular process;GO:0042026//protein refolding	--
Prupe.7G231100_v2.0.a1	567	628	619	24	34	15	20.73	21.56	20.43	0.74	1.02	0.47	20.9067	0.743333	-4.81381	7.15e-81	4.71e-79	HSFC1	XP_020423775.1 heat stress transcription factor C-1 [Prunus persica]	-	-	-	-	GO:0005575//cellular_component;GO:0005622//intracellular;GO:0005623//cell;GO:0005634//nucleus;GO:0005869//dynactin complex;GO:0033179//proton-transporting V-type ATPase, V0 domain;GO:0043226//organelle;GO:0043227//membrane-bounded organelle;GO:0043229//intracellular organelle;GO:0043231//intracellular membrane-bounded organelle;GO:0044424//intracellular part;GO:0044464//cell part	GO:0003674//molecular_function;GO:0003676//nucleic acid binding;GO:0003677//DNA binding;GO:0003700//transcription factor activity, sequence-specific DNA binding;GO:0005488//binding;GO:0005524//ATP binding;GO:0015078//hydrogen ion transmembrane transporter activity;GO:0043565//sequence-specific DNA binding;GO:0051060//pullulanase activity;GO:0097159//organic cyclic compound binding;GO:1901363//het…	GO:0006139//nucleobase-containing compound metabolic process;GO:0006351//transcription, DNA-templated;GO:0006355//regulation of transcription, DNA-templated;GO:0006725//cellular aromatic compound metabolic process;GO:0006807//nitrogen compound metabolic process;GO:0007017//microtubule-based process;GO:0007059//chromosome segregation;GO:0008150//biological_process;GO:0008152//metabolic process;GO:…	HSF
Prupe.1G475400_v2.0.a1	89747	94937	102268	222816	245424	210423	1594.47	1583.62	1640.04	3359.2	3587.14	3207.91	1606.04	3384.75	1.07554	7.74e-81	5.08e-79	RD22	XP_020425178.1 BURP domain-containing protein 5 [Prunus persica]	-	-	-	-	GO:0019867//outer membrane	GO:0016651//oxidoreductase activity, acting on NAD(P)H	GO:0009405//pathogenesis;GO:0022900//electron transport chain	--
Prupe.7G156000_v2.0.a1	915	1033	1007	122	145	124	23.13	24.52	22.98	2.62	3.02	2.69	23.5433	2.77667	-3.08389	8.21e-81	5.38e-79	atad-3	XP_007203610.1 ATPase family AAA domain-containing protein 3C [Prunus persica]	-	-	-	-	GO:0000502//proteasome complex;GO:0005575//cellular_component;GO:0005622//intracellular;GO:0005623//cell;GO:0005737//cytoplasm;GO:0005739//mitochondrion;GO:0005740//mitochondrial envelope;GO:0005743//mitochondrial inner membrane;GO:0005759//mitochondrial matrix;GO:0009295//nucleoid;GO:0009368//endopeptidase Clp complex;GO:0009379//Holliday junction helicase complex;GO:0016020//membrane;GO:0016021…	GO:0000166//nucleotide binding;GO:0003674//molecular_function;GO:0003723//RNA binding;GO:0003724//RNA helicase activity;GO:0004176//ATP-dependent peptidase activity;GO:0004222//metalloendopeptidase activity;GO:0004252//serine-type endopeptidase activity;GO:0004386//helicase activity;GO:0005488//binding;GO:0005524//ATP binding;GO:0008144//drug binding;GO:0009378//four-way junction helicase activit…	GO:0006281//DNA repair;GO:0006310//DNA recombination;GO:0006508//proteolysis;GO:0009306//protein secretion;GO:0010498//proteasomal protein catabolic process;GO:0019941//modification-dependent protein catabolic process;GO:0030436//asexual sporulation;GO:0043335//protein unfolding;GO:0051301//cell division	--
Prupe.2G277800_v2.0.a1	281	355	265	2719	2206	2172	7.68	8.95	6.4	66.1	52.68	54.42	7.67667	57.7333	2.91085	1.01e-80	6.62e-79	TPPA	ONI25053.1 hypothetical protein PRUPE_2G277800 [Prunus persica]	Metabolism;Metabolism;Metabolism	Global and overview maps;Global and overview maps;Carbohydrate metabolism	ko01100//Metabolic pathways;ko01110//Biosynthesis of secondary metabolites;ko00500//Starch and sucrose metabolism	K01087;K01087;K01087	-	GO:0003674//molecular_function;GO:0003824//catalytic activity;GO:0004805//trehalose-phosphatase activity;GO:0008967//phosphoglycolate phosphatase activity;GO:0016787//hydrolase activity;GO:0016788//hydrolase activity, acting on ester bonds;GO:0016791//phosphatase activity;GO:0019203//carbohydrate phosphatase activity;GO:0042578//phosphoric ester hydrolase activity;GO:0050531//mannosyl-3-phosphogl…	GO:0005975//carbohydrate metabolic process;GO:0005984//disaccharide metabolic process;GO:0005991//trehalose metabolic process;GO:0005992//trehalose biosynthetic process;GO:0006793//phosphorus metabolic process;GO:0006796//phosphate-containing compound metabolic process;GO:0008150//biological_process;GO:0008152//metabolic process;GO:0009058//biosynthetic process;GO:0009311//oligosaccharide metabol…	--
Prupe.6G313300_v2.0.a1	1116	1364	1132	110	142	107	11.97	13.73	10.96	1	1.25	0.98	12.22	1.07667	-3.5046	1.51e-80	9.8e-79	Os07g0689300	XP_007204961.1 lon protease homolog 1, mitochondrial [Prunus persica]	-	-	-	-	GO:0005575//cellular_component;GO:0009360//DNA polymerase III complex;GO:0009368//endopeptidase Clp complex;GO:0009379//Holliday junction helicase complex;GO:0009898//cytoplasmic side of plasma membrane;GO:0055052//ATP-binding cassette (ABC) transporter complex, substrate-binding subunit-containing	GO:0003674//molecular_function;GO:0003723//RNA binding;GO:0003724//RNA helicase activity;GO:0003887//DNA-directed DNA polymerase activity;GO:0004127//cytidylate kinase activity;GO:0004176//ATP-dependent peptidase activity;GO:0004222//metalloendopeptidase activity;GO:0004252//serine-type endopeptidase activity;GO:0005524//ATP binding;GO:0009378//four-way junction helicase activity;GO:0016887//ATPa…	GO:0002949//tRNA threonylcarbamoyladenosine modification;GO:0006139//nucleobase-containing compound metabolic process;GO:0006260//DNA replication;GO:0006281//DNA repair;GO:0006310//DNA recombination;GO:0006508//proteolysis;GO:0008150//biological_process;GO:0030436//asexual sporulation;GO:0033223//2-aminoethylphosphonate transport;GO:0043335//protein unfolding;GO:0051301//cell division	--
Prupe.2G160700_v2.0.a1	682	797	728	6435	4604	4850	28.1	30.98	27.19	227.53	157.43	172.3	28.7567	185.753	2.69142	1.57e-80	1.02e-78	SDR1	ONI22960.1 hypothetical protein PRUPE_2G160700 [Prunus persica]	Metabolism;Metabolism	Global and overview maps;Metabolism of terpenoids and polyketides	ko01110//Biosynthesis of secondary metabolites;ko00902//Monoterpenoid biosynthesis	K15095;K15095	-	GO:0003824//catalytic activity;GO:0004316//3-oxoacyl-[acyl-carrier-protein] reductase (NADPH) activity;GO:0004757//sepiapterin reductase activity;GO:0008667//2,3-dihydro-2,3-dihydroxybenzoate dehydrogenase activity;GO:0008678//2-deoxy-D-gluconate 3-dehydrogenase activity;GO:0016491//oxidoreductase activity;GO:0016630//protochlorophyllide reductase activity;GO:0050662//coenzyme binding;GO:0051287/…	GO:0000272//polysaccharide catabolic process;GO:0006633//fatty acid biosynthetic process;GO:0006729//tetrahydrobiopterin biosynthetic process;GO:0015995//chlorophyll biosynthetic process;GO:0055114//oxidation-reduction process	--
Prupe.6G217700_v2.0.a1	582	676	686	2214	2396	2397	14.02	15.29	14.92	45.26	47.48	49.55	14.7433	47.43	1.68574	1.57e-80	1.02e-78	PP2A10	XP_020421726.1 protein PHLOEM PROTEIN 2-LIKE A10 [Prunus persica]	-	-	-	-	-	GO:0003676//nucleic acid binding;GO:0005524//ATP binding	-	--
Prupe.3G217600_v2.0.a1	219	186	276	1188	1400	1436	5.61	4.48	6.39	25.85	29.53	31.62	5.49333	29	2.4003	1.7e-80	1.1e-78	DTX40	XP_007215031.2 protein DETOXIFICATION 40 [Prunus persica]	-	-	-	-	GO:0005575//cellular_component;GO:0005622//intracellular;GO:0005623//cell;GO:0005737//cytoplasm;GO:0005773//vacuole;GO:0005774//vacuolar membrane;GO:0016020//membrane;GO:0016021//integral component of membrane;GO:0031090//organelle membrane;GO:0031224//intrinsic component of membrane;GO:0043226//organelle;GO:0043227//membrane-bounded organelle;GO:0043229//intracellular organelle;GO:0043231//intra…	GO:0003674//molecular_function;GO:0005215//transporter activity;GO:0015238//drug transmembrane transporter activity;GO:0015291//secondary active transmembrane transporter activity;GO:0015297//antiporter activity;GO:0022804//active transmembrane transporter activity;GO:0022857//transmembrane transporter activity;GO:0042910//xenobiotic transporter activity	GO:0006810//transport;GO:0006855//drug transmembrane transport;GO:0008150//biological_process;GO:0015893//drug transport;GO:0030436//asexual sporulation;GO:0042221//response to chemical;GO:0042493//response to drug;GO:0050896//response to stimulus;GO:0051179//localization;GO:0051234//establishment of localization;GO:0055085//transmembrane transport	--
Prupe.3G077100_v2.0.a1	1782	2057	1728	234	276	246	12.31	13.34	10.77	1.37	1.57	1.46	12.14	1.46667	-3.04916	1.86e-80	1.2e-78	Utp20	XP_020415101.1 small subunit processome component 20 homolog isoform X1 [Prunus persica]	-	-	-	-	GO:0016020//membrane	GO:0005262//calcium channel activity	GO:0070588//calcium ion transmembrane transport	--
Prupe.7G146900_v2.0.a1	1024	992	1076	3657	3465	3468	17.59	15.96	16.66	53.45	49.1	51.28	16.7367	51.2767	1.61529	2.15e-80	1.38e-78	BLH2	XP_007204284.1 BEL1-like homeodomain protein 2 [Prunus persica]	-	-	-	-	GO:0005575//cellular_component;GO:0005622//intracellular;GO:0005623//cell;GO:0005634//nucleus;GO:0043226//organelle;GO:0043227//membrane-bounded organelle;GO:0043229//intracellular organelle;GO:0043231//intracellular membrane-bounded organelle;GO:0044424//intracellular part;GO:0044464//cell part	GO:0003674//molecular_function;GO:0003676//nucleic acid binding;GO:0003677//DNA binding;GO:0003700//transcription factor activity, sequence-specific DNA binding;GO:0005488//binding;GO:0097159//organic cyclic compound binding;GO:1901363//heterocyclic compound binding	GO:0006139//nucleobase-containing compound metabolic process;GO:0006351//transcription, DNA-templated;GO:0006355//regulation of transcription, DNA-templated;GO:0006725//cellular aromatic compound metabolic process;GO:0006807//nitrogen compound metabolic process;GO:0007275//multicellular organism development;GO:0008150//biological_process;GO:0008152//metabolic process;GO:0009058//biosynthetic proc…	--
Prupe.4G165600_v2.0.a1	10	12	20	396	470	414	0.38	0.43	0.69	12.85	14.78	13.58	0.5	13.7367	4.77996	2.81e-80	1.8e-78	At1g78850	XP_007211483.2 epidermis-specific secreted glycoprotein EP1 [Prunus persica]	-	-	-	-	-	-	GO:0048544//recognition of pollen	--
Prupe.4G168200_v2.0.a1	3933	4577	4371	873	1002	898	139.79	152.74	140.23	26.32	29.3	27.39	144.253	27.67	-2.38221	3.56e-80	2.27e-78	MORF8	XP_007213851.1 multiple organellar RNA editing factor 8, chloroplastic/mitochondrial [Prunus persica]	-	-	-	-	-	-	-	--
Prupe.6G161700_v2.0.a1	896	1268	846	43	47	41	14.69	19.64	12.49	0.72	0.78	0.75	15.6067	0.75	-4.37913	7.21e-80	4.59e-78	MIK2	XP_007214055.2 probable leucine-rich repeat receptor-like protein kinase At1g35710 isoform X1 [Prunus persica]	-	-	-	-	-	GO:0004672//protein kinase activity;GO:0005515//protein binding;GO:0005524//ATP binding	GO:0006468//protein phosphorylation	--
Prupe.5G237800_v2.0.a1	394	390	382	1499	1643	1371	15.84	14.72	13.86	51.13	54.33	47.29	14.8067	50.9167	1.78189	9.93e-80	6.3e-78	PAP3	XP_007209341.1 purple acid phosphatase 3 [Prunus persica]	Metabolism;Metabolism	Global and overview maps;Metabolism of cofactors and vitamins	ko01100//Metabolic pathways;ko00740//Riboflavin metabolism	K14379;K14379	-	GO:0004527//exonuclease activity;GO:0016787//hydrolase activity	GO:0006260//DNA replication;GO:0006310//DNA recombination	--
Prupe.2G276800_v2.0.a1	50	35	54	514	530	587	4.15	2.73	4.05	36.24	36.23	41.85	3.64333	38.1067	3.38671	1.19e-79	7.54e-78	PEX11B	XP_007219516.1 peroxisomal membrane protein 11B [Prunus persica]	-	-	-	-	GO:0005575//cellular_component;GO:0005622//intracellular;GO:0005623//cell;GO:0005737//cytoplasm;GO:0005777//peroxisome;GO:0005778//peroxisomal membrane;GO:0005779//integral component of peroxisomal membrane;GO:0016020//membrane;GO:0016021//integral component of membrane;GO:0031090//organelle membrane;GO:0031224//intrinsic component of membrane;GO:0031231//intrinsic component of peroxisomal membra…	GO:0003674//molecular_function;GO:0005488//binding;GO:0005515//protein binding;GO:0042802//identical protein binding	GO:0006996//organelle organization;GO:0007031//peroxisome organization;GO:0008150//biological_process;GO:0009987//cellular process;GO:0016043//cellular component organization;GO:0016559//peroxisome fission;GO:0032535//regulation of cellular component size;GO:0044375//regulation of peroxisome size;GO:0048285//organelle fission;GO:0065007//biological regulation;GO:0065008//regulation of biological …	--
Prupe.1G372200_v2.0.a1	1222	1245	1440	209	256	224	31.8	30.42	33.83	4.62	5.48	5	32.0167	5.03333	-2.66924	1.55e-79	9.76e-78	Os03g0799700	XP_007222769.2 probable GTP-binding protein OBGC2 [Prunus persica]	-	-	-	-	GO:0005575//cellular_component;GO:0005622//intracellular;GO:0005623//cell;GO:0005737//cytoplasm;GO:0044424//intracellular part;GO:0044464//cell part	GO:0000166//nucleotide binding;GO:0000287//magnesium ion binding;GO:0001882//nucleoside binding;GO:0001883//purine nucleoside binding;GO:0003674//molecular_function;GO:0003824//catalytic activity;GO:0003924//GTPase activity;GO:0005488//binding;GO:0005525//GTP binding;GO:0015639//ferrous iron uptake transmembrane transporter activity;GO:0016462//pyrophosphatase activity;GO:0016787//hydrolase activ…	GO:0006400//tRNA modification;GO:0008150//biological_process;GO:0015684//ferrous iron transport;GO:0042254//ribosome biogenesis;GO:0051186//cofactor metabolic process	--
Prupe.3G005100_v2.0.a1	32	24	15	455	507	518	1.22	0.86	0.51	14.68	15.86	16.9	0.863333	15.8133	4.19508	1.94e-79	1.22e-77	GOLS1	XP_007221488.1 galactinol synthase 1 [Prunus persica]	Metabolism;Metabolism	Global and overview maps;Carbohydrate metabolism	ko01100//Metabolic pathways;ko00052//Galactose metabolism	K18819;K18819	GO:0005575//cellular_component;GO:0005622//intracellular;GO:0005623//cell;GO:0005737//cytoplasm;GO:0005829//cytosol;GO:0044424//intracellular part;GO:0044444//cytoplasmic part;GO:0044464//cell part	GO:0003674//molecular_function;GO:0003824//catalytic activity;GO:0005488//binding;GO:0008194//UDP-glycosyltransferase activity;GO:0008378//galactosyltransferase activity;GO:0008466//glycogenin glucosyltransferase activity;GO:0016740//transferase activity;GO:0016757//transferase activity, transferring glycosyl groups;GO:0016758//transferase activity, transferring hexosyl groups;GO:0035250//UDP-gal…	GO:0000271//polysaccharide biosynthetic process;GO:0000302//response to reactive oxygen species;GO:0001101//response to acid chemical;GO:0005975//carbohydrate metabolic process;GO:0005976//polysaccharide metabolic process;GO:0005977//glycogen metabolic process;GO:0005978//glycogen biosynthetic process;GO:0005996//monosaccharide metabolic process;GO:0006012//galactose metabolic process;GO:0006073/…	--
Prupe.2G249000_v2.0.a1	3091	3305	3308	646	647	676	192.03	192.8	185.52	34.06	33.07	36.03	190.117	34.3867	-2.46696	2.85e-79	1.79e-77	HMGB2	XP_021805566.1 high mobility group B protein 1-like [Prunus avium]	-	-	-	-	GO:0005681//spliceosomal complex	-	GO:0000398//mRNA splicing, via spliceosome	--
Prupe.6G065900_v2.0.a1	648	486	1010	7729	6795	7311	39.72	27.99	55.89	401.98	342.59	384.49	41.2	376.353	3.19137	4.85e-79	3.04e-77	HSP18.5-C	XP_007206064.1 18.5 kDa class I heat shock protein [Prunus persica]	Genetic Information Processing	Folding, sorting and degradation	ko04141//Protein processing in endoplasmic reticulum	K13993	-	-	-	--
Prupe.2G326200_v2.0.a1	674	769	778	71	81	79	15.58	16.69	16.23	1.39	1.54	1.57	16.1667	1.5	-3.42999	1.33e-78	8.33e-77	atad-3	XP_020414259.1 ATPase family AAA domain-containing protein 3-B [Prunus persica]	-	-	-	-	GO:0000502//proteasome complex;GO:0005575//cellular_component;GO:0005622//intracellular;GO:0005623//cell;GO:0005672//transcription factor TFIIA complex;GO:0005737//cytoplasm;GO:0005739//mitochondrion;GO:0005740//mitochondrial envelope;GO:0005743//mitochondrial inner membrane;GO:0005759//mitochondrial matrix;GO:0009295//nucleoid;GO:0009379//Holliday junction helicase complex;GO:0016020//membrane;G…	GO:0000166//nucleotide binding;GO:0003674//molecular_function;GO:0003723//RNA binding;GO:0003724//RNA helicase activity;GO:0004222//metalloendopeptidase activity;GO:0004252//serine-type endopeptidase activity;GO:0004386//helicase activity;GO:0005215//transporter activity;GO:0005488//binding;GO:0005524//ATP binding;GO:0008144//drug binding;GO:0009378//four-way junction helicase activity;GO:0016887…	GO:0006281//DNA repair;GO:0006310//DNA recombination;GO:0006367//transcription initiation from RNA polymerase II promoter;GO:0006508//proteolysis;GO:0006810//transport;GO:0007059//chromosome segregation;GO:0009405//pathogenesis;GO:0010498//proteasomal protein catabolic process;GO:0019941//modification-dependent protein catabolic process;GO:0030261//chromosome condensation;GO:0030436//asexual spor…	--
Prupe.2G210500_v2.0.a1	517	663	655	2570	2545	2593	16.86	21.03	19.97	70.84	67.64	71.47	19.2867	69.9833	1.85941	2.03e-78	1.27e-76	PCRK1	XP_007218041.1 probable serine/threonine-protein kinase PIX7 [Prunus persica]	-	-	-	-	-	GO:0004672//protein kinase activity;GO:0005524//ATP binding	GO:0006468//protein phosphorylation	--
Prupe.1G082500_v2.0.a1	1407	1534	1805	75	112	145	42.54	43.55	49.28	1.92	2.79	3.77	45.1233	2.82667	-3.9967	2.26e-78	1.4e-76	HPT1	XP_007222768.1 homogentisate phytyltransferase 1, chloroplastic [Prunus persica]	Metabolism;Metabolism;Metabolism	Global and overview maps;Global and overview maps;Metabolism of cofactors and vitamins	ko01100//Metabolic pathways;ko01110//Biosynthesis of secondary metabolites;ko00130//Ubiquinone and other terpenoid-quinone biosynthesis	K09833;K09833;K09833	GO:0005575//cellular_component;GO:0005622//intracellular;GO:0005623//cell;GO:0005737//cytoplasm;GO:0009507//chloroplast;GO:0009526//plastid envelope;GO:0009534//chloroplast thylakoid;GO:0009535//chloroplast thylakoid membrane;GO:0009536//plastid;GO:0009579//thylakoid;GO:0009941//chloroplast envelope;GO:0016020//membrane;GO:0016021//integral component of membrane;GO:0031090//organelle membrane;GO:…	GO:0003674//molecular_function;GO:0003824//catalytic activity;GO:0004659//prenyltransferase activity;GO:0008827//cytochrome o ubiquinol oxidase activity;GO:0010176//homogentisate phytyltransferase activity;GO:0010354//homogentisate prenyltransferase activity;GO:0016740//transferase activity;GO:0016765//transferase activity, transferring alkyl or aryl (other than methyl) groups;GO:0016767//geranyl…	GO:0006082//organic acid metabolic process;GO:0006629//lipid metabolic process;GO:0006631//fatty acid metabolic process;GO:0006633//fatty acid biosynthetic process;GO:0006636//unsaturated fatty acid biosynthetic process;GO:0006766//vitamin metabolic process;GO:0006775//fat-soluble vitamin metabolic process;GO:0006810//transport;GO:0008150//biological_process;GO:0008152//metabolic process;GO:00086…	--
Prupe.1G511600_v2.0.a1	431	348	472	2522	2184	2055	8.07	6.1	7.97	40.01	33.57	32.96	7.38	35.5133	2.26667	2.57e-78	1.59e-76	ST3	XP_007226968.1 low affinity sulfate transporter 3 isoform X1 [Prunus persica]	-	-	-	-	GO:0005575//cellular_component;GO:0005623//cell;GO:0005886//plasma membrane;GO:0005887//integral component of plasma membrane;GO:0016020//membrane;GO:0016021//integral component of membrane;GO:0031224//intrinsic component of membrane;GO:0031226//intrinsic component of plasma membrane;GO:0044425//membrane part;GO:0044459//plasma membrane part;GO:0044464//cell part;GO:0071944//cell periphery	GO:0003674//molecular_function;GO:0005215//transporter activity;GO:0008271//secondary active sulfate transmembrane transporter activity;GO:0008509//anion transmembrane transporter activity;GO:0015075//ion transmembrane transporter activity;GO:0015103//inorganic anion transmembrane transporter activity;GO:0015116//sulfate transmembrane transporter activity;GO:0015291//secondary active transmembran…	GO:0006355//regulation of transcription, DNA-templated;GO:0006810//transport;GO:0006811//ion transport;GO:0006820//anion transport;GO:0008150//biological_process;GO:0008272//sulfate transport;GO:0015698//inorganic anion transport;GO:0034220//ion transmembrane transport;GO:0051179//localization;GO:0051234//establishment of localization;GO:0055085//transmembrane transport;GO:0072348//sulfur compoun…	--
Prupe.4G220800_v2.0.a1	12690	12256	15488	46838	43818	44691	323.88	293.7	356.81	1014.43	920.06	978.77	324.797	971.087	1.58006	2.78e-78	1.71e-76	VTC2	XP_007211628.1 GDP-L-galactose phosphorylase 1 [Prunus persica]	Metabolism;Metabolism;Metabolism	Global and overview maps;Global and overview maps;Carbohydrate metabolism	ko01100//Metabolic pathways;ko01110//Biosynthesis of secondary metabolites;ko00053//Ascorbate and aldarate metabolism	K14190;K14190;K14190	-	-	-	--
Prupe.7G200100_v2.0.a1	5333	3844	7078	270	468	347	469.26	317.57	562.17	20.16	33.88	26.2	449.667	26.7467	-4.07142	2.95e-78	1.82e-76	ABP20	O04011.1 RecName: Full=Auxin-binding protein ABP20; Flags: Precursor [Prunus persica]	-	-	-	-	GO:0005575//cellular_component;GO:0005576//extracellular region;GO:0005618//cell wall;GO:0005623//cell;GO:0030312//external encapsulating structure;GO:0044464//cell part;GO:0048046//apoplast;GO:0071944//cell periphery	GO:0003674//molecular_function;GO:0005488//binding;GO:0030145//manganese ion binding;GO:0043167//ion binding;GO:0043169//cation binding;GO:0045735//nutrient reservoir activity;GO:0046872//metal ion binding;GO:0046914//transition metal ion binding	GO:0007154//cell communication;GO:0007165//signal transduction;GO:0008150//biological_process;GO:0009719//response to endogenous stimulus;GO:0009725//response to hormone;GO:0009733//response to auxin;GO:0009734//auxin-activated signaling pathway;GO:0009755//hormone-mediated signaling pathway;GO:0009987//cellular process;GO:0010033//response to organic substance;GO:0023052//signaling;GO:0032870//c…	--
Prupe.2G066100_v2.0.a1	238	190	260	1067	1188	1168	11.24	8.43	11.09	42.79	46.18	47.34	10.2533	45.4367	2.14776	3.41e-78	2.09e-76	DET2	XP_007219238.1 very-long-chain enoyl-CoA reductase isoform X1 [Prunus persica]	Metabolism;Metabolism;Metabolism;Metabolism;Metabolism	Global and overview maps;Global and overview maps;Global and overview maps;Lipid metabolism;Lipid metabolism	ko01100//Metabolic pathways;ko01110//Biosynthesis of secondary metabolites;ko01212//Fatty acid metabolism;ko00062//Fatty acid elongation;ko01040//Biosynthesis of unsaturated fatty acids	K10258;K10258;K10258;K10258;K10258	-	GO:0016627//oxidoreductase activity, acting on the CH-CH group of donors	GO:0006629//lipid metabolic process	--
Prupe.3G086100_v2.0.a1	198	211	175	976	1119	976	2.99	2.99	2.38	12.5	13.89	12.64	2.78667	13.01	2.22301	3.6e-78	2.21e-76	--	ONI16225.1 hypothetical protein PRUPE_3G086100 [Prunus persica]	-	-	-	-	-	-	-	--
Prupe.5G071200_v2.0.a1	282	209	420	3893	2985	3168	16.08	11.19	21.61	188.32	139.99	154.96	16.2933	161.09	3.30551	5.42e-78	3.31e-76	HSP22	XP_007209602.1 heat shock 22 kDa protein, mitochondrial [Prunus persica]	Genetic Information Processing	Folding, sorting and degradation	ko04141//Protein processing in endoplasmic reticulum	K13993	-	-	-	--
Prupe.6G068800_v2.0.a1	558	589	669	47	43	30	17.18	17.02	18.59	1.23	1.09	0.79	17.5967	1.03667	-4.08528	7.06e-78	4.3e-76	PP2CA	XP_007205293.1 probable protein phosphatase 2C 24 [Prunus persica]	Environmental Information Processing;Environmental Information Processing	Signal transduction;Signal transduction	ko04075//Plant hormone signal transduction;ko04016//MAPK signaling pathway - plant	K14497;K14497	-	GO:0016791//phosphatase activity	-	--
Prupe.1G306100_v2.0.a1	4497	4375	5253	1077	1238	963	252.72	230.85	266.47	51.36	57.24	46.44	250.013	51.68	-2.27433	7.37e-78	4.48e-76	AOC	XP_007223720.1 allene oxide cyclase, chloroplastic [Prunus persica]	Metabolism;Metabolism;Metabolism	Global and overview maps;Global and overview maps;Lipid metabolism	ko01100//Metabolic pathways;ko01110//Biosynthesis of secondary metabolites;ko00592//alpha-Linolenic acid metabolism	K10525;K10525;K10525	GO:0005575//cellular_component;GO:0005622//intracellular;GO:0005623//cell;GO:0005737//cytoplasm;GO:0005886//plasma membrane;GO:0009507//chloroplast;GO:0009536//plastid;GO:0016020//membrane;GO:0043226//organelle;GO:0043227//membrane-bounded organelle;GO:0043229//intracellular organelle;GO:0043231//intracellular membrane-bounded organelle;GO:0044424//intracellular part;GO:0044444//cytoplasmic part;…	GO:0003674//molecular_function;GO:0003824//catalytic activity;GO:0009975//cyclase activity;GO:0016853//isomerase activity;GO:0016860//intramolecular oxidoreductase activity;GO:0046423//allene-oxide cyclase activity	GO:0006082//organic acid metabolic process;GO:0008150//biological_process;GO:0008152//metabolic process;GO:0009058//biosynthetic process;GO:0009694//jasmonic acid metabolic process;GO:0009695//jasmonic acid biosynthetic process;GO:0009987//cellular process;GO:0010817//regulation of hormone levels;GO:0016053//organic acid biosynthetic process;GO:0019752//carboxylic acid metabolic process;GO:003278…	--
Prupe.1G523800_v2.0.a1	2573	3078	3144	536	592	585	105.25	118.27	116.06	18.68	19.98	20.61	113.193	19.7567	-2.51838	1.09e-77	6.63e-76	fox-1	XP_007223173.1 28 kDa ribonucleoprotein, chloroplastic [Prunus persica]	-	-	-	-	-	GO:0003676//nucleic acid binding	GO:0008380//RNA splicing	--
Prupe.3G178200_v2.0.a1	4557	4634	5617	262	529	271	329.44	314.54	366.54	16.07	31.46	16.81	336.84	21.4467	-3.97324	1.4e-77	8.44e-76	GSTF9	XP_020415926.1 glutathione S-transferase F9-like [Prunus persica]	Metabolism;Metabolism	Global and overview maps;Metabolism of other amino acids	ko01100//Metabolic pathways;ko00480//Glutathione metabolism	K00799;K00799	-	GO:0005515//protein binding;GO:0016034//maleylacetoacetate isomerase activity	GO:0006559//L-phenylalanine catabolic process;GO:0006572//tyrosine catabolic process;GO:0006749//glutathione metabolic process	--
Prupe.2G233500_v2.0.a1	10151	11792	9804	71919	56469	57353	255.79	278.99	223	1537.87	1170.65	1240.14	252.593	1316.22	2.38151	4.16e-77	2.51e-75	HSP70-4	XP_007220208.1 heat shock cognate 70 kDa protein 2 [Prunus persica]	Genetic Information Processing;Genetic Information Processing;Cellular Processes	Folding, sorting and degradation;Transcription;Transport and catabolism	ko04141//Protein processing in endoplasmic reticulum;ko03040//Spliceosome;ko04144//Endocytosis	K03283;K03283;K03283	-	GO:0004856//xylulokinase activity;GO:0005515//protein binding;GO:0005524//ATP binding;GO:0016773//phosphotransferase activity, alcohol group as acceptor;GO:0016887//ATPase activity;GO:0051082//unfolded protein binding	GO:0005975//carbohydrate metabolic process;GO:0005997//xylulose metabolic process;GO:0006457//protein folding;GO:0006950//response to stress;GO:0008360//regulation of cell shape;GO:0042732//D-xylose metabolic process;GO:0043093//FtsZ-dependent cytokinesis	--
Prupe.5G171700_v2.0.a1	860	1088	909	78	87	90	24.13	28.66	23.02	1.86	2	2.17	25.27	2.01	-3.65216	5e-77	3e-75	MPHOSPH10	XP_007209863.1 U3 small nucleolar ribonucleoprotein protein MPP10 [Prunus persica]	Genetic Information Processing	Translation	ko03008//Ribosome biogenesis in eukaryotes	K14559	GO:0005575//cellular_component;GO:0005622//intracellular;GO:0005623//cell;GO:0005634//nucleus;GO:0005654//nucleoplasm;GO:0005694//chromosome;GO:0005730//nucleolus;GO:0005732//small nucleolar ribonucleoprotein complex;GO:0030532//small nuclear ribonucleoprotein complex;GO:0030684//preribosome;GO:0030686//90S preribosome;GO:0031974//membrane-enclosed lumen;GO:0031981//nuclear lumen;GO:0032040//smal…	GO:0003674//molecular_function	GO:0000375//RNA splicing, via transesterification reactions;GO:0000447//endonucleolytic cleavage in ITS1 to separate SSU-rRNA from 5.8S rRNA and LSU-rRNA from tricistronic rRNA transcript (SSU-rRNA, 5.8S rRNA, LSU-rRNA);GO:0000460//maturation of 5.8S rRNA;GO:0000462//maturation of SSU-rRNA from tricistronic rRNA transcript (SSU-rRNA, 5.8S rRNA, LSU-rRNA);GO:0000466//maturation of 5.8S rRNA from t…	--
Prupe.6G223000_v2.0.a1	899	905	898	3532	3257	3291	11.72	11.08	10.57	39.08	34.93	36.82	11.1233	36.9433	1.73172	5.23e-77	3.13e-75	fmdA	XP_020421780.1 uncharacterized protein LOC18772580 isoform X2 [Prunus persica]	Metabolism;Metabolism;Metabolism;Metabolism;Metabolism	Global and overview maps;Global and overview maps;Metabolism of other amino acids;Carbohydrate metabolism;Energy metabolism	ko01100//Metabolic pathways;ko01200//Carbon metabolism;ko00460//Cyanoamino acid metabolism;ko00630//Glyoxylate and dicarboxylate metabolism;ko00910//Nitrogen metabolism	K01455;K01455;K01455;K01455;K01455	-	GO:0003674//molecular_function;GO:0003824//catalytic activity;GO:0004328//formamidase activity;GO:0016787//hydrolase activity;GO:0016810//hydrolase activity, acting on carbon-nitrogen (but not peptide) bonds;GO:0016811//hydrolase activity, acting on carbon-nitrogen (but not peptide) bonds, in linear amides	-	--
Prupe.8G127600_v2.0.a1	556	531	539	1861	1946	1852	22.02	19.75	19.27	62.55	63.41	62.94	20.3467	62.9667	1.6298	5.92e-77	3.54e-75	PUB26	XP_007199948.1 U-box domain-containing protein 26 [Prunus persica]	-	-	-	-	GO:0000109//nucleotide-excision repair complex	GO:0003674//molecular_function;GO:0003824//catalytic activity;GO:0004842//ubiquitin-protein transferase activity;GO:0008270//zinc ion binding;GO:0016740//transferase activity;GO:0019787//ubiquitin-like protein transferase activity;GO:0061630//ubiquitin protein ligase activity;GO:0061659//ubiquitin-like protein ligase activity	GO:0002376//immune system process;GO:0006289//nucleotide-excision repair;GO:0006464//cellular protein modification process;GO:0006807//nitrogen compound metabolic process;GO:0006950//response to stress;GO:0006952//defense response;GO:0006955//immune response;GO:0008150//biological_process;GO:0008152//metabolic process;GO:0009605//response to external stimulus;GO:0009607//response to biotic stimul…	--
Prupe.5G051000_v2.0.a1	13628	17782	12492	1536	1607	1707	328.27	402.17	271.61	31.4	31.85	35.28	334.017	32.8433	-3.34625	7.92e-77	4.72e-75	BAM3	XP_007209867.1 beta-amylase 3, chloroplastic [Prunus persica]	Metabolism;Metabolism;Metabolism	Global and overview maps;Global and overview maps;Carbohydrate metabolism	ko01100//Metabolic pathways;ko01110//Biosynthesis of secondary metabolites;ko00500//Starch and sucrose metabolism	K01177;K01177;K01177	GO:0005575//cellular_component;GO:0005622//intracellular;GO:0005623//cell;GO:0005634//nucleus;GO:0005737//cytoplasm;GO:0005829//cytosol;GO:0009507//chloroplast;GO:0009532//plastid stroma;GO:0009536//plastid;GO:0009570//chloroplast stroma;GO:0043226//organelle;GO:0043227//membrane-bounded organelle;GO:0043229//intracellular organelle;GO:0043231//intracellular membrane-bounded organelle;GO:0044422/…	GO:0003674//molecular_function;GO:0003824//catalytic activity;GO:0004553//hydrolase activity, hydrolyzing O-glycosyl compounds;GO:0016160//amylase activity;GO:0016161//beta-amylase activity;GO:0016787//hydrolase activity;GO:0016798//hydrolase activity, acting on glycosyl bonds	GO:0000023//maltose metabolic process;GO:0000024//maltose biosynthetic process;GO:0000272//polysaccharide catabolic process;GO:0001101//response to acid chemical;GO:0005975//carbohydrate metabolic process;GO:0005976//polysaccharide metabolic process;GO:0005982//starch metabolic process;GO:0005983//starch catabolic process;GO:0005984//disaccharide metabolic process;GO:0006073//cellular glucan meta…	--
Prupe.5G195400_v2.0.a1	1356	1577	1429	184	185	208	52.52	57.35	49.96	6.05	5.89	6.91	53.2767	6.28333	-3.0839	9.28e-77	5.51e-75	At5g61440	XP_007209451.1 thioredoxin-like 1-2, chloroplastic [Prunus persica]	-	-	-	-	GO:0005575//cellular_component;GO:0005622//intracellular;GO:0005623//cell;GO:0005737//cytoplasm;GO:0009507//chloroplast;GO:0009536//plastid;GO:0043226//organelle;GO:0043227//membrane-bounded organelle;GO:0043229//intracellular organelle;GO:0043231//intracellular membrane-bounded organelle;GO:0044424//intracellular part;GO:0044444//cytoplasmic part;GO:0044464//cell part	GO:0003756//protein disulfide isomerase activity;GO:0015036//disulfide oxidoreductase activity	GO:0006457//protein folding;GO:0008150//biological_process;GO:0008152//metabolic process;GO:0009987//cellular process;GO:0019725//cellular homeostasis;GO:0042592//homeostatic process;GO:0045454//cell redox homeostasis;GO:0050789//regulation of biological process;GO:0050794//regulation of cellular process;GO:0055114//oxidation-reduction process;GO:0065007//biological regulation;GO:0065008//regulat…	--
Prupe.1G086200_v2.0.a1	840	864	901	2748	2741	2721	28.08	27.12	27.19	77.95	75.38	78.05	27.4633	77.1267	1.48972	1.08e-76	6.43e-75	--	XP_007222410.1 uncharacterized protein LOC18793886 [Prunus persica]	-	-	-	-	GO:0016020//membrane	-	GO:0000469//cleavage involved in rRNA processing;GO:0048193//Golgi vesicle transport	--
Prupe.1G407300_v2.0.a1	2251	1772	3069	16593	14843	17165	153.6	113.53	189.03	960.8	833.24	1005.06	152.053	933.033	2.61735	1.88e-76	1.11e-74	HSP17.9-D	VVA11752.1 PREDICTED: 17 [Prunus dulcis]	Genetic Information Processing	Folding, sorting and degradation	ko04141//Protein processing in endoplasmic reticulum	K13993	-	-	-	--
Prupe.6G353100_v2.0.a1	583	615	640	2143	2230	2388	22.57	22.35	22.36	70.39	71.01	79.32	22.4267	73.5733	1.71397	2.16e-76	1.28e-74	AMT1-2	XP_007205811.2 ammonium transporter 1 member 2 [Prunus persica]	-	-	-	-	GO:0000178//exosome (RNase complex);GO:0005575//cellular_component;GO:0005623//cell;GO:0005886//plasma membrane;GO:0005887//integral component of plasma membrane;GO:0016020//membrane;GO:0016021//integral component of membrane;GO:0031224//intrinsic component of membrane;GO:0031226//intrinsic component of plasma membrane;GO:0044425//membrane part;GO:0044459//plasma membrane part;GO:0044464//cell pa…	GO:0003674//molecular_function;GO:0003723//RNA binding;GO:0005215//transporter activity;GO:0008324//cation transmembrane transporter activity;GO:0008519//ammonium transmembrane transporter activity;GO:0015075//ion transmembrane transporter activity;GO:0022857//transmembrane transporter activity	GO:0006810//transport;GO:0006811//ion transport;GO:0006812//cation transport;GO:0008150//biological_process;GO:0009605//response to external stimulus;GO:0009607//response to biotic stimulus;GO:0009624//response to nematode;GO:0015695//organic cation transport;GO:0015696//ammonium transport;GO:0015837//amine transport;GO:0015843//methylammonium transport;GO:0019755//one-carbon compound transport;G…	--
Prupe.3G060600_v2.0.a1	28	19	22	512	553	781	1.21	0.77	0.86	18.85	19.74	29.08	0.946667	22.5567	4.57455	3.32e-76	1.96e-74	--	XP_007216604.1 uncharacterized protein LOC18783387 [Prunus persica]	-	-	-	-	GO:0016020//membrane	GO:0004722//protein serine/threonine phosphatase activity	GO:0030436//asexual sporulation	--
Prupe.6G226800_v2.0.a1	1083	1198	932	52	39	68	31.61	32.82	24.55	1.28	0.93	1.7	29.66	1.30333	-4.50824	3.43e-76	2.01e-74	CYP81Q32	XP_020422552.1 cytochrome P450 81E8 [Prunus persica]	Metabolism;Metabolism	Global and overview maps;Biosynthesis of other secondary metabolites	ko01110//Biosynthesis of secondary metabolites;ko00943//Isoflavonoid biosynthesis	K13260;K13260	-	GO:0005506//iron ion binding;GO:0016705//oxidoreductase activity, acting on paired donors, with incorporation or reduction of molecular oxygen;GO:0020037//heme binding	GO:0006888//ER to Golgi vesicle-mediated transport;GO:0055114//oxidation-reduction process	--
Prupe.4G220200_v2.0.a1	828	817	964	111	139	111	78.29	72.53	82.28	8.91	10.81	9.01	77.7	9.57667	-3.02032	6.56e-76	3.84e-74	--	ONI13413.1 hypothetical protein PRUPE_4G220200 [Prunus persica]	-	-	-	-	-	-	GO:0006952//defense response	--
Prupe.7G002200_v2.0.a1	1219	1321	1296	201	193	153	29.41	29.92	28.22	4.12	3.83	3.17	29.1833	3.70667	-2.97695	9.11e-76	5.32e-74	At1g64760	XP_007204344.2 glucan endo-1,3-beta-glucosidase 8 [Prunus persica]	-	-	-	-	GO:0005575//cellular_component;GO:0005576//extracellular region;GO:0005618//cell wall;GO:0005623//cell;GO:0005886//plasma membrane;GO:0005911//cell-cell junction;GO:0009506//plasmodesma;GO:0016020//membrane;GO:0030054//cell junction;GO:0030312//external encapsulating structure;GO:0031224//intrinsic component of membrane;GO:0031225//anchored component of membrane;GO:0031226//intrinsic component of…	GO:0001871//pattern binding;GO:0003674//molecular_function;GO:0003824//catalytic activity;GO:0004553//hydrolase activity, hydrolyzing O-glycosyl compounds;GO:0005488//binding;GO:0008422//beta-glucosidase activity;GO:0015926//glucosidase activity;GO:0016787//hydrolase activity;GO:0016798//hydrolase activity, acting on glycosyl bonds;GO:0030246//carbohydrate binding;GO:0030247//polysaccharide bindi…	GO:0005975//carbohydrate metabolic process;GO:0006950//response to stress;GO:0006952//defense response;GO:0008150//biological_process;GO:0008152//metabolic process;GO:0009664//plant-type cell wall organization;GO:0009987//cellular process;GO:0016043//cellular component organization;GO:0044238//primary metabolic process;GO:0045229//external encapsulating structure organization;GO:0050896//response…	--
Prupe.3G071300_v2.0.a1	4374	4582	4199	14292	14707	14408	80	78.5	70.05	220.69	218.51	226.06	76.1833	221.753	1.54141	1.12e-75	6.5e-74	HSP70-14	XP_007217050.1 heat shock 70 kDa protein 15 [Prunus persica]	-	-	-	-	GO:0005575//cellular_component;GO:0005618//cell wall;GO:0005622//intracellular;GO:0005623//cell;GO:0005634//nucleus;GO:0005737//cytoplasm;GO:0005829//cytosol;GO:0005886//plasma membrane;GO:0005911//cell-cell junction;GO:0009506//plasmodesma;GO:0016020//membrane;GO:0030054//cell junction;GO:0030312//external encapsulating structure;GO:0043226//organelle;GO:0043227//membrane-bounded organelle;GO:00…	GO:0000166//nucleotide binding;GO:0003674//molecular_function;GO:0003677//DNA binding;GO:0005488//binding;GO:0005515//protein binding;GO:0005524//ATP binding;GO:0008144//drug binding;GO:0016887//ATPase activity;GO:0017076//purine nucleotide binding;GO:0030554//adenyl nucleotide binding;GO:0032553//ribonucleotide binding;GO:0032555//purine ribonucleotide binding;GO:0032559//adenyl ribonucleotide b…	GO:0000160//phosphorelay signal transduction system;GO:0006355//regulation of transcription, DNA-templated;GO:0006457//protein folding;GO:0006950//response to stress;GO:0008360//regulation of cell shape	--
Prupe.7G117200_v2.0.a1	933	1050	893	94	94	101	18.24	19.14	15.65	1.54	1.5	1.67	17.6767	1.57	-3.49301	1.5e-75	8.7e-74	HSFA3	XP_007202868.2 heat stress transcription factor A-3 isoform X1 [Prunus persica]	-	-	-	-	GO:0005575//cellular_component;GO:0005622//intracellular;GO:0005623//cell;GO:0005634//nucleus;GO:0005737//cytoplasm;GO:0043226//organelle;GO:0043227//membrane-bounded organelle;GO:0043229//intracellular organelle;GO:0043231//intracellular membrane-bounded organelle;GO:0044424//intracellular part;GO:0044464//cell part	GO:0003674//molecular_function;GO:0003676//nucleic acid binding;GO:0003677//DNA binding;GO:0003700//transcription factor activity, sequence-specific DNA binding;GO:0005488//binding;GO:0043565//sequence-specific DNA binding;GO:0097159//organic cyclic compound binding;GO:1901363//heterocyclic compound binding	GO:0006139//nucleobase-containing compound metabolic process;GO:0006351//transcription, DNA-templated;GO:0006355//regulation of transcription, DNA-templated;GO:0006725//cellular aromatic compound metabolic process;GO:0006807//nitrogen compound metabolic process;GO:0006950//response to stress;GO:0008150//biological_process;GO:0008152//metabolic process;GO:0009058//biosynthetic process;GO:0009059//…	HSF
Prupe.7G209300_v2.0.a1	1758	1855	1686	6147	6273	6333	20.57	20.17	17.9	59.95	59.41	63.13	19.5467	60.83	1.63786	2.39e-75	1.38e-73	ALE2	XP_020423842.1 uncharacterized protein LOC18770597 isoform X1 [Prunus persica]	-	-	-	-	GO:0005575//cellular_component;GO:0005623//cell;GO:0005886//plasma membrane;GO:0016020//membrane;GO:0016021//integral component of membrane;GO:0031224//intrinsic component of membrane;GO:0044425//membrane part;GO:0044464//cell part;GO:0071944//cell periphery	GO:0000166//nucleotide binding;GO:0003674//molecular_function;GO:0003824//catalytic activity;GO:0004672//protein kinase activity;GO:0004674//protein serine/threonine kinase activity;GO:0004675//transmembrane receptor protein serine/threonine kinase activity;GO:0004888//transmembrane signaling receptor activity;GO:0005488//binding;GO:0005524//ATP binding;GO:0008144//drug binding;GO:0016301//kinase…	GO:0000003//reproduction;GO:0003006//developmental process involved in reproduction;GO:0006464//cellular protein modification process;GO:0006468//protein phosphorylation;GO:0006793//phosphorus metabolic process;GO:0006796//phosphate-containing compound metabolic process;GO:0006807//nitrogen compound metabolic process;GO:0007154//cell communication;GO:0007165//signal transduction;GO:0007166//cell …	--
Prupe.6G112800_v2.0.a1	287	333	467	1952	2807	2574	15.96	17.39	23.45	92.13	128.44	122.85	18.9333	114.473	2.59601	3.01e-75	1.74e-73	SODCP	XP_020422556.1 superoxide dismutase [Cu-Zn], chloroplastic [Prunus persica]	Cellular Processes	Transport and catabolism	ko04146//Peroxisome	K04565	GO:0005575//cellular_component;GO:0005576//extracellular region;GO:0005615//extracellular space;GO:0005622//intracellular;GO:0005623//cell;GO:0005737//cytoplasm;GO:0009507//chloroplast;GO:0009532//plastid stroma;GO:0009536//plastid;GO:0009570//chloroplast stroma;GO:0009579//thylakoid;GO:0043226//organelle;GO:0043227//membrane-bounded organelle;GO:0043229//intracellular organelle;GO:0043231//intra…	GO:0003674//molecular_function;GO:0003824//catalytic activity;GO:0004784//superoxide dismutase activity;GO:0005488//binding;GO:0005507//copper ion binding;GO:0008270//zinc ion binding;GO:0016209//antioxidant activity;GO:0016491//oxidoreductase activity;GO:0016721//oxidoreductase activity, acting on superoxide radicals as acceptor;GO:0043167//ion binding;GO:0043169//cation binding;GO:0046872//meta…	GO:0000302//response to reactive oxygen species;GO:0000303//response to superoxide;GO:0000305//response to oxygen radical;GO:0001101//response to acid chemical;GO:0006801//superoxide metabolic process;GO:0006950//response to stress;GO:0006970//response to osmotic stress;GO:0006979//response to oxidative stress;GO:0008150//biological_process;GO:0008152//metabolic process;GO:0009314//response to ra…	--
Prupe.4G166000_v2.0.a1	7	9	9	506	456	463	0.28	0.34	0.32	17.13	14.97	15.85	0.313333	15.9833	5.67273	3.07e-75	1.77e-73	At1g78860	XP_007211490.2 epidermis-specific secreted glycoprotein EP1 [Prunus persica]	-	-	-	-	-	-	GO:0048544//recognition of pollen	--
Prupe.1G042400_v2.0.a1	1268	1336	1336	4041	4529	4704	28.8	28.49	27.39	77.88	84.62	91.67	28.2267	84.7233	1.5857	9.96e-75	5.73e-73	FAO1	XP_007224435.2 long-chain-alcohol oxidase FAO1 [Prunus persica]	-	-	-	-	GO:0005575//cellular_component;GO:0005622//intracellular;GO:0005623//cell;GO:0005737//cytoplasm;GO:0016020//membrane;GO:0016021//integral component of membrane;GO:0031224//intrinsic component of membrane;GO:0043226//organelle;GO:0043227//membrane-bounded organelle;GO:0043229//intracellular organelle;GO:0043231//intracellular membrane-bounded organelle;GO:0044424//intracellular part;GO:0044425//me…	GO:0000166//nucleotide binding;GO:0003674//molecular_function;GO:0003824//catalytic activity;GO:0004148//dihydrolipoyl dehydrogenase activity;GO:0005092//GDP-dissociation inhibitor activity;GO:0005488//binding;GO:0008734//L-aspartate oxidase activity;GO:0008767//UDP-galactopyranose mutase activity;GO:0008812//choline dehydrogenase activity;GO:0016166//phytoene dehydrogenase activity;GO:0016491//o…	GO:0006066//alcohol metabolic process;GO:0006096//glycolytic process;GO:0006744//ubiquinone biosynthetic process;GO:0006950//response to stress;GO:0007264//small GTPase mediated signal transduction;GO:0008150//biological_process;GO:0008152//metabolic process;GO:0008652//cellular amino acid biosynthetic process;GO:0009228//thiamine biosynthetic process;GO:0009266//response to temperature stimulus;…	--
Prupe.8G040600_v2.0.a1	16781	18885	16647	3607	3525	3345	230.92	244.05	206.92	42.63	40.39	40.11	227.297	41.0433	-2.46936	1.76e-74	1.01e-72	GI	XP_007199688.2 protein GIGANTEA isoform X1 [Prunus persica]	Organismal Systems	Environmental adaptation	ko04712//Circadian rhythm - plant	K12124	-	-	-	--
Prupe.2G269400_v2.0.a1	3350	4979	3442	326	406	373	139.4	189.95	128.03	11.3	13.47	13.03	152.46	12.6	-3.59694	2.34e-74	1.34e-72	FSD2	XP_007218694.1 superoxide dismutase [Fe], chloroplastic isoform X1 [Prunus persica]	Cellular Processes	Transport and catabolism	ko04146//Peroxisome	K04564	GO:0005575//cellular_component;GO:0005622//intracellular;GO:0005623//cell;GO:0005737//cytoplasm;GO:0009295//nucleoid;GO:0009507//chloroplast;GO:0009532//plastid stroma;GO:0009534//chloroplast thylakoid;GO:0009536//plastid;GO:0009570//chloroplast stroma;GO:0009579//thylakoid;GO:0031976//plastid thylakoid;GO:0031984//organelle subcompartment;GO:0042644//chloroplast nucleoid;GO:0042646//plastid nucl…	GO:0003674//molecular_function;GO:0003824//catalytic activity;GO:0004784//superoxide dismutase activity;GO:0005488//binding;GO:0016209//antioxidant activity;GO:0016491//oxidoreductase activity;GO:0016721//oxidoreductase activity, acting on superoxide radicals as acceptor;GO:0043167//ion binding;GO:0043169//cation binding;GO:0046872//metal ion binding	GO:0000302//response to reactive oxygen species;GO:0000303//response to superoxide;GO:0000305//response to oxygen radical;GO:0006801//superoxide metabolic process;GO:0006950//response to stress;GO:0006979//response to oxidative stress;GO:0008150//biological_process;GO:0008152//metabolic process;GO:0009314//response to radiation;GO:0009411//response to UV;GO:0009416//response to light stimulus;GO:…	--
Prupe.2G304300_v2.0.a1	497	609	546	22	16	13	12.69	14.61	12.56	0.47	0.34	0.28	13.2867	0.363333	-5.19254	3.91e-74	2.23e-72	SLAH3	XP_020413533.1 S-type anion channel SLAH2 isoform X1 [Prunus persica]	-	-	-	-	GO:0016021//integral component of membrane	-	GO:0055085//transmembrane transport	--
Prupe.4G108100_v2.0.a1	121	109	104	990	868	730	2.41	2.04	1.87	16.77	14.25	12.5	2.10667	14.5067	2.78368	4.3e-74	2.45e-72	AGO2	ONI11477.1 hypothetical protein PRUPE_4G108100 [Prunus persica]	-	-	-	-	-	GO:0003676//nucleic acid binding;GO:0005515//protein binding	-	--
Prupe.6G303700_v2.0.a1	5995	7721	7769	1099	1439	1015	345.37	417.64	403.99	53.75	68.21	50.18	389	57.38	-2.76115	6.11e-74	3.47e-72	LTI6B	XP_007207409.1 hydrophobic protein RCI2A [Prunus persica]	-	-	-	-	GO:0016021//integral component of membrane	-	-	--
Prupe.2G240300_v2.0.a1	7	5	7	507	534	496	0.21	0.16	0.18	12.66	13.05	12.56	0.183333	12.7567	6.12064	7.2e-74	4.08e-72	UVR8	XP_020414254.1 ultraviolet-B receptor UVR8 isoform X2 [Prunus persica]	-	-	-	-	-	-	-	--
Prupe.1G111800_v2.0.a1	10949	12170	12619	2212	2102	1562	242.2	252.76	251.96	41.52	38.25	29.65	248.973	36.4733	-2.77108	7.79e-74	4.4e-72	INVC	XP_020409902.1 alkaline/neutral invertase A, mitochondrial [Prunus persica]	-	-	-	-	GO:0005575//cellular_component;GO:0005622//intracellular;GO:0005623//cell;GO:0005737//cytoplasm;GO:0005739//mitochondrion;GO:0043226//organelle;GO:0043227//membrane-bounded organelle;GO:0043229//intracellular organelle;GO:0043231//intracellular membrane-bounded organelle;GO:0044424//intracellular part;GO:0044444//cytoplasmic part;GO:0044464//cell part	GO:0003674//molecular_function;GO:0003824//catalytic activity;GO:0004553//hydrolase activity, hydrolyzing O-glycosyl compounds;GO:0004564//beta-fructofuranosidase activity;GO:0004575//sucrose alpha-glucosidase activity;GO:0015926//glucosidase activity;GO:0016787//hydrolase activity;GO:0016798//hydrolase activity, acting on glycosyl bonds;GO:0033926//glycopeptide alpha-N-acetylgalactosaminidase ac…	GO:0005975//carbohydrate metabolic process;GO:0007623//circadian rhythm;GO:0008150//biological_process;GO:0008152//metabolic process;GO:0010029//regulation of seed germination;GO:0040034//regulation of development, heterochronic;GO:0044238//primary metabolic process;GO:0048506//regulation of timing of meristematic phase transition;GO:0048509//regulation of meristem development;GO:0048510//regulat…	--
Prupe.1G542600_v2.0.a1	3001	2703	3100	506	669	482	106.66	90.2	99.46	15.26	19.56	14.7	98.7733	16.5067	-2.58107	8.41e-74	4.74e-72	TUBA	XP_007223365.1 tubulin alpha chain [Prunus persica]	Cellular Processes	Transport and catabolism	ko04145//Phagosome	K07374	GO:0005575//cellular_component;GO:0005622//intracellular;GO:0005623//cell;GO:0005737//cytoplasm;GO:0005856//cytoskeleton;GO:0005874//microtubule;GO:0015630//microtubule cytoskeleton;GO:0043226//organelle;GO:0043228//non-membrane-bounded organelle;GO:0043229//intracellular organelle;GO:0043232//intracellular non-membrane-bounded organelle;GO:0044422//organelle part;GO:0044424//intracellular part;G…	GO:0000166//nucleotide binding;GO:0001882//nucleoside binding;GO:0001883//purine nucleoside binding;GO:0003674//molecular_function;GO:0003824//catalytic activity;GO:0003924//GTPase activity;GO:0005198//structural molecule activity;GO:0005200//structural constituent of cytoskeleton;GO:0005488//binding;GO:0005525//GTP binding;GO:0016462//pyrophosphatase activity;GO:0016787//hydrolase activity;GO:00…	GO:0006996//organelle organization;GO:0007010//cytoskeleton organization;GO:0007017//microtubule-based process;GO:0008150//biological_process;GO:0009987//cellular process;GO:0016043//cellular component organization;GO:0071840//cellular component organization or biogenesis	--
Prupe.5G121000_v2.0.a1	851	898	928	2455	2633	2490	21.62	21.47	21.36	52.81	54.87	54.2	21.4833	53.96	1.32867	2.55e-73	1.44e-71	--	XP_020419831.1 uncharacterized protein LOC18777985 isoform X1 [Prunus persica]	-	-	-	-	GO:0042729//DASH complex;GO:0072686//mitotic spindle	-	GO:0008608//attachment of spindle microtubules to kinetochore	--
Prupe.4G192700_v2.0.a1	61	72	75	559	524	496	1.47	1.64	1.69	11.7	10.6	10.47	1.6	10.9233	2.77127	2.91e-73	1.63e-71	BBX22	XP_020418617.1 transcriptional regulator IFH1 [Prunus persica]	-	-	-	-	GO:0005575//cellular_component;GO:0005622//intracellular;GO:0005623//cell;GO:0005634//nucleus;GO:0032040//small-subunit processome;GO:0043226//organelle;GO:0043227//membrane-bounded organelle;GO:0043229//intracellular organelle;GO:0043231//intracellular membrane-bounded organelle;GO:0044424//intracellular part;GO:0044464//cell part	GO:0003674//molecular_function;GO:0003700//transcription factor activity, sequence-specific DNA binding;GO:0005488//binding;GO:0008270//zinc ion binding;GO:0043167//ion binding;GO:0043169//cation binding;GO:0046872//metal ion binding;GO:0046914//transition metal ion binding	GO:0006270//DNA replication initiation;GO:0006355//regulation of transcription, DNA-templated;GO:0008150//biological_process;GO:0009889//regulation of biosynthetic process;GO:0010468//regulation of gene expression;GO:0010556//regulation of macromolecule biosynthetic process;GO:0019219//regulation of nucleobase-containing compound metabolic process;GO:0019222//regulation of metabolic process;GO:00…	--
Prupe.3G034600_v2.0.a1	2637	2810	2985	653	786	638	113.26	113.31	115.72	23.8	27.77	23.51	114.097	25.0267	-2.18872	6.13e-73	3.43e-71	GSVIVT00034021001	XP_020415735.1 40S ribosomal protein Sa-2 [Prunus persica]	Genetic Information Processing	Translation	ko03010//Ribosome	K02998	GO:0000314//organellar small ribosomal subunit;GO:0005840//ribosome;GO:0022627//cytosolic small ribosomal subunit	GO:0003735//structural constituent of ribosome	GO:0006412//translation	--
Prupe.1G543000_v2.0.a1	585	711	635	3613	3101	2839	17.08	19.49	16.74	89.53	74.5	71.14	17.77	78.39	2.14123	7.86e-73	4.39e-71	AAP6	XP_007222665.2 amino acid permease 6 [Prunus persica]	-	-	-	-	GO:0005575//cellular_component;GO:0005623//cell;GO:0005886//plasma membrane;GO:0016020//membrane;GO:0016021//integral component of membrane;GO:0031224//intrinsic component of membrane;GO:0044425//membrane part;GO:0044464//cell part;GO:0071944//cell periphery	GO:0003674//molecular_function;GO:0005215//transporter activity;GO:0005342//organic acid transmembrane transporter activity;GO:0008509//anion transmembrane transporter activity;GO:0008514//organic anion transmembrane transporter activity;GO:0015075//ion transmembrane transporter activity;GO:0015171//amino acid transmembrane transporter activity;GO:0015172//acidic amino acid transmembrane transpor…	GO:0003333//amino acid transmembrane transport;GO:0006810//transport;GO:0006811//ion transport;GO:0006812//cation transport;GO:0006820//anion transport;GO:0006835//dicarboxylic acid transport;GO:0006865//amino acid transport;GO:0008150//biological_process;GO:0015711//organic anion transport;GO:0015740//C4-dicarboxylate transport;GO:0015800//acidic amino acid transport;GO:0015801//aromatic amino a…	--
Prupe.7G210100_v2.0.a1	290	245	424	2112	2000	2174	9.82	7.79	12.96	60.69	55.72	63.18	10.19	59.8633	2.55452	1.1e-72	6.12e-71	GATA21	XP_020423213.1 GATA transcription factor 21 [Prunus persica]	-	-	-	-	GO:0005575//cellular_component;GO:0005622//intracellular;GO:0005623//cell;GO:0005634//nucleus;GO:0005667//transcription factor complex;GO:0032991//macromolecular complex;GO:0043226//organelle;GO:0043227//membrane-bounded organelle;GO:0043229//intracellular organelle;GO:0043231//intracellular membrane-bounded organelle;GO:0044424//intracellular part;GO:0044464//cell part	GO:0000976//transcription regulatory region sequence-specific DNA binding;GO:0000977//RNA polymerase II regulatory region sequence-specific DNA binding;GO:0000981//RNA polymerase II transcription factor activity, sequence-specific DNA binding;GO:0001012//RNA polymerase II regulatory region DNA binding;GO:0001067//regulatory region nucleic acid binding;GO:0001085//RNA polymerase II transcription f…	GO:0001101//response to acid chemical;GO:0006139//nucleobase-containing compound metabolic process;GO:0006351//transcription, DNA-templated;GO:0006355//regulation of transcription, DNA-templated;GO:0006357//regulation of transcription from RNA polymerase II promoter;GO:0006366//transcription from RNA polymerase II promoter;GO:0006725//cellular aromatic compound metabolic process;GO:0006807//nitro…	C2C2-GATA
Prupe.5G062300_v2.0.a1	3464	4232	4099	749	837	630	161.09	184.78	172.06	29.56	32.02	25.14	172.643	28.9067	-2.57832	1.12e-72	6.22e-71	NUDT8	XP_007209258.1 nudix hydrolase 8 isoform X2 [Prunus persica]	-	-	-	-	GO:0005575//cellular_component;GO:0005622//intracellular;GO:0005623//cell;GO:0005737//cytoplasm;GO:0005829//cytosol;GO:0044424//intracellular part;GO:0044444//cytoplasmic part;GO:0044464//cell part	GO:0003674//molecular_function;GO:0003824//catalytic activity;GO:0005488//binding;GO:0016787//hydrolase activity;GO:0016818//hydrolase activity, acting on acid anhydrides, in phosphorus-containing anhydrides;GO:0043167//ion binding;GO:0043169//cation binding;GO:0046872//metal ion binding	GO:0006281//DNA repair;GO:0006950//response to stress;GO:0008150//biological_process;GO:0009611//response to wounding;GO:0050896//response to stimulus	--
Prupe.3G223500_v2.0.a1	57	59	67	469	478	439	2.27	2.16	2.34	14.97	15.38	14.61	2.25667	14.9867	2.73141	1.16e-72	6.43e-71	--	XP_007217769.1 uncharacterized protein LOC18781620 [Prunus persica]	-	-	-	-	-	-	-	--
Prupe.1G580800_v2.0.a1	810	841	876	117	119	89	22.61	22.04	22.07	2.77	2.73	2.13	22.24	2.54333	-3.12836	1.71e-72	9.45e-71	PUR2	XP_007225747.1 phosphoribosylamine--glycine ligase [Prunus persica]	Metabolism;Metabolism;Metabolism	Global and overview maps;Global and overview maps;Nucleotide metabolism	ko01100//Metabolic pathways;ko01110//Biosynthesis of secondary metabolites;ko00230//Purine metabolism	K01945;K01945;K01945	GO:0005575//cellular_component;GO:0005622//intracellular;GO:0005623//cell;GO:0005737//cytoplasm;GO:0005951//carbamoyl-phosphate synthase complex;GO:0009317//acetyl-CoA carboxylase complex;GO:0009320//phosphoribosylaminoimidazole carboxylase complex;GO:0009507//chloroplast;GO:0009532//plastid stroma;GO:0009536//plastid;GO:0009570//chloroplast stroma;GO:0043226//organelle;GO:0043227//membrane-bound…	GO:0000166//nucleotide binding;GO:0003674//molecular_function;GO:0003824//catalytic activity;GO:0003989//acetyl-CoA carboxylase activity;GO:0004075//biotin carboxylase activity;GO:0004088//carbamoyl-phosphate synthase (glutamine-hydrolyzing) activity;GO:0004637//phosphoribosylamine-glycine ligase activity;GO:0004638//phosphoribosylaminoimidazole carboxylase activity;GO:0004644//phosphoribosylglyc…	GO:0006094//gluconeogenesis;GO:0006099//tricarboxylic acid cycle;GO:0006139//nucleobase-containing compound metabolic process;GO:0006144//purine nucleobase metabolic process;GO:0006163//purine nucleotide metabolic process;GO:0006164//purine nucleotide biosynthetic process;GO:0006188//IMP biosynthetic process;GO:0006189//'de novo' IMP biosynthetic process;GO:0006633//fatty acid biosynthetic proces…	--
Prupe.4G007500_v2.0.a1	1338	1696	1558	8777	7149	7033	41.88	49.85	44.02	233.15	184.11	188.91	45.25	202.057	2.15877	2.15e-72	1.18e-70	SCL13	XP_007211536.1 scarecrow-like protein 13 [Prunus persica]	-	-	-	-	GO:0005575//cellular_component;GO:0005622//intracellular;GO:0005623//cell;GO:0005634//nucleus;GO:0005737//cytoplasm;GO:0043226//organelle;GO:0043227//membrane-bounded organelle;GO:0043229//intracellular organelle;GO:0043231//intracellular membrane-bounded organelle;GO:0044424//intracellular part;GO:0044464//cell part	GO:0003674//molecular_function;GO:0003676//nucleic acid binding;GO:0003677//DNA binding;GO:0003700//transcription factor activity, sequence-specific DNA binding;GO:0005488//binding;GO:0043565//sequence-specific DNA binding;GO:0097159//organic cyclic compound binding;GO:1901363//heterocyclic compound binding	GO:0006139//nucleobase-containing compound metabolic process;GO:0006351//transcription, DNA-templated;GO:0006355//regulation of transcription, DNA-templated;GO:0006725//cellular aromatic compound metabolic process;GO:0006807//nitrogen compound metabolic process;GO:0008150//biological_process;GO:0008152//metabolic process;GO:0009058//biosynthetic process;GO:0009059//macromolecule biosynthetic proc…	GRAS
Prupe.7G110700_v2.0.a1	62	53	89	558	613	665	2.11	1.65	2.72	15.55	16.69	19.11	2.16	17.1167	2.9863	2.77e-72	1.52e-70	BIC1	ONH96166.1 hypothetical protein PRUPE_7G110700 [Prunus persica]	-	-	-	-	-	-	-	--
Prupe.7G081600_v2.0.a1	2910	3556	3388	577	737	580	133.96	153.7	140.79	22.54	27.91	22.91	142.817	24.4533	-2.54606	3.55e-72	1.95e-70	--	XP_007202230.2 uncharacterized protein LOC18771419 [Prunus persica]	-	-	-	-	-	GO:0005515//protein binding	-	--
Prupe.1G152000_v2.0.a1	1518	1970	1667	202	158	181	41.85	50.99	41.48	4.73	3.58	4.28	44.7733	4.19667	-3.41532	5.02e-72	2.75e-70	GIP2	XP_020411400.1 basic 7S globulin 2 [Prunus persica]	-	-	-	-	-	GO:0003674//molecular_function;GO:0003824//catalytic activity;GO:0004175//endopeptidase activity;GO:0004190//aspartic-type endopeptidase activity;GO:0005488//binding;GO:0005515//protein binding;GO:0008233//peptidase activity;GO:0016787//hydrolase activity;GO:0042802//identical protein binding;GO:0045735//nutrient reservoir activity;GO:0070001//aspartic-type peptidase activity;GO:0070011//peptidas…	GO:0006508//proteolysis;GO:0006807//nitrogen compound metabolic process;GO:0008150//biological_process;GO:0008152//metabolic process;GO:0009056//catabolic process;GO:0009057//macromolecule catabolic process;GO:0019538//protein metabolic process;GO:0030163//protein catabolic process;GO:0043170//macromolecule metabolic process;GO:0044238//primary metabolic process;GO:0071704//organic substance meta…	--
Prupe.2G153100_v2.0.a1	257	255	297	1070	1098	1159	5.85	5.44	6.15	20.59	20.32	22.81	5.81333	21.24	1.86935	7.36e-72	4.02e-70	At4g22990	ONI22822.1 hypothetical protein PRUPE_2G153100 [Prunus persica]	-	-	-	-	GO:0005575//cellular_component;GO:0016020//membrane;GO:0016021//integral component of membrane;GO:0031224//intrinsic component of membrane;GO:0044425//membrane part	GO:0022857//transmembrane transporter activity	GO:0006810//transport;GO:0008150//biological_process;GO:0051179//localization;GO:0051234//establishment of localization;GO:0055085//transmembrane transport	--
Prupe.6G022000_v2.0.a1	982	920	1163	3325	3610	3838	29.63	26.11	31.75	85.88	90	99.74	29.1633	91.8733	1.65549	1.13e-71	6.14e-70	--	XP_020422674.1 uncharacterized protein LOC18772041 isoform X1 [Prunus persica]	-	-	-	-	-	-	-	--
Prupe.2G292100_v2.0.a1	107	133	76	1082	1021	1011	6.49	7.58	4.16	55.7	50.95	52.63	6.07667	53.0933	3.12718	1.2e-71	6.53e-70	HSFB2A	XP_007218740.1 heat stress transcription factor B-2a [Prunus persica]	-	-	-	-	GO:0005575//cellular_component;GO:0005622//intracellular;GO:0005623//cell;GO:0005634//nucleus;GO:0043226//organelle;GO:0043227//membrane-bounded organelle;GO:0043229//intracellular organelle;GO:0043231//intracellular membrane-bounded organelle;GO:0044424//intracellular part;GO:0044464//cell part	GO:0003674//molecular_function;GO:0003676//nucleic acid binding;GO:0003677//DNA binding;GO:0003700//transcription factor activity, sequence-specific DNA binding;GO:0005488//binding;GO:0043565//sequence-specific DNA binding;GO:0097159//organic cyclic compound binding;GO:1901363//heterocyclic compound binding	GO:0006139//nucleobase-containing compound metabolic process;GO:0006351//transcription, DNA-templated;GO:0006355//regulation of transcription, DNA-templated;GO:0006725//cellular aromatic compound metabolic process;GO:0006807//nitrogen compound metabolic process;GO:0008150//biological_process;GO:0008152//metabolic process;GO:0009058//biosynthetic process;GO:0009059//macromolecule biosynthetic proc…	HSF
Prupe.6G071100_v2.0.a1	3449	3919	3871	894	933	803	72.96	77.84	73.92	16.05	16.24	14.58	74.9067	15.6233	-2.26139	1.35e-71	7.33e-70	TOC75-3	XP_020420760.1 protein TOC75-3, chloroplastic [Prunus persica]	-	-	-	-	GO:0005575//cellular_component;GO:0005622//intracellular;GO:0005623//cell;GO:0005737//cytoplasm;GO:0005773//vacuole;GO:0005774//vacuolar membrane;GO:0009279//cell outer membrane;GO:0009507//chloroplast;GO:0009526//plastid envelope;GO:0009527//plastid outer membrane;GO:0009536//plastid;GO:0009707//chloroplast outer membrane;GO:0009941//chloroplast envelope;GO:0010006//Toc complex;GO:0016020//membr…	GO:0003674//molecular_function;GO:0005215//transporter activity;GO:0008320//protein transmembrane transporter activity;GO:0008565//protein transporter activity;GO:0015399//primary active transmembrane transporter activity;GO:0015405//P-P-bond-hydrolysis-driven transmembrane transporter activity;GO:0015450//P-P-bond-hydrolysis-driven protein transmembrane transporter activity;GO:0022804//active tr…	GO:0006605//protein targeting;GO:0006810//transport;GO:0006886//intracellular protein transport;GO:0006996//organelle organization;GO:0007275//multicellular organism development;GO:0008104//protein localization;GO:0008150//biological_process;GO:0009653//anatomical structure morphogenesis;GO:0009657//plastid organization;GO:0009658//chloroplast organization;GO:0009719//response to endogenous stimu…	--
Prupe.5G076500_v2.0.a1	1905	2355	1596	13161	12232	11967	50.71	58.85	38.35	297.27	267.86	273.33	49.3033	279.487	2.50302	1.96e-71	1.06e-69	HOP2	XP_007210502.1 hsp70-Hsp90 organizing protein 3 [Prunus persica]	-	-	-	-	GO:0005575//cellular_component;GO:0005622//intracellular;GO:0005623//cell;GO:0005737//cytoplasm;GO:0032991//macromolecular complex;GO:0044424//intracellular part;GO:0044464//cell part;GO:0045203//integral component of cell outer membrane	GO:0003674//molecular_function;GO:0003676//nucleic acid binding;GO:0003723//RNA binding;GO:0003729//mRNA binding;GO:0004857//enzyme inhibitor activity;GO:0005215//transporter activity;GO:0005488//binding;GO:0005515//protein binding;GO:0030234//enzyme regulator activity;GO:0030544//Hsp70 protein binding;GO:0031072//heat shock protein binding;GO:0042030//ATPase inhibitor activity;GO:0051879//Hsp90 …	GO:0006457//protein folding;GO:0006605//protein targeting;GO:0006626//protein targeting to mitochondrion;GO:0006810//transport;GO:0006839//mitochondrial transport;GO:0006886//intracellular protein transport;GO:0006996//organelle organization;GO:0007005//mitochondrion organization;GO:0008104//protein localization;GO:0008150//biological_process;GO:0009987//cellular process;GO:0015031//protein trans…	--
Prupe.2G325500_v2.0.a1	512	508	542	1545	1686	1613	13.66	12.73	13.06	34.99	37.02	36.94	13.15	36.3167	1.46557	3.1e-71	1.67e-69	At5g17010	XP_007219039.1 D-xylose-proton symporter-like 2 [Prunus persica]	-	-	-	-	GO:0005575//cellular_component;GO:0005622//intracellular;GO:0005623//cell;GO:0005737//cytoplasm;GO:0005773//vacuole;GO:0005774//vacuolar membrane;GO:0005887//integral component of plasma membrane;GO:0016020//membrane;GO:0016021//integral component of membrane;GO:0031090//organelle membrane;GO:0031224//intrinsic component of membrane;GO:0043226//organelle;GO:0043227//membrane-bounded organelle;GO:…	GO:0003674//molecular_function;GO:0005215//transporter activity;GO:0005351//sugar:proton symporter activity;GO:0005355//glucose transmembrane transporter activity;GO:0005402//cation:sugar symporter activity;GO:0008028//monocarboxylic acid transmembrane transporter activity;GO:0008324//cation transmembrane transporter activity;GO:0015075//ion transmembrane transporter activity;GO:0015077//monovale…	GO:0006810//transport;GO:0006811//ion transport;GO:0006812//cation transport;GO:0006817//phosphate ion transport;GO:0006855//drug transmembrane transport;GO:0008150//biological_process;GO:0008643//carbohydrate transport;GO:0008645//hexose transport;GO:0015672//monovalent inorganic cation transport;GO:0015718//monocarboxylic acid transport;GO:0015749//monosaccharide transport;GO:0015893//drug tran…	--
Prupe.3G308100_v2.0.a1	571	609	680	1765	1903	1752	17.11	17.11	18.35	44.83	46.87	45.03	17.5233	45.5767	1.37902	3.46e-71	1.86e-69	TGA1	XP_020415132.1 squamosa promoter-binding-like protein 13A isoform X1 [Prunus persica]	-	-	-	-	GO:0005575//cellular_component;GO:0005622//intracellular;GO:0005623//cell;GO:0005634//nucleus;GO:0043226//organelle;GO:0043227//membrane-bounded organelle;GO:0043229//intracellular organelle;GO:0043231//intracellular membrane-bounded organelle;GO:0044424//intracellular part;GO:0044464//cell part	GO:0003674//molecular_function;GO:0003676//nucleic acid binding;GO:0003677//DNA binding;GO:0005488//binding;GO:0043167//ion binding;GO:0043169//cation binding;GO:0046872//metal ion binding;GO:0097159//organic cyclic compound binding;GO:1901363//heterocyclic compound binding	GO:0006139//nucleobase-containing compound metabolic process;GO:0006351//transcription, DNA-templated;GO:0006355//regulation of transcription, DNA-templated;GO:0006725//cellular aromatic compound metabolic process;GO:0006807//nitrogen compound metabolic process;GO:0008150//biological_process;GO:0008152//metabolic process;GO:0009058//biosynthetic process;GO:0009059//macromolecule biosynthetic proc…	SBP
Prupe.2G020600_v2.0.a1	647	701	829	21	33	51	12.24	12.42	14.15	0.34	0.51	0.82	12.9367	0.556667	-4.53851	6.46e-71	3.47e-69	CRR2	XP_020412074.1 pentatricopeptide repeat-containing protein At3g46790, chloroplastic [Prunus persica]	-	-	-	-	GO:0005575//cellular_component;GO:0005622//intracellular;GO:0005623//cell;GO:0005737//cytoplasm;GO:0009507//chloroplast;GO:0009536//plastid;GO:0043226//organelle;GO:0043227//membrane-bounded organelle;GO:0043229//intracellular organelle;GO:0043231//intracellular membrane-bounded organelle;GO:0044424//intracellular part;GO:0044444//cytoplasmic part;GO:0044464//cell part	GO:0003674//molecular_function;GO:0003676//nucleic acid binding;GO:0003723//RNA binding;GO:0003824//catalytic activity;GO:0004518//nuclease activity;GO:0004519//endonuclease activity;GO:0005488//binding;GO:0005515//protein binding;GO:0008270//zinc ion binding;GO:0016787//hydrolase activity;GO:0016788//hydrolase activity, acting on ester bonds;GO:0043167//ion binding;GO:0043169//cation binding;GO:…	GO:0006139//nucleobase-containing compound metabolic process;GO:0006396//RNA processing;GO:0006397//mRNA processing;GO:0006725//cellular aromatic compound metabolic process;GO:0006807//nitrogen compound metabolic process;GO:0008150//biological_process;GO:0008152//metabolic process;GO:0009451//RNA modification;GO:0009987//cellular process;GO:0010467//gene expression;GO:0016070//RNA metabolic proce…	--
Prupe.1G149600_v2.0.a1	1235	1510	1392	5025	5237	5686	60.55	69.51	61.6	209.07	211.24	239.22	63.8867	219.843	1.78289	9.57e-71	5.13e-69	Cmbl	XP_007223790.1 endo-1,3;1,4-beta-D-glucanase [Prunus persica]	-	-	-	-	-	GO:0016787//hydrolase activity	-	--
Prupe.7G162900_v2.0.a1	373	374	435	1697	1560	1411	10.01	9.43	10.54	38.66	34.45	32.5	9.99333	35.2033	1.81667	1.02e-70	5.43e-69	CYP90C1	XP_007201968.2 3-epi-6-deoxocathasterone 23-monooxygenase [Prunus persica]	Metabolism;Metabolism;Metabolism	Global and overview maps;Global and overview maps;Metabolism of terpenoids and polyketides	ko01100//Metabolic pathways;ko01110//Biosynthesis of secondary metabolites;ko00905//Brassinosteroid biosynthesis	K12637;K12637;K12637	GO:0005575//cellular_component;GO:0005622//intracellular;GO:0005623//cell;GO:0005737//cytoplasm;GO:0005783//endoplasmic reticulum;GO:0005789//endoplasmic reticulum membrane;GO:0012505//endomembrane system;GO:0016020//membrane;GO:0016021//integral component of membrane;GO:0031224//intrinsic component of membrane;GO:0031984//organelle subcompartment;GO:0042175//nuclear outer membrane-endoplasmic re…	GO:0003674//molecular_function;GO:0003824//catalytic activity;GO:0004497//monooxygenase activity;GO:0005488//binding;GO:0005506//iron ion binding;GO:0016491//oxidoreductase activity;GO:0016705//oxidoreductase activity, acting on paired donors, with incorporation or reduction of molecular oxygen;GO:0016709//oxidoreductase activity, acting on paired donors, with incorporation or reduction of molecu…	GO:0000003//reproduction;GO:0000902//cell morphogenesis;GO:0003006//developmental process involved in reproduction;GO:0006629//lipid metabolic process;GO:0006694//steroid biosynthetic process;GO:0007275//multicellular organism development;GO:0008150//biological_process;GO:0008152//metabolic process;GO:0008202//steroid metabolic process;GO:0008610//lipid biosynthetic process;GO:0009058//biosynthet…	--
Prupe.2G208000_v2.0.a1	232	190	279	1048	1124	1042	9.72	7.55	10.67	38.07	39.33	38.15	9.31333	38.5167	2.04811	1.17e-70	6.21e-69	--	XP_007218639.1 uncharacterized protein LOC18785503 [Prunus persica]	-	-	-	-	-	-	-	--
Prupe.6G199000_v2.0.a1	312	261	375	1264	1413	1347	12.84	10.24	14.03	43.79	48.22	48.38	12.37	46.7967	1.91956	1.45e-70	7.7e-69	SVP	XP_007205845.2 MADS-box protein SVP isoform X3 [Prunus persica]	-	-	-	-	GO:0005575//cellular_component;GO:0005622//intracellular;GO:0005623//cell;GO:0005634//nucleus;GO:0043226//organelle;GO:0043227//membrane-bounded organelle;GO:0043229//intracellular organelle;GO:0043231//intracellular membrane-bounded organelle;GO:0044424//intracellular part;GO:0044464//cell part	GO:0000900//translation repressor activity, nucleic acid binding;GO:0000976//transcription regulatory region sequence-specific DNA binding;GO:0000977//RNA polymerase II regulatory region sequence-specific DNA binding;GO:0001012//RNA polymerase II regulatory region DNA binding;GO:0001067//regulatory region nucleic acid binding;GO:0003674//molecular_function;GO:0003676//nucleic acid binding;GO:0003…	GO:0000003//reproduction;GO:0003006//developmental process involved in reproduction;GO:0006139//nucleobase-containing compound metabolic process;GO:0006351//transcription, DNA-templated;GO:0006355//regulation of transcription, DNA-templated;GO:0006357//regulation of transcription from RNA polymerase II promoter;GO:0006417//regulation of translation;GO:0006725//cellular aromatic compound metabolic…	MADS
Prupe.8G204700_v2.0.a1	301	278	298	1183	1229	1325	10.32	8.95	9.22	34.41	34.65	38.97	9.49667	36.01	1.9229	1.45e-70	7.7e-69	SDI1	XP_007201841.1 protein SULFUR DEFICIENCY-INDUCED 1 [Prunus persica]	-	-	-	-	GO:0005575//cellular_component;GO:0005622//intracellular;GO:0005623//cell;GO:0005634//nucleus;GO:0005654//nucleoplasm;GO:0017053//transcriptional repressor complex;GO:0031974//membrane-enclosed lumen;GO:0031981//nuclear lumen;GO:0032991//macromolecular complex;GO:0043226//organelle;GO:0043227//membrane-bounded organelle;GO:0043229//intracellular organelle;GO:0043231//intracellular membrane-bounde…	GO:0004733//pyridoxamine-phosphate oxidase activity;GO:0005515//protein binding;GO:0010181//FMN binding;GO:0042802//identical protein binding	GO:0006109//regulation of carbohydrate metabolic process;GO:0006792//regulation of sulfur utilization;GO:0006950//response to stress;GO:0007154//cell communication;GO:0008150//biological_process;GO:0008615//pyridoxine biosynthetic process;GO:0009267//cellular response to starvation;GO:0009605//response to external stimulus;GO:0009889//regulation of biosynthetic process;GO:0009987//cellular proces…	--
Prupe.5G233800_v2.0.a1	964	1034	969	117	157	136	30.28	30.45	27.45	3.11	4.06	3.66	29.3933	3.61	-3.02542	1.49e-70	7.89e-69	--	XP_007209173.1 zinc finger protein VAR3, chloroplastic [Prunus persica]	-	-	-	-	GO:0005575//cellular_component;GO:0005622//intracellular;GO:0005623//cell;GO:0005737//cytoplasm;GO:0009507//chloroplast;GO:0009532//plastid stroma;GO:0009536//plastid;GO:0009570//chloroplast stroma;GO:0043226//organelle;GO:0043227//membrane-bounded organelle;GO:0043229//intracellular organelle;GO:0043231//intracellular membrane-bounded organelle;GO:0044422//organelle part;GO:0044424//intracellula…	GO:0003674//molecular_function;GO:0005488//binding;GO:0043167//ion binding;GO:0043169//cation binding;GO:0046872//metal ion binding	GO:0006139//nucleobase-containing compound metabolic process;GO:0006396//RNA processing;GO:0006397//mRNA processing;GO:0006725//cellular aromatic compound metabolic process;GO:0006807//nitrogen compound metabolic process;GO:0006996//organelle organization;GO:0008150//biological_process;GO:0008152//metabolic process;GO:0009451//RNA modification;GO:0009657//plastid organization;GO:0009658//chloropl…	--
Prupe.6G068900_v2.0.a1	1160	1496	1202	137	171	138	42.62	51.57	39.86	4.28	5.17	4.35	44.6833	4.6	-3.28003	2.46e-70	1.3e-68	At2g29150	XP_007206475.1 tropinone reductase homolog At5g06060 isoform X1 [Prunus persica]	Metabolism;Metabolism;Metabolism	Global and overview maps;Global and overview maps;Biosynthesis of other secondary metabolites	ko01100//Metabolic pathways;ko01110//Biosynthesis of secondary metabolites;ko00960//Tropane, piperidine and pyridine alkaloid biosynthesis	K08081;K08081;K08081	-	GO:0003824//catalytic activity;GO:0004316//3-oxoacyl-[acyl-carrier-protein] reductase (NADPH) activity;GO:0004757//sepiapterin reductase activity;GO:0008667//2,3-dihydro-2,3-dihydroxybenzoate dehydrogenase activity;GO:0008678//2-deoxy-D-gluconate 3-dehydrogenase activity;GO:0016491//oxidoreductase activity;GO:0016757//transferase activity, transferring glycosyl groups;GO:0050662//coenzyme binding…	GO:0000272//polysaccharide catabolic process;GO:0005975//carbohydrate metabolic process;GO:0006633//fatty acid biosynthetic process;GO:0006729//tetrahydrobiopterin biosynthetic process;GO:0055114//oxidation-reduction process	--
Prupe.1G551900_v2.0.a1	845	996	932	3181	3423	3638	50.04	55.37	49.82	159.84	166.75	184.85	51.7433	170.48	1.72016	3.53e-70	1.86e-68	ndhT	XP_007223682.1 NAD(P)H-quinone oxidoreductase subunit T, chloroplastic [Prunus persica]	-	-	-	-	GO:0005575//cellular_component;GO:0005622//intracellular;GO:0005623//cell;GO:0005737//cytoplasm;GO:0005829//cytosol;GO:0009507//chloroplast;GO:0009534//chloroplast thylakoid;GO:0009535//chloroplast thylakoid membrane;GO:0009536//plastid;GO:0009579//thylakoid;GO:0010598//NAD(P)H dehydrogenase complex (plastoquinone);GO:0016020//membrane;GO:0016021//integral component of membrane;GO:0031224//intrin…	GO:0000166//nucleotide binding;GO:0003674//molecular_function;GO:0003824//catalytic activity;GO:0005488//binding;GO:0005515//protein binding;GO:0005524//ATP binding;GO:0008144//drug binding;GO:0016491//oxidoreductase activity;GO:0017076//purine nucleotide binding;GO:0030554//adenyl nucleotide binding;GO:0031072//heat shock protein binding;GO:0032553//ribonucleotide binding;GO:0032555//purine ribo…	GO:0006139//nucleobase-containing compound metabolic process;GO:0006259//DNA metabolic process;GO:0006260//DNA replication;GO:0006457//protein folding;GO:0006725//cellular aromatic compound metabolic process;GO:0006807//nitrogen compound metabolic process;GO:0006950//response to stress;GO:0008150//biological_process;GO:0008152//metabolic process;GO:0009058//biosynthetic process;GO:0009059//macrom…	--
Prupe.1G039500_v2.0.a1	281	279	327	1149	1332	1429	8.91	7.88	9.18	31.02	33.9	39.23	8.65667	34.7167	2.00374	3.95e-70	2.08e-68	OsI_27673	ONI26681.1 hypothetical protein PRUPE_1G039500 [Prunus persica]	Genetic Information Processing	Transcription	ko03040//Spliceosome	K12819	GO:0005575//cellular_component;GO:0005622//intracellular;GO:0005623//cell;GO:0005634//nucleus;GO:0005681//spliceosomal complex;GO:0032991//macromolecular complex;GO:0043226//organelle;GO:0043227//membrane-bounded organelle;GO:0043229//intracellular organelle;GO:0043231//intracellular membrane-bounded organelle;GO:0044422//organelle part;GO:0044424//intracellular part;GO:0044428//nuclear part;GO:0…	GO:0003674//molecular_function;GO:0005488//binding;GO:0043167//ion binding;GO:0043169//cation binding;GO:0046872//metal ion binding	GO:0000375//RNA splicing, via transesterification reactions;GO:0006139//nucleobase-containing compound metabolic process;GO:0006396//RNA processing;GO:0006397//mRNA processing;GO:0006725//cellular aromatic compound metabolic process;GO:0006807//nitrogen compound metabolic process;GO:0008150//biological_process;GO:0008152//metabolic process;GO:0008380//RNA splicing;GO:0009987//cellular process;GO:…	--
Prupe.1G010400_v2.0.a1	17588	18845	18504	5162	5590	4921	507.86	510.91	482.3	126.49	132.79	121.93	500.357	127.07	-1.97733	4.23e-70	2.22e-68	EF1A	XP_007222129.1 elongation factor 1-alpha [Prunus persica]	Genetic Information Processing	Translation	ko03013//Nucleocytoplasmic transport	K03231	GO:0005737//cytoplasm	GO:0003743//translation initiation factor activity;GO:0003746//translation elongation factor activity;GO:0003747//translation release factor activity;GO:0003924//GTPase activity;GO:0004781//sulfate adenylyltransferase (ATP) activity;GO:0005525//GTP binding;GO:0043022//ribosome binding	GO:0000103//sulfate assimilation;GO:0001514//selenocysteine incorporation;GO:0006412//translation;GO:0006413//translational initiation;GO:0006414//translational elongation;GO:0006415//translational termination;GO:0006950//response to stress;GO:0042254//ribosome biogenesis;GO:0055114//oxidation-reduction process	--
Prupe.1G189800_v2.0.a1	1851	1739	2271	5533	6931	6339	46.27	40.76	51.6	121	146.11	140.32	46.21	135.81	1.55531	4.62e-70	2.42e-68	--	XP_020421869.1 uncharacterized protein LOC18790550 isoform X1 [Prunus persica]	-	-	-	-	-	-	-	--
Prupe.2G156800_v2.0.a1	1243	1068	1300	3717	3799	3671	26.64	21.49	25.14	67.59	66.97	67.5	24.4233	67.3533	1.46349	5.71e-70	2.98e-68	At4g00740	XP_007220546.1 probable methyltransferase PMT13 [Prunus persica]	-	-	-	-	GO:0000139//Golgi membrane;GO:0005575//cellular_component;GO:0005622//intracellular;GO:0005623//cell;GO:0005737//cytoplasm;GO:0005768//endosome;GO:0005794//Golgi apparatus;GO:0005802//trans-Golgi network;GO:0012505//endomembrane system;GO:0016020//membrane;GO:0016021//integral component of membrane;GO:0031090//organelle membrane;GO:0031224//intrinsic component of membrane;GO:0031410//cytoplasmic …	GO:0003674//molecular_function;GO:0003824//catalytic activity;GO:0008168//methyltransferase activity;GO:0008171//O-methyltransferase activity;GO:0008757//S-adenosylmethionine-dependent methyltransferase activity;GO:0016740//transferase activity;GO:0016741//transferase activity, transferring one-carbon groups	GO:0005975//carbohydrate metabolic process;GO:0005976//polysaccharide metabolic process;GO:0008150//biological_process;GO:0008152//metabolic process;GO:0009102//biotin biosynthetic process;GO:0009664//plant-type cell wall organization;GO:0009987//cellular process;GO:0010393//galacturonan metabolic process;GO:0016043//cellular component organization;GO:0017144//drug metabolic process;GO:0032259//m…	--
Prupe.6G005300_v2.0.a1	2561	2977	3090	8562	8716	9083	69.38	75.73	75.56	196.82	194.25	211.15	73.5567	200.74	1.4484	7.25e-70	3.77e-68	PTC52	XP_007208467.1 protochlorophyllide-dependent translocon component 52, chloroplastic [Prunus persica]	-	-	-	-	GO:0005575//cellular_component;GO:0005622//intracellular;GO:0005623//cell;GO:0005737//cytoplasm;GO:0009507//chloroplast;GO:0009526//plastid envelope;GO:0009528//plastid inner membrane;GO:0009536//plastid;GO:0009706//chloroplast inner membrane;GO:0009941//chloroplast envelope;GO:0016020//membrane;GO:0016021//integral component of membrane;GO:0019866//organelle inner membrane;GO:0031090//organelle …	GO:0003674//molecular_function;GO:0003824//catalytic activity;GO:0004497//monooxygenase activity;GO:0005488//binding;GO:0010277//chlorophyllide a oxygenase [overall] activity;GO:0016491//oxidoreductase activity;GO:0016701//oxidoreductase activity, acting on single donors with incorporation of molecular oxygen;GO:0016703//oxidoreductase activity, acting on single donors with incorporation of molec…	GO:0006810//transport;GO:0008104//protein localization;GO:0008150//biological_process;GO:0008152//metabolic process;GO:0015031//protein transport;GO:0015833//peptide transport;GO:0033036//macromolecule localization;GO:0042886//amide transport;GO:0045184//establishment of protein localization;GO:0051179//localization;GO:0051234//establishment of localization;GO:0055114//oxidation-reduction process…	--
Prupe.8G026000_v2.0.a1	1186	970	1446	139	166	133	37.58	28.86	41.36	3.74	4.33	3.62	35.9333	3.89667	-3.20501	9.92e-70	5.15e-68	SDC	XP_007201012.1 serine decarboxylase [Prunus persica]	Metabolism;Metabolism;Metabolism	Global and overview maps;Global and overview maps;Amino acid metabolism	ko01100//Metabolic pathways;ko01110//Biosynthesis of secondary metabolites;ko00340//Histidine metabolism	K01590;K01590;K01590	GO:0005575//cellular_component;GO:0005622//intracellular;GO:0005623//cell;GO:0005737//cytoplasm;GO:0005829//cytosol;GO:0005886//plasma membrane;GO:0016020//membrane;GO:0044424//intracellular part;GO:0044444//cytoplasmic part;GO:0044464//cell part;GO:0071944//cell periphery	GO:0003674//molecular_function;GO:0003824//catalytic activity;GO:0004351//glutamate decarboxylase activity;GO:0004375//glycine dehydrogenase (decarboxylating) activity;GO:0004398//histidine decarboxylase activity;GO:0004837//tyrosine decarboxylase activity;GO:0005488//binding;GO:0008144//drug binding;GO:0016829//lyase activity;GO:0016830//carbon-carbon lyase activity;GO:0016831//carboxy-lyase act…	GO:0006066//alcohol metabolic process;GO:0006082//organic acid metabolic process;GO:0006540//glutamate decarboxylation to succinate;GO:0006572//tyrosine catabolic process;GO:0006576//cellular biogenic amine metabolic process;GO:0006580//ethanolamine metabolic process;GO:0006807//nitrogen compound metabolic process;GO:0008150//biological_process;GO:0008152//metabolic process;GO:0009308//amine meta…	--
Prupe.2G144400_v2.0.a1	122	98	127	758	714	838	5.38	4.13	5.01	28.23	26.27	31.75	4.84	28.75	2.57048	1.39e-69	7.18e-68	--	ONI22681.1 hypothetical protein PRUPE_2G144400 [Prunus persica]	-	-	-	-	-	-	-	--
Prupe.7G132200_v2.0.a1	1125	1093	1398	207	227	201	89	81.19	99.83	13.9	14.77	13.64	90.0067	14.1033	-2.674	1.43e-69	7.42e-68	RALFL34	XP_007202742.1 protein RALF-like 34 [Prunus persica]	-	-	-	-	-	-	-	--
Prupe.3G009700_v2.0.a1	66	69	56	520	503	514	1.09	1.07	0.84	7.29	6.84	7.29	1	7.14	2.83592	1.6e-69	8.26e-68	RPV1	XP_007221565.2 TMV resistance protein N [Prunus persica]	-	-	-	-	-	GO:0005515//protein binding;GO:0005524//ATP binding;GO:0016887//ATPase activity;GO:0043531//ADP binding	GO:0007165//signal transduction	--
Prupe.5G058500_v2.0.a1	1617	1699	1936	4921	4885	4925	80.95	79.85	87.48	209.04	201.18	211.55	82.76	207.257	1.32441	2.08e-69	1.07e-67	BI-1	BBH03045.1 BAX inhibitor 1, partial [Prunus dulcis]	-	-	-	-	GO:0005575//cellular_component;GO:0005622//intracellular;GO:0005623//cell;GO:0005634//nucleus;GO:0005737//cytoplasm;GO:0005739//mitochondrion;GO:0005740//mitochondrial envelope;GO:0005783//endoplasmic reticulum;GO:0005789//endoplasmic reticulum membrane;GO:0005886//plasma membrane;GO:0005887//integral component of plasma membrane;GO:0012505//endomembrane system;GO:0016020//membrane;GO:0016021//in…	GO:0003674//molecular_function;GO:0004857//enzyme inhibitor activity;GO:0005488//binding;GO:0005515//protein binding;GO:0008428//ribonuclease inhibitor activity;GO:0019899//enzyme binding;GO:0030234//enzyme regulator activity;GO:0031625//ubiquitin protein ligase binding;GO:0044389//ubiquitin-like protein ligase binding;GO:0060698//endoribonuclease inhibitor activity;GO:0098772//molecular function…	GO:0000003//reproduction;GO:0000122//negative regulation of transcription from RNA polymerase II promoter;GO:0001101//response to acid chemical;GO:0002165//instar larval or pupal development;GO:0002637//regulation of immunoglobulin production;GO:0002638//negative regulation of immunoglobulin production;GO:0002682//regulation of immune system process;GO:0002683//negative regulation of immune syste…	--
Prupe.6G242800_v2.0.a1	341	376	385	1354	1434	1548	19.99	20.7	20.38	67.37	69.17	77.88	20.3567	71.4733	1.8119	2.31e-69	1.19e-67	--	XP_007207884.1 uncharacterized protein LOC18772778 [Prunus persica]	-	-	-	-	-	GO:0003674//molecular_function	GO:0009306//protein secretion	--
Prupe.1G061500_v2.0.a1	241	309	252	1535	1413	1630	11.39	13.72	10.75	61.58	54.96	66.13	11.9533	60.89	2.34879	2.71e-69	1.39e-67	At1g04770	XP_007223193.1 protein SULFUR DEFICIENCY-INDUCED 2 [Prunus persica]	-	-	-	-	GO:0005575//cellular_component;GO:0005622//intracellular;GO:0005623//cell;GO:0005634//nucleus;GO:0043226//organelle;GO:0043227//membrane-bounded organelle;GO:0043229//intracellular organelle;GO:0043231//intracellular membrane-bounded organelle;GO:0044424//intracellular part;GO:0044464//cell part	GO:0005515//protein binding;GO:0042802//identical protein binding	GO:0006109//regulation of carbohydrate metabolic process;GO:0006950//response to stress;GO:0006996//organelle organization;GO:0007154//cell communication;GO:0008150//biological_process;GO:0009267//cellular response to starvation;GO:0009605//response to external stimulus;GO:0009657//plastid organization;GO:0009658//chloroplast organization;GO:0009889//regulation of biosynthetic process;GO:0009987/…	--
Prupe.4G027300_v2.0.a1	4201	4783	4627	826	706	591	102.73	109.81	102.13	17.13	14.2	12.4	104.89	14.5767	-2.84714	2.9e-69	1.49e-67	CRK25	ONI10108.1 hypothetical protein PRUPE_4G027300 [Prunus persica]	-	-	-	-	GO:0005886//plasma membrane;GO:0016021//integral component of membrane	GO:0004672//protein kinase activity;GO:0004674//protein serine/threonine kinase activity;GO:0005524//ATP binding	GO:0006468//protein phosphorylation	--
Prupe.5G022600_v2.0.a1	1747	1792	2186	380	352	307	47.2	45.45	53.31	8.71	7.82	7.12	48.6533	7.88333	-2.62566	3.14e-69	1.6e-67	UGT73E1	XP_007209870.1 indole-3-acetate beta-glucosyltransferase [Prunus persica]	-	-	-	-	GO:0005575//cellular_component;GO:0005622//intracellular;GO:0005623//cell;GO:0043226//organelle;GO:0043227//membrane-bounded organelle;GO:0043229//intracellular organelle;GO:0043231//intracellular membrane-bounded organelle;GO:0044424//intracellular part;GO:0044464//cell part	GO:0003674//molecular_function;GO:0003824//catalytic activity;GO:0008194//UDP-glycosyltransferase activity;GO:0016740//transferase activity;GO:0016757//transferase activity, transferring glycosyl groups;GO:0016758//transferase activity, transferring hexosyl groups;GO:0035251//UDP-glucosyltransferase activity;GO:0046527//glucosyltransferase activity;GO:0080043//quercetin 3-O-glucosyltransferase ac…	GO:0008150//biological_process;GO:0008152//metabolic process	--
Prupe.8G003700_v2.0.a1	2193	2340	2171	7229	7369	7753	42.44	42.52	37.93	118.72	117.33	128.76	40.9633	121.603	1.56978	3.42e-69	1.74e-67	SPS4	ONH89605.1 hypothetical protein PRUPE_8G003700 [Prunus persica]	Metabolism;Metabolism;Metabolism	Global and overview maps;Global and overview maps;Carbohydrate metabolism	ko01100//Metabolic pathways;ko01110//Biosynthesis of secondary metabolites;ko00500//Starch and sucrose metabolism	K00696;K00696;K00696	GO:0005575//cellular_component;GO:0005623//cell;GO:0005886//plasma membrane;GO:0016020//membrane;GO:0044464//cell part;GO:0071944//cell periphery	GO:0003674//molecular_function;GO:0003824//catalytic activity;GO:0004373//glycogen (starch) synthase activity;GO:0008194//UDP-glycosyltransferase activity;GO:0009011//starch synthase activity;GO:0016157//sucrose synthase activity;GO:0016740//transferase activity;GO:0016757//transferase activity, transferring glycosyl groups;GO:0016758//transferase activity, transferring hexosyl groups;GO:0035251/…	GO:0005975//carbohydrate metabolic process;GO:0005978//glycogen biosynthetic process;GO:0005984//disaccharide metabolic process;GO:0005985//sucrose metabolic process;GO:0005986//sucrose biosynthetic process;GO:0008150//biological_process;GO:0008152//metabolic process;GO:0009058//biosynthetic process;GO:0009311//oligosaccharide metabolic process;GO:0009312//oligosaccharide biosynthetic process;GO:…	--
Prupe.5G173800_v2.0.a1	238	292	221	2196	1662	1730	6.98	8.05	5.85	54.68	40.12	43.56	6.96	46.12	2.72823	5.5e-69	2.79e-67	--	XP_020420527.1 uncharacterized protein LOC18776156 [Prunus persica]	-	-	-	-	-	-	-	--
Prupe.1G169700_v2.0.a1	4180	3838	4829	355	649	380	201.62	173.82	210.25	14.53	25.75	15.73	195.23	18.67	-3.38638	6.14e-69	3.11e-67	XTH15	XP_007221284.1 xyloglucan endotransglucosylase/hydrolase 2 [Prunus persica]	-	-	-	-	GO:0005618//cell wall;GO:0048046//apoplast	GO:0004553//hydrolase activity, hydrolyzing O-glycosyl compounds;GO:0016762//xyloglucan:xyloglucosyl transferase activity	GO:0005975//carbohydrate metabolic process;GO:0006073//cellular glucan metabolic process	--
Prupe.1G262200_v2.0.a1	1225	1351	1242	215	234	197	16.48	17.06	15.08	2.45	2.59	2.27	16.2067	2.43667	-2.73361	6.2e-69	3.14e-67	ISE2	XP_007227036.1 DExH-box ATP-dependent RNA helicase DExH15 chloroplastic [Prunus persica]	-	-	-	-	GO:0005575//cellular_component;GO:0005622//intracellular;GO:0005623//cell;GO:0005634//nucleus;GO:0005658//alpha DNA polymerase:primase complex;GO:0005730//nucleolus;GO:0005737//cytoplasm;GO:0009507//chloroplast;GO:0009532//plastid stroma;GO:0009536//plastid;GO:0009570//chloroplast stroma;GO:0010494//cytoplasmic stress granule;GO:0031974//membrane-enclosed lumen;GO:0031981//nuclear lumen;GO:003299…	GO:0000166//nucleotide binding;GO:0003674//molecular_function;GO:0003676//nucleic acid binding;GO:0003677//DNA binding;GO:0003678//DNA helicase activity;GO:0003688//DNA replication origin binding;GO:0003723//RNA binding;GO:0003724//RNA helicase activity;GO:0003824//catalytic activity;GO:0003916//DNA topoisomerase activity;GO:0003917//DNA topoisomerase type I activity;GO:0004003//ATP-dependent DNA…	GO:0000003//reproduction;GO:0000373//Group II intron splicing;GO:0000375//RNA splicing, via transesterification reactions;GO:0000377//RNA splicing, via transesterification reactions with bulged adenosine as nucleophile;GO:0003006//developmental process involved in reproduction;GO:0006139//nucleobase-containing compound metabolic process;GO:0006260//DNA replication;GO:0006265//DNA topological chan…	--
Prupe.3G100800_v2.0.a1	334	372	389	1431	1366	1259	6.24	6.52	6.56	22.68	20.99	20.18	6.44	21.2833	1.72459	6.43e-69	3.24e-67	HST	XP_007215395.2 shikimate O-hydroxycinnamoyltransferase [Prunus persica]	Metabolism;Metabolism;Metabolism;Metabolism;Metabolism	Global and overview maps;Global and overview maps;Biosynthesis of other secondary metabolites;Biosynthesis of other secondary metabolites;Biosynthesis of other secondary metabolites	ko01100//Metabolic pathways;ko01110//Biosynthesis of secondary metabolites;ko00940//Phenylpropanoid biosynthesis;ko00941//Flavonoid biosynthesis;ko00945//Stilbenoid, diarylheptanoid and gingerol biosynthesis	K13065;K13065;K13065;K13065;K13065	-	GO:0016747//transferase activity, transferring acyl groups other than amino-acyl groups	-	--
Prupe.6G336800_v2.0.a1	1398	1627	1606	5092	5093	5523	30.12	32.88	31.21	93.04	90.2	102.04	31.4033	95.0933	1.59843	7.85e-69	3.95e-67	At1g54570	XP_020421846.1 acyltransferase-like protein At1g54570, chloroplastic isoform X1 [Prunus persica]	-	-	-	-	GO:0005575//cellular_component;GO:0005622//intracellular;GO:0005623//cell;GO:0005737//cytoplasm;GO:0009507//chloroplast;GO:0009532//plastid stroma;GO:0009536//plastid;GO:0009570//chloroplast stroma;GO:0010287//plastoglobule;GO:0043226//organelle;GO:0043227//membrane-bounded organelle;GO:0043229//intracellular organelle;GO:0043231//intracellular membrane-bounded organelle;GO:0044422//organelle par…	GO:0003674//molecular_function;GO:0003824//catalytic activity;GO:0004144//diacylglycerol O-acyltransferase activity;GO:0008374//O-acyltransferase activity;GO:0016411//acylglycerol O-acyltransferase activity;GO:0016740//transferase activity;GO:0016746//transferase activity, transferring acyl groups;GO:0016747//transferase activity, transferring acyl groups other than amino-acyl groups;GO:0016787//…	GO:0006066//alcohol metabolic process;GO:0006629//lipid metabolic process;GO:0006638//neutral lipid metabolic process;GO:0006639//acylglycerol metabolic process;GO:0006641//triglyceride metabolic process;GO:0006720//isoprenoid metabolic process;GO:0006721//terpenoid metabolic process;GO:0008150//biological_process;GO:0008152//metabolic process;GO:0008610//lipid biosynthetic process;GO:0009058//bi…	--
Prupe.8G007400_v2.0.a1	1869	2132	2182	5889	6299	6555	89.5	95.86	94.32	239.3	248.15	269.35	93.2267	252.267	1.43613	1.12e-68	5.61e-67	slr0305	XP_020426039.1 uncharacterized protein LOC18767390 [Prunus persica]	-	-	-	-	-	-	-	--
Prupe.4G148200_v2.0.a1	20100	25009	23011	74105	77106	79781	740.09	844.63	757.82	2298.02	2277.24	2477.84	780.847	2351.03	1.59018	1.18e-68	5.92e-67	GLO1	XP_007211461.1 peroxisomal (S)-2-hydroxy-acid oxidase GLO1 isoform X1 [Prunus persica]	Metabolism;Metabolism;Metabolism;Cellular Processes;Metabolism	Global and overview maps;Global and overview maps;Global and overview maps;Transport and catabolism;Carbohydrate metabolism	ko01100//Metabolic pathways;ko01110//Biosynthesis of secondary metabolites;ko01200//Carbon metabolism;ko04146//Peroxisome;ko00630//Glyoxylate and dicarboxylate metabolism	K11517;K11517;K11517;K11517;K11517	GO:0005737//cytoplasm	GO:0003824//catalytic activity;GO:0003920//GMP reductase activity;GO:0003938//IMP dehydrogenase activity;GO:0004452//isopentenyl-diphosphate delta-isomerase activity;GO:0015930//glutamate synthase activity;GO:0016491//oxidoreductase activity;GO:0016627//oxidoreductase activity, acting on the CH-CH group of donors;GO:0016638//oxidoreductase activity, acting on the CH-NH2 group of donors;GO:0018580…	GO:0000105//histidine biosynthetic process;GO:0006537//glutamate biosynthetic process;GO:0008299//isoprenoid biosynthetic process;GO:0008615//pyridoxine biosynthetic process;GO:0009152//purine ribonucleotide biosynthetic process;GO:0015950//purine nucleotide interconversion;GO:0055114//oxidation-reduction process	--
Prupe.5G004000_v2.0.a1	286	314	264	1258	1358	1413	8.28	8.53	6.88	30.64	32.28	34.94	7.89667	32.62	2.04644	1.29e-68	6.43e-67	PILS1	XP_020419282.1 protein PIN-LIKES 3 [Prunus persica]	-	-	-	-	GO:0016021//integral component of membrane	GO:0004129//cytochrome-c oxidase activity	GO:0055085//transmembrane transport;GO:0055114//oxidation-reduction process	--
Prupe.4G124900_v2.0.a1	1915	2322	1769	9612	9471	10210	44.43	50.74	37.02	190.39	181.64	203.71	44.0633	191.913	2.1228	1.37e-68	6.86e-67	ECT2	XP_007213950.1 YTH domain-containing family protein 2 isoform X1 [Prunus persica]	-	-	-	-	GO:0045203//integral component of cell outer membrane	GO:0003723//RNA binding	-	--
Prupe.6G039100_v2.0.a1	636	614	696	1980	1980	1851	13.14	11.91	12.98	34.71	33.65	32.81	12.6767	33.7233	1.41157	1.9e-68	9.45e-67	At1g06840	XP_007206440.1 probable LRR receptor-like serine/threonine-protein kinase At1g06840 [Prunus persica]	-	-	-	-	GO:0005575//cellular_component;GO:0005623//cell;GO:0005886//plasma membrane;GO:0016020//membrane;GO:0016021//integral component of membrane;GO:0031224//intrinsic component of membrane;GO:0044425//membrane part;GO:0044464//cell part;GO:0071944//cell periphery	GO:0000166//nucleotide binding;GO:0003674//molecular_function;GO:0003824//catalytic activity;GO:0004672//protein kinase activity;GO:0004674//protein serine/threonine kinase activity;GO:0005488//binding;GO:0005515//protein binding;GO:0005524//ATP binding;GO:0008144//drug binding;GO:0016301//kinase activity;GO:0016740//transferase activity;GO:0016772//transferase activity, transferring phosphorus-c…	GO:0006464//cellular protein modification process;GO:0006468//protein phosphorylation;GO:0006793//phosphorus metabolic process;GO:0006796//phosphate-containing compound metabolic process;GO:0006807//nitrogen compound metabolic process;GO:0008150//biological_process;GO:0008152//metabolic process;GO:0009987//cellular process;GO:0016310//phosphorylation;GO:0019538//protein metabolic process;GO:00362…	--
Prupe.7G250800_v2.0.a1	1994	2654	2160	323	338	269	51.44	64.29	50.3	7.07	7.17	5.96	55.3433	6.73333	-3.03902	2.08e-68	1.03e-66	AVP1	XP_007204643.1 pyrophosphate-energized vacuolar membrane proton pump [Prunus persica]	-	-	-	-	GO:0005575//cellular_component;GO:0005622//intracellular;GO:0005623//cell;GO:0005737//cytoplasm;GO:0005773//vacuole;GO:0005774//vacuolar membrane;GO:0005887//integral component of plasma membrane;GO:0016020//membrane;GO:0016021//integral component of membrane;GO:0031090//organelle membrane;GO:0031224//intrinsic component of membrane;GO:0043226//organelle;GO:0043227//membrane-bounded organelle;GO:…	GO:0003674//molecular_function;GO:0003824//catalytic activity;GO:0004427//inorganic diphosphatase activity;GO:0004930//G-protein coupled receptor activity;GO:0005215//transporter activity;GO:0005488//binding;GO:0009678//hydrogen-translocating pyrophosphatase activity;GO:0015399//primary active transmembrane transporter activity;GO:0015405//P-P-bond-hydrolysis-driven transmembrane transporter acti…	GO:0006810//transport;GO:0006811//ion transport;GO:0006812//cation transport;GO:0007186//G-protein coupled receptor signaling pathway;GO:0008150//biological_process;GO:0015672//monovalent inorganic cation transport;GO:0015992//proton transport;GO:0034220//ion transmembrane transport;GO:0051179//localization;GO:0051234//establishment of localization;GO:0055085//transmembrane transport;GO:0098655//…	--
Prupe.4G021700_v2.0.a1	508	480	601	1619	1721	1612	14.38	12.55	15.29	38.43	39.45	38.64	14.0733	38.84	1.46458	2.22e-68	1.1e-66	At1g61900	XP_007211589.1 uncharacterized GPI-anchored protein At1g61900 isoform X2 [Prunus persica]	-	-	-	-	-	GO:0004400//histidinol-phosphate transaminase activity	GO:0000105//histidine biosynthetic process	--
Prupe.7G058500_v2.0.a1	1050	1072	1138	165	222	164	25.96	24.9	25.41	3.46	4.52	3.47	25.4233	3.81667	-2.73577	2.85e-68	1.41e-66	At4g24830	XP_020423815.1 argininosuccinate synthase, chloroplastic [Prunus persica]	Metabolism;Metabolism;Metabolism;Metabolism;Metabolism	Global and overview maps;Global and overview maps;Global and overview maps;Amino acid metabolism;Amino acid metabolism	ko01100//Metabolic pathways;ko01110//Biosynthesis of secondary metabolites;ko01230//Biosynthesis of amino acids;ko00250//Alanine, aspartate and glutamate metabolism;ko00220//Arginine biosynthesis	K01940;K01940;K01940;K01940;K01940	-	GO:0003922//GMP synthase (glutamine-hydrolyzing) activity;GO:0004055//argininosuccinate synthase activity;GO:0005524//ATP binding	GO:0006526//arginine biosynthetic process;GO:0009152//purine ribonucleotide biosynthetic process;GO:0042450//arginine biosynthetic process via ornithine	--
Prupe.6G026200_v2.0.a1	4277	4235	4660	13799	12609	12347	85.13	78.85	82.77	230.85	203.88	208.33	82.25	214.353	1.3819	3.04e-68	1.5e-66	OPT1	XP_007208018.2 oligopeptide transporter 1 [Prunus persica]	-	-	-	-	-	GO:0015198//oligopeptide transporter activity	GO:0055085//transmembrane transport	--
Prupe.5G032400_v2.0.a1	694	725	806	92	113	76	32.5	31.88	34.07	3.66	4.35	3.05	32.8167	3.68667	-3.15404	3.15e-68	1.55e-66	--	XP_020420406.1 uncharacterized protein LOC18776689 [Prunus persica]	-	-	-	-	-	GO:0005515//protein binding	-	--
Prupe.6G130300_v2.0.a1	4473	4471	4915	1025	1066	1152	157.14	147.4	155.6	30.69	30.69	34.6	153.38	31.9933	-2.26127	4.56e-68	2.24e-66	At2g27500	XP_007205344.1 glucan endo-1,3-beta-glucosidase 14 [Prunus persica]	-	-	-	-	GO:0005575//cellular_component;GO:0005576//extracellular region;GO:0005618//cell wall;GO:0005622//intracellular;GO:0005623//cell;GO:0005634//nucleus;GO:0005737//cytoplasm;GO:0005886//plasma membrane;GO:0016020//membrane;GO:0030312//external encapsulating structure;GO:0031224//intrinsic component of membrane;GO:0031225//anchored component of membrane;GO:0031226//intrinsic component of plasma membr…	GO:0001871//pattern binding;GO:0003674//molecular_function;GO:0003824//catalytic activity;GO:0004553//hydrolase activity, hydrolyzing O-glycosyl compounds;GO:0005488//binding;GO:0008108//UDP-glucose:hexose-1-phosphate uridylyltransferase activity;GO:0008422//beta-glucosidase activity;GO:0015926//glucosidase activity;GO:0016787//hydrolase activity;GO:0016798//hydrolase activity, acting on glycosyl…	GO:0005975//carbohydrate metabolic process;GO:0006012//galactose metabolic process;GO:0006950//response to stress;GO:0006952//defense response;GO:0008150//biological_process;GO:0008152//metabolic process;GO:0009987//cellular process;GO:0016043//cellular component organization;GO:0044238//primary metabolic process;GO:0045229//external encapsulating structure organization;GO:0050896//response to st…	--
Prupe.5G218500_v2.0.a1	503	524	564	28	48	42	19.61	19.18	19.85	0.93	1.54	1.41	19.5467	1.29333	-3.91776	4.6e-68	2.25e-66	CYP94A1	XP_007209920.1 cytochrome P450 94A1 [Prunus persica]	-	-	-	-	GO:0005575//cellular_component;GO:0005622//intracellular;GO:0005623//cell;GO:0005737//cytoplasm;GO:0005783//endoplasmic reticulum;GO:0005789//endoplasmic reticulum membrane;GO:0012505//endomembrane system;GO:0016020//membrane;GO:0016021//integral component of membrane;GO:0031224//intrinsic component of membrane;GO:0031984//organelle subcompartment;GO:0042175//nuclear outer membrane-endoplasmic re…	GO:0003674//molecular_function;GO:0003824//catalytic activity;GO:0004497//monooxygenase activity;GO:0005488//binding;GO:0005506//iron ion binding;GO:0016491//oxidoreductase activity;GO:0016705//oxidoreductase activity, acting on paired donors, with incorporation or reduction of molecular oxygen;GO:0020037//heme binding;GO:0043167//ion binding;GO:0043169//cation binding;GO:0046872//metal ion bindi…	GO:0008150//biological_process;GO:0008152//metabolic process;GO:0055114//oxidation-reduction process	--
Prupe.7G128900_v2.0.a1	364	345	476	1567	1711	1839	15.32	14.37	17.91	56.47	61.3	65.99	15.8667	61.2533	1.94879	8.16e-68	3.99e-66	--	XP_007202471.1 uncharacterized protein LOC18769319 [Prunus persica]	-	-	-	-	-	-	-	--
Prupe.8G140300_v2.0.a1	934	1127	979	135	131	127	40.49	46.19	38.21	5.02	4.6	4.75	41.63	4.79	-3.11953	9.16e-68	4.47e-66	RHY1A	XP_007201885.1 probable E3 ubiquitin-protein ligase RHY1A [Prunus persica]	-	-	-	-	GO:0000109//nucleotide-excision repair complex;GO:0005575//cellular_component;GO:0005623//cell;GO:0005680//anaphase-promoting complex;GO:0005886//plasma membrane;GO:0005887//integral component of plasma membrane;GO:0016020//membrane;GO:0016021//integral component of membrane;GO:0031224//intrinsic component of membrane;GO:0031226//intrinsic component of plasma membrane;GO:0044425//membrane part;GO…	GO:0001664//G-protein coupled receptor binding;GO:0003674//molecular_function;GO:0003824//catalytic activity;GO:0004842//ubiquitin-protein transferase activity;GO:0005102//receptor binding;GO:0005109//frizzled binding;GO:0005488//binding;GO:0005515//protein binding;GO:0008270//zinc ion binding;GO:0016740//transferase activity;GO:0019787//ubiquitin-like protein transferase activity;GO:0043167//ion…	GO:0006289//nucleotide-excision repair;GO:0006464//cellular protein modification process;GO:0006508//proteolysis;GO:0006511//ubiquitin-dependent protein catabolic process;GO:0006807//nitrogen compound metabolic process;GO:0007154//cell communication;GO:0007165//signal transduction;GO:0007166//cell surface receptor signaling pathway;GO:0007267//cell-cell signaling;GO:0008150//biological_process;GO…	--
Prupe.2G161500_v2.0.a1	1174	816	1638	63	82	61	50.11	32.68	63.11	2.28	2.86	2.24	48.6333	2.46	-4.30522	9.91e-68	4.83e-66	SDR1	XP_007220894.2 uncharacterized protein LOC18787733 [Prunus persica]	Metabolism;Metabolism	Global and overview maps;Metabolism of terpenoids and polyketides	ko01110//Biosynthesis of secondary metabolites;ko00902//Monoterpenoid biosynthesis	K15095;K15095	-	GO:0003824//catalytic activity;GO:0004124//cysteine synthase activity;GO:0004316//3-oxoacyl-[acyl-carrier-protein] reductase (NADPH) activity;GO:0004757//sepiapterin reductase activity;GO:0008667//2,3-dihydro-2,3-dihydroxybenzoate dehydrogenase activity;GO:0008678//2-deoxy-D-gluconate 3-dehydrogenase activity;GO:0016491//oxidoreductase activity;GO:0016630//protochlorophyllide reductase activity;G…	GO:0000272//polysaccharide catabolic process;GO:0006535//cysteine biosynthetic process from serine;GO:0006633//fatty acid biosynthetic process;GO:0006729//tetrahydrobiopterin biosynthetic process;GO:0015995//chlorophyll biosynthetic process;GO:0055114//oxidation-reduction process	--
Prupe.1G244400_v2.0.a1	749	848	895	2721	2688	2875	24.15	25.66	26.03	74.44	71.29	79.52	25.28	75.0833	1.5705	1.81e-67	8.81e-66	PHT2-1	XP_007221992.1 inorganic phosphate transporter 2-1, chloroplastic [Prunus persica]	-	-	-	-	GO:0005575//cellular_component;GO:0005622//intracellular;GO:0005623//cell;GO:0005737//cytoplasm;GO:0005886//plasma membrane;GO:0005887//integral component of plasma membrane;GO:0009507//chloroplast;GO:0009526//plastid envelope;GO:0009528//plastid inner membrane;GO:0009536//plastid;GO:0009706//chloroplast inner membrane;GO:0009941//chloroplast envelope;GO:0016020//membrane;GO:0016021//integral com…	GO:0003674//molecular_function;GO:0003677//DNA binding;GO:0005215//transporter activity;GO:0005315//inorganic phosphate transmembrane transporter activity;GO:0008509//anion transmembrane transporter activity;GO:0009673//low-affinity phosphate transmembrane transporter activity;GO:0015075//ion transmembrane transporter activity;GO:0015103//inorganic anion transmembrane transporter activity;GO:0015…	GO:0006355//regulation of transcription, DNA-templated;GO:0006810//transport;GO:0006811//ion transport;GO:0006817//phosphate ion transport;GO:0006820//anion transport;GO:0008150//biological_process;GO:0015698//inorganic anion transport;GO:0034220//ion transmembrane transport;GO:0035435//phosphate ion transmembrane transport;GO:0051179//localization;GO:0051234//establishment of localization;GO:005…	--
[truncated: 5,294 more rows]

## Sheet: R0-vs-R5.filter.annot
id	R0-1_count	R0-2_count	R0-3_count	R5-1_count	R5-2_count	R5-3_count	R0-1_fpkm	R0-2_fpkm	R0-3_fpkm	R5-1_fpkm	R5-2_fpkm	R5-3_fpkm	R0_mean	R5_mean	log2(fc)	PValue	FDR	Symbol	Description	KEGG_A_class	KEGG_B_class	Pathway	K_ID	GO Component	GO Function	GO Process	TF_family
Prupe.1G248400_v2.0.a1	356	408	498	10186	9683	9501	9.13	9.82	11.52	221.56	204.19	208.98	10.1567	211.577	4.38068	0	0	lip	XP_007222939.1 uncharacterized protein LOC18790715 [Prunus persica]	-	-	-	-	-	-	-	--
[truncated: 5,759 more rows]

## Sheet: S0-vs-S3.filter.annot
id	S0-1_count	S0-2_count	S0-3_count	S3-1_count	S3-2_count	S3-3_count	S0-1_fpkm	S0-2_fpkm	S0-3_fpkm	S3-1_fpkm	S3-2_fpkm	S3-3_fpkm	S0_mean	S3_mean	log2(fc)	PValue	FDR	Symbol	Description	KEGG_A_class	KEGG_B_class	Pathway	K_ID	GO Component	GO Function	GO Process	TF_family
[truncated: 5,549 more rows]

[truncated: 1 more sheets: S0-vs-S5.filter.annot]
