# Supplementary material for: Combined analysis of mRNA and miRNA transcriptomes reveals the regulatory mechanism of Xanthomonas arboricola pv pruni resistance in Prunus persica
Source: BMC Genomics. 2024 Feb 27;25:214. doi: 10.1186/s12864-024-10113-8 (PMC10898114; doi:10.1186/s12864-024-10113-8)
Supplement: Supplementary file 2 — Supplementary Material 2. [file 12864_2024_10113_MOESM2_ESM.zip › GO-mRNA.xlsx]

## Sheet: S0-vs-S3
GO ID (level1)	GO Term (level1)	GO ID (level2)	GO Term (level2)	number_of_S0-vs-S3 (up)	number_of_S0-vs-S3 (down)	Genes_of_S0-vs-S3_up	Genes_of_S0-vs-S3_down
GO:0008150	Biological Process	GO:0008152	metabolic process	834	2382	MSTRG.12601(--),Prupe.1G002700_v2.0.a1(sll0005),Prupe.1G002900_v2.0.a1(PKS5),Prupe.1G003000_v2.0.a1(PKS5),Prupe.1G013100_v2.0.a1(WNK1),Prupe.1G014000_v2.0.a1(OASA1),Prupe.1G018200_v2.0.a1(IP5P7),Prupe.1G019900_v2.0.a1(SULTR3,1),Prupe.1G020100_v2.0.a1(ZNRF4),Prupe.1G021000_v2.0.a1(VIT_05s0020g04070),Prupe.1G021200_v2.0.a1(HSFA6b),Prupe.1G025000_v2.0.a1(At5g12190),Prupe.1G025600_v2.0.a1(KCS20),Prup…	MSTRG.11541(VIT_19s0014g04930),MSTRG.12020(GLY3),MSTRG.6427(NAC014),MSTRG.6559(RPS23),MSTRG.6591(TRZ4),MSTRG.9830(PUB1),Prupe.1G000400_v2.0.a1(Os04g0609600),Prupe.1G001600_v2.0.a1(PCMP-E7),Prupe.1G003100_v2.0.a1(DHAD),Prupe.1G005300_v2.0.a1(--),Prupe.1G005800_v2.0.a1(--),Prupe.1G005900_v2.0.a1(--),Prupe.1G006000_v2.0.a1(--),Prupe.1G006700_v2.0.a1(RPL13AD),Prupe.1G006900_v2.0.a1(--),Prupe.1G007200…
upe.3G302700_v2.0.a1(MTERF5),Prupe.3G302800_v2.0.a1(frr),Prupe.3G304100_v2.0.a1(LIP2),Prupe.3G305300_v2.0.a1(RPL17A),Prupe.3G308300_v2.0.a1(lvr),Prupe.3G308400_v2.0.a1(ABCI11),Prupe.3G311400_v2.0.a1(--),Prupe.3G312400_v2.0.a1(PCMP-H34),Prupe.3G312900_v2.0.a1(AK2),Prupe.3G313000_v2.0.a1(PCMP-H36),Prupe.4G001500_v2.0.a1(PCMP-H87),Prupe.4G002700_v2.0.a1(FPS2),Prupe.4G003000_v2.0.a1(--),Prupe.4G00440…
pe.8G004700_v2.0.a1(SUN4),Prupe.8G005700_v2.0.a1(PCMP-H70),Prupe.8G006400_v2.0.a1(PCMP-H15),Prupe.8G007000_v2.0.a1(AKHSDH2),Prupe.8G008900_v2.0.a1(RPM1),Prupe.8G010300_v2.0.a1(At1g29470),Prupe.8G012400_v2.0.a1(PCMP-E58),Prupe.8G012500_v2.0.a1(PERK14),Prupe.8G013000_v2.0.a1(SHM3),Prupe.8G013500_v2.0.a1(RABC1),Prupe.8G017700_v2.0.a1(PCMP-E27),Prupe.8G018100_v2.0.a1(ADH),Prupe.8G018300_v2.0.a1(ADH1)…
GO:0008150	Biological Process	GO:0009987	cellular process	832	2522	MSTRG.12601(--),Prupe.1G002700_v2.0.a1(sll0005),Prupe.1G002900_v2.0.a1(PKS5),Prupe.1G003000_v2.0.a1(PKS5),Prupe.1G012200_v2.0.a1(HSP70-8),Prupe.1G013100_v2.0.a1(WNK1),Prupe.1G014000_v2.0.a1(OASA1),Prupe.1G018200_v2.0.a1(IP5P7),Prupe.1G019900_v2.0.a1(SULTR3,1),Prupe.1G020100_v2.0.a1(ZNRF4),Prupe.1G021000_v2.0.a1(VIT_05s0020g04070),Prupe.1G021200_v2.0.a1(HSFA6b),Prupe.1G025000_v2.0.a1(At5g12190),Pr…	MSTRG.10779(CNGC1),MSTRG.11541(VIT_19s0014g04930),MSTRG.12036(KAN2),MSTRG.6427(NAC014),MSTRG.6591(TRZ4),MSTRG.9830(PUB1),Prupe.1G000400_v2.0.a1(Os04g0609600),Prupe.1G000500_v2.0.a1(LRX2),Prupe.1G001600_v2.0.a1(PCMP-E7),Prupe.1G003100_v2.0.a1(DHAD),Prupe.1G005300_v2.0.a1(--),Prupe.1G005800_v2.0.a1(--),Prupe.1G005900_v2.0.a1(--),Prupe.1G006000_v2.0.a1(--),Prupe.1G006700_v2.0.a1(RPL13AD),Prupe.1G006…
22100_v2.0.a1(STK),Prupe.3G223200_v2.0.a1(XTH9),Prupe.3G223400_v2.0.a1(PRP8A),Prupe.3G223800_v2.0.a1(PCMP-H43),Prupe.3G224900_v2.0.a1(SD18),Prupe.3G225100_v2.0.a1(SD18),Prupe.3G225700_v2.0.a1(SD113),Prupe.3G227800_v2.0.a1(MYB4),Prupe.3G228300_v2.0.a1(ENT3),Prupe.3G228600_v2.0.a1(DGK5),Prupe.3G230200_v2.0.a1(PVA42),Prupe.3G231200_v2.0.a1(--),Prupe.3G231700_v2.0.a1(PCMP-E3),Prupe.3G233000_v2.0.a1(N…
0_v2.0.a1(At2g18193),Prupe.7G159800_v2.0.a1(At2g18193),Prupe.7G161300_v2.0.a1(PCMP-H17),Prupe.7G161600_v2.0.a1(--),Prupe.7G162300_v2.0.a1(ephA),Prupe.7G163000_v2.0.a1(DIM1B),Prupe.7G169800_v2.0.a1(OPT7),Prupe.7G172800_v2.0.a1(At3g51320),Prupe.7G173800_v2.0.a1(esf1),Prupe.7G174900_v2.0.a1(P4H10),Prupe.7G176200_v2.0.a1(STR15),Prupe.7G177900_v2.0.a1(RPS30A),Prupe.7G178400_v2.0.a1(At2g17670),Prupe.7G…
GO:0008150	Biological Process	GO:0048511	rhythmic process	15	20	Prupe.1G013100_v2.0.a1(WNK1),Prupe.1G070700_v2.0.a1(ATHX),Prupe.1G305500_v2.0.a1(STN7),Prupe.2G034700_v2.0.a1(RR9),Prupe.2G198500_v2.0.a1(APRR5),Prupe.2G293400_v2.0.a1(RUP2),Prupe.3G221100_v2.0.a1(MIP1A),Prupe.3G268600_v2.0.a1(Msi1),Prupe.4G013500_v2.0.a1(COP1),Prupe.4G227900_v2.0.a1(FIM5),Prupe.5G180500_v2.0.a1(ARR6),Prupe.6G089800_v2.0.a1(PHOT1),Prupe.6G239400_v2.0.a1(PER21),Prupe.7G210100_v2.0…	Prupe.1G111800_v2.0.a1(INVC),Prupe.1G133300_v2.0.a1(SWEET17),Prupe.1G148400_v2.0.a1(FRS7),Prupe.1G216700_v2.0.a1(LIR1),Prupe.1G222900_v2.0.a1(DPL1),Prupe.1G463300_v2.0.a1(PMRT15),Prupe.2G096100_v2.0.a1(DSP4),Prupe.2G249800_v2.0.a1(EFL1),Prupe.2G318900_v2.0.a1(APRR5),Prupe.3G194500_v2.0.a1(COL9),Prupe.3G233500_v2.0.a1(SRF3),Prupe.3G300700_v2.0.a1(PHB3),Prupe.4G047200_v2.0.a1(CALS11),Prupe.5G173600…
GO:0008150	Biological Process	GO:0050896	response to stimulus	389	933	Prupe.1G012200_v2.0.a1(HSP70-8),Prupe.1G013100_v2.0.a1(WNK1),Prupe.1G016900_v2.0.a1(--),Prupe.1G020100_v2.0.a1(ZNRF4),Prupe.1G025600_v2.0.a1(KCS20),Prupe.1G027500_v2.0.a1(AUX22D),Prupe.1G027600_v2.0.a1(IAA14),Prupe.1G032500_v2.0.a1(PI1),Prupe.1G038700_v2.0.a1(PHT1-4),Prupe.1G042200_v2.0.a1(PAP6),Prupe.1G042400_v2.0.a1(FAO1),Prupe.1G042500_v2.0.a1(PHO1),Prupe.1G047400_v2.0.a1(COL5),Prupe.1G054000_…	MSTRG.6427(NAC014),Prupe.1G003100_v2.0.a1(DHAD),Prupe.1G007200_v2.0.a1(LECRKS2),Prupe.1G010400_v2.0.a1(EF1A),Prupe.1G011600_v2.0.a1(--),Prupe.1G011800_v2.0.a1(RRP41),Prupe.1G018600_v2.0.a1(--),Prupe.1G018700_v2.0.a1(RPV1),Prupe.1G023000_v2.0.a1(APS1),Prupe.1G026400_v2.0.a1(CIPK4),Prupe.1G027000_v2.0.a1(NFP),Prupe.1G028800_v2.0.a1(SEOB),Prupe.1G030300_v2.0.a1(CFM3A),Prupe.1G030500_v2.0.a1(BHLH92),…
GO:0008150	Biological Process	GO:0098754	detoxification	30	39	Prupe.1G070700_v2.0.a1(ATHX),Prupe.1G129100_v2.0.a1(HIPP23),Prupe.1G137600_v2.0.a1(HIPP36),Prupe.1G323000_v2.0.a1(HIPP20),Prupe.3G219600_v2.0.a1(PER27),Prupe.3G219700_v2.0.a1(PER3),Prupe.3G284800_v2.0.a1(EO),Prupe.3G284900_v2.0.a1(EO),Prupe.4G004800_v2.0.a1(HIPP07),Prupe.4G056100_v2.0.a1(PER19),Prupe.4G101000_v2.0.a1(csgA),Prupe.4G154300_v2.0.a1(MSRB1),Prupe.4G173000_v2.0.a1(rtn4ip1),Prupe.4G1832…	Prupe.1G211000_v2.0.a1(RBOHD),Prupe.1G252000_v2.0.a1(At1g60420),Prupe.1G456900_v2.0.a1(rnaseh2b),Prupe.1G460600_v2.0.a1(PER16),Prupe.1G478200_v2.0.a1(OCP3),Prupe.1G491400_v2.0.a1(PLSP1),Prupe.1G522500_v2.0.a1(CLEB3J9),Prupe.2G007200_v2.0.a1(At5g42850),Prupe.2G023100_v2.0.a1(AGL15),Prupe.2G269400_v2.0.a1(FSD2),Prupe.2G288800_v2.0.a1(SDH),Prupe.3G043200_v2.0.a1(NLP3),Prupe.3G115300_v2.0.a1(GSVIVT00…
GO:0008150	Biological Process	GO:0099531	presynaptic process involved in synaptic transmission	2	2	Prupe.1G054000_v2.0.a1(ZK262.3),Prupe.2G226200_v2.0.a1(EXO70H1)	Prupe.5G098200_v2.0.a1(FTIP3),Prupe.7G268000_v2.0.a1(LETM1)
GO:0008150	Biological Process	GO:0023052	signaling	107	316	Prupe.1G013100_v2.0.a1(WNK1),Prupe.1G027500_v2.0.a1(AUX22D),Prupe.1G027600_v2.0.a1(IAA14),Prupe.1G042400_v2.0.a1(FAO1),Prupe.1G042500_v2.0.a1(PHO1),Prupe.1G054000_v2.0.a1(ZK262.3),Prupe.1G126800_v2.0.a1(--),Prupe.1G145400_v2.0.a1(AHP1),Prupe.1G172600_v2.0.a1(FKBP65),Prupe.1G208500_v2.0.a1(HYH),Prupe.1G252100_v2.0.a1(At1g60420),Prupe.1G257800_v2.0.a1(At1g70260),Prupe.1G258200_v2.0.a1(PBL28),Prupe.…	Prupe.1G018600_v2.0.a1(--),Prupe.1G018700_v2.0.a1(RPV1),Prupe.1G026400_v2.0.a1(CIPK4),Prupe.1G026500_v2.0.a1(At3g23020),Prupe.1G027000_v2.0.a1(NFP),Prupe.1G034300_v2.0.a1(ETR2),Prupe.1G037900_v2.0.a1(ERF1B),Prupe.1G049600_v2.0.a1(--),Prupe.1G091700_v2.0.a1(CIPK21),Prupe.1G094900_v2.0.a1(DGK7),Prupe.1G104100_v2.0.a1(ABCB11),Prupe.1G104400_v2.0.a1(ABCB11),Prupe.1G105500_v2.0.a1(PCMP-H61),Prupe.1G12…
GO:0008150	Biological Process	GO:0051704	multi-organism process	81	294	Prupe.1G042200_v2.0.a1(PAP6),Prupe.1G096900_v2.0.a1(CjBAp12),Prupe.1G108500_v2.0.a1(MED21),Prupe.1G108600_v2.0.a1(EEF1AKNMT),Prupe.1G117800_v2.0.a1(HCF107),Prupe.1G258200_v2.0.a1(PBL28),Prupe.1G299300_v2.0.a1(NIK1),Prupe.1G300200_v2.0.a1(--),Prupe.1G356800_v2.0.a1(CIP73),Prupe.1G429700_v2.0.a1(PK1),Prupe.1G431000_v2.0.a1(RD21A),Prupe.1G447700_v2.0.a1(--),Prupe.1G465600_v2.0.a1(RD22),Prupe.1G47520…	Prupe.1G007200_v2.0.a1(LECRKS2),Prupe.1G011800_v2.0.a1(RRP41),Prupe.1G026500_v2.0.a1(At3g23020),Prupe.1G028100_v2.0.a1(PRA1D),Prupe.1G048700_v2.0.a1(PCMP-H44),Prupe.1G106900_v2.0.a1(PDR3),Prupe.1G114800_v2.0.a1(WRKY48),Prupe.1G132400_v2.0.a1(GEX2),Prupe.1G137900_v2.0.a1(--),Prupe.1G154700_v2.0.a1(RANGAP2),Prupe.1G207300_v2.0.a1(BAGP1),Prupe.1G211000_v2.0.a1(RBOHD),Prupe.1G218500_v2.0.a1(TIFY9),Pr…
GO:0008150	Biological Process	GO:0040007	growth	24	84	Prupe.1G110100_v2.0.a1(At1g48100),Prupe.1G129800_v2.0.a1(At3g05640),Prupe.1G131800_v2.0.a1(IBR3),Prupe.1G226000_v2.0.a1(At1g67360),Prupe.1G275700_v2.0.a1(MPSR1),Prupe.1G378800_v2.0.a1(RL1),Prupe.1G418500_v2.0.a1(BHLH74),Prupe.1G529100_v2.0.a1(REN1),Prupe.1G560600_v2.0.a1(PSD3),Prupe.1G576600_v2.0.a1(At4g06676),Prupe.3G104100_v2.0.a1(At1g16060),Prupe.3G201700_v2.0.a1(AHK2),Prupe.3G228500_v2.0.a1(M…	Prupe.1G011800_v2.0.a1(RRP41),Prupe.1G031100_v2.0.a1(WDL3),Prupe.1G034600_v2.0.a1(PSI1),Prupe.1G063600_v2.0.a1(SPCC1672.07),Prupe.1G079600_v2.0.a1(diexf),Prupe.1G210300_v2.0.a1(ERF1-3),Prupe.1G222900_v2.0.a1(DPL1),Prupe.1G224300_v2.0.a1(AHK3),Prupe.1G225500_v2.0.a1(At1g11780),Prupe.1G240300_v2.0.a1(ARP3),Prupe.1G252000_v2.0.a1(At1g60420),Prupe.1G322300_v2.0.a1(PILS2),Prupe.1G333300_v2.0.a1(NUP155…
GO:0008150	Biological Process	GO:0001906	cell killing	1	1	Prupe.5G218600_v2.0.a1(CPLS1)	Prupe.4G268400_v2.0.a1(--)
GO:0008150	Biological Process	GO:0022610	biological adhesion	4	20	Prupe.1G239300_v2.0.a1(KCR1),3),Prupe.1G529100_v2.0.a1(REN1),Prupe.3G113500_v2.0.a1(CAJ1)	Prupe.1G107000_v2.0.a1(METK5),Prupe.1G137900_v2.0.a1(--),Prupe.1G403600_v2.0.a1(ERECTA),Prupe.1G414200_v2.0.a1(FUBP1),Prupe.1G511800_v2.0.a1(SULTR1,Prupe.1G518800_v2.0.a1(QUA2),Prupe.1G524300_v2.0.a1(--),Prupe.2G127200_v2.0.a1(Aatf),Prupe.2G247400_v2.0.a1(EPC1),Prupe.4G148600_v2.0.a1(ENP1),Prupe.5G052300_v2.0.a1(NPSN11),Prupe.5G214700_v2.0.a1(Os03g0802700),Prupe.6G053900_v2.0.a1(CHUP1),Prupe.7G14…
GO:0008150	Biological Process	GO:0002376	immune system process	22	67	Prupe.1G108500_v2.0.a1(MED21),Prupe.1G258200_v2.0.a1(PBL28),Prupe.1G317400_v2.0.a1(LPP3),Prupe.1G356800_v2.0.a1(CIP73),Prupe.1G431500_v2.0.a1(KIN4A),3),Prupe.2G181700_v2.0.a1(BAG6),Prupe.2G301300_v2.0.a1(HSP83A),Prupe.3G113500_v2.0.a1(CAJ1),Prupe.3G259100_v2.0.a1(CNGC2),Prupe.4G120300_v2.0.a1(NEURL1B),Prupe.4G173000_v2.0.a1(rtn4ip1),Prupe.5G058500_v2.0.a1(BI-1),Prupe.5G218800_v2.0.a1(ASPG1),Prupe…	MSTRG.6427(NAC014),Prupe.1G011800_v2.0.a1(RRP41),Prupe.1G218500_v2.0.a1(TIFY9),Prupe.1G222900_v2.0.a1(DPL1),Prupe.1G238300_v2.0.a1(AIRP2),Prupe.1G279900_v2.0.a1(AGO7),Prupe.1G403100_v2.0.a1(GPA1),Prupe.1G448000_v2.0.a1(NUP85),Prupe.1G449000_v2.0.a1(RRP46),Prupe.1G471100_v2.0.a1(At2g25620),Prupe.1G478200_v2.0.a1(OCP3),Prupe.1G494400_v2.0.a1(ILL6),Prupe.1G511800_v2.0.a1(SULTR1,Prupe.1G529800_v2.0.a…
GO:0008150	Biological Process	GO:0050789	regulation of biological process	299	897	MSTRG.12601(--),Prupe.1G013100_v2.0.a1(WNK1),Prupe.1G019900_v2.0.a1(SULTR3,1),Prupe.1G021000_v2.0.a1(VIT_05s0020g04070),Prupe.1G021200_v2.0.a1(HSFA6b),Prupe.1G027500_v2.0.a1(AUX22D),Prupe.1G027600_v2.0.a1(IAA14),Prupe.1G042400_v2.0.a1(FAO1),Prupe.1G042500_v2.0.a1(PHO1),Prupe.1G047400_v2.0.a1(COL5),Prupe.1G054000_v2.0.a1(ZK262.3),Prupe.1G070700_v2.0.a1(ATHX),Prupe.1G096900_v2.0.a1(CjBAp12),Prupe.1…	MSTRG.6427(NAC014),MSTRG.6559(RPS23),Prupe.1G001600_v2.0.a1(PCMP-E7),Prupe.1G005300_v2.0.a1(--),Prupe.1G005800_v2.0.a1(--),Prupe.1G005900_v2.0.a1(--),Prupe.1G006000_v2.0.a1(--),Prupe.1G010400_v2.0.a1(EF1A),Prupe.1G011800_v2.0.a1(RRP41),Prupe.1G015100_v2.0.a1(LOI1),Prupe.1G018600_v2.0.a1(--),Prupe.1G018700_v2.0.a1(RPV1),Prupe.1G018800_v2.0.a1(PCMP-H56),Prupe.1G026400_v2.0.a1(CIPK4),Prupe.1G026500_…
GO:0008150	Biological Process	GO:0065007	biological regulation	332	951	MSTRG.12601(--),Prupe.1G013100_v2.0.a1(WNK1),Prupe.1G019900_v2.0.a1(SULTR3,1),Prupe.1G021000_v2.0.a1(VIT_05s0020g04070),Prupe.1G021200_v2.0.a1(HSFA6b),Prupe.1G027500_v2.0.a1(AUX22D),Prupe.1G027600_v2.0.a1(IAA14),Prupe.1G042400_v2.0.a1(FAO1),Prupe.1G042500_v2.0.a1(PHO1),Prupe.1G047400_v2.0.a1(COL5),Prupe.1G054000_v2.0.a1(ZK262.3),Prupe.1G054300_v2.0.a1(YUC3),Prupe.1G070700_v2.0.a1(ATHX),Prupe.1G09…	MSTRG.6427(NAC014),MSTRG.6559(RPS23),Prupe.1G001600_v2.0.a1(PCMP-E7),Prupe.1G005300_v2.0.a1(--),Prupe.1G005800_v2.0.a1(--),Prupe.1G005900_v2.0.a1(--),Prupe.1G006000_v2.0.a1(--),Prupe.1G010400_v2.0.a1(EF1A),Prupe.1G011700_v2.0.a1(ACL5),Prupe.1G011800_v2.0.a1(RRP41),Prupe.1G015100_v2.0.a1(LOI1),Prupe.1G018600_v2.0.a1(--),Prupe.1G018700_v2.0.a1(RPV1),Prupe.1G018800_v2.0.a1(PCMP-H56),Prupe.1G026400_v…
GO:0008150	Biological Process	GO:0048519	negative regulation of biological process	66	215	Prupe.1G054000_v2.0.a1(ZK262.3),Prupe.1G113800_v2.0.a1(--),Prupe.1G117800_v2.0.a1(HCF107),Prupe.1G129800_v2.0.a1(At3g05640),Prupe.1G276000_v2.0.a1(CDF2),Prupe.1G330800_v2.0.a1(PME6),Prupe.1G330900_v2.0.a1(PMEI11),Prupe.1G356800_v2.0.a1(CIP73),Prupe.1G378800_v2.0.a1(RL1),Prupe.1G447700_v2.0.a1(--),Prupe.1G529100_v2.0.a1(REN1),Prupe.1G533100_v2.0.a1(VIL2),Prupe.1G576600_v2.0.a1(At4g06676),Prupe.2G0…	Prupe.1G011800_v2.0.a1(RRP41),Prupe.1G031100_v2.0.a1(WDL3),Prupe.1G034300_v2.0.a1(ETR2),Prupe.1G057400_v2.0.a1(GLCAT14A),Prupe.1G106900_v2.0.a1(PDR3),Prupe.1G132900_v2.0.a1(FANCI),Prupe.1G160800_v2.0.a1(--),Prupe.1G162200_v2.0.a1(ROQ1),Prupe.1G172900_v2.0.a1(Os01g0915200),Prupe.1G173900_v2.0.a1(RPP0B),Prupe.1G178400_v2.0.a1(PME35),Prupe.1G211000_v2.0.a1(RBOHD),Prupe.1G212500_v2.0.a1(--),Prupe.1G2…
GO:0008150	Biological Process	GO:0007610	behavior	3	8	Prupe.4G120300_v2.0.a1(NEURL1B),Prupe.4G191900_v2.0.a1(DGK5),Prupe.7G192000_v2.0.a1(SAC3)	Prupe.1G463300_v2.0.a1(PMRT15),Prupe.2G004200_v2.0.a1(NTAN1),Prupe.3G285700_v2.0.a1(LSF1),Prupe.3G300700_v2.0.a1(PHB3),Prupe.5G039900_v2.0.a1(PIRL4),Prupe.6G234600_v2.0.a1(Tsn),Prupe.7G003700_v2.0.a1(At5g18200),Prupe.7G148900_v2.0.a1(--)
GO:0008150	Biological Process	GO:0040011	locomotion	11	39	Prupe.1G054000_v2.0.a1(ZK262.3),Prupe.1G323000_v2.0.a1(HIPP20),Prupe.1G436500_v2.0.a1(--),Prupe.1G473700_v2.0.a1(--),Prupe.1G478400_v2.0.a1(HY5),Prupe.2G310800_v2.0.a1(BOB1),Prupe.3G051800_v2.0.a1(ABCC8),Prupe.4G191900_v2.0.a1(DGK5),Prupe.6G171800_v2.0.a1(ABCF5),Prupe.6G187200_v2.0.a1(DOT3),Prupe.6G246200_v2.0.a1(ABCG20)	Prupe.1G028100_v2.0.a1(PRA1D),Prupe.1G030700_v2.0.a1(NADKC),Prupe.1G222900_v2.0.a1(DPL1),Prupe.1G225500_v2.0.a1(At1g11780),Prupe.1G232100_v2.0.a1(At1g27900),Prupe.1G235800_v2.0.a1(ABCC5),Prupe.1G240300_v2.0.a1(ARP3),Prupe.1G252000_v2.0.a1(At1g60420),Prupe.1G378700_v2.0.a1(DDB_G0281937),Prupe.1G448000_v2.0.a1(NUP85),Prupe.1G507800_v2.0.a1(KOM),Prupe.1G566100_v2.0.a1(MAA3),Prupe.2G012600_v2.0.a1(TE…
GO:0008150	Biological Process	GO:0071840	cellular component organization or biogenesis	180	685	Prupe.1G042200_v2.0.a1(PAP6),Prupe.1G042400_v2.0.a1(FAO1),Prupe.1G054000_v2.0.a1(ZK262.3),Prupe.1G081800_v2.0.a1(NIFU3),Prupe.1G086200_v2.0.a1(--),Prupe.1G087900_v2.0.a1(4CL1),Prupe.1G110100_v2.0.a1(At1g48100),Prupe.1G110900_v2.0.a1(LPD1),Prupe.1G117800_v2.0.a1(HCF107),Prupe.1G129800_v2.0.a1(At3g05640),Prupe.1G146600_v2.0.a1(PPD),Prupe.1G226000_v2.0.a1(At1g67360),Prupe.1G239300_v2.0.a1(KCR1),Prup…	Prupe.1G000500_v2.0.a1(LRX2),Prupe.1G006900_v2.0.a1(--),Prupe.1G010400_v2.0.a1(EF1A),Prupe.1G011800_v2.0.a1(RRP41),Prupe.1G013400_v2.0.a1(PSB27-2),Prupe.1G013500_v2.0.a1(RPS18A),Prupe.1G016600_v2.0.a1(yjcK),Prupe.1G030300_v2.0.a1(CFM3A),Prupe.1G031100_v2.0.a1(WDL3),Prupe.1G050200_v2.0.a1(MSH1),Prupe.1G057400_v2.0.a1(GLCAT14A),Prupe.1G063600_v2.0.a1(SPCC1672.07),Prupe.1G064400_v2.0.a1(At3g42630),P…
GO:0008150	Biological Process	GO:0051179	localization	227	655	MSTRG.12601(--),Prupe.1G016900_v2.0.a1(--),Prupe.1G019900_v2.0.a1(SULTR3,1),Prupe.1G038700_v2.0.a1(PHT1-4),Prupe.1G042500_v2.0.a1(PHO1),Prupe.1G054000_v2.0.a1(ZK262.3),Prupe.1G071900_v2.0.a1(At5g57100),Prupe.1G085400_v2.0.a1(ATR2),Prupe.1G086200_v2.0.a1(--),Prupe.1G117800_v2.0.a1(HCF107),Prupe.1G129100_v2.0.a1(HIPP23),Prupe.1G137600_v2.0.a1(HIPP36),Prupe.1G146600_v2.0.a1(PPD),Prupe.1G184000_v2.0.…	MSTRG.10779(CNGC1),Prupe.1G006700_v2.0.a1(RPL13AD),Prupe.1G011600_v2.0.a1(--),Prupe.1G011700_v2.0.a1(ACL5),Prupe.1G018800_v2.0.a1(PCMP-H56),Prupe.1G019500_v2.0.a1(RPS3A),Prupe.1G023200_v2.0.a1(ACA13),Prupe.1G023300_v2.0.a1(ACA13),Prupe.1G023400_v2.0.a1(ACA13),Prupe.1G026500_v2.0.a1(At3g23020),Prupe.1G027000_v2.0.a1(NFP),Prupe.1G028100_v2.0.a1(PRA1D),Prupe.1G030700_v2.0.a1(NADKC),Prupe.1G034300_v2…
GO:0008150	Biological Process	GO:0000003	reproduction	94	228	MSTRG.12601(--),Prupe.1G013100_v2.0.a1(WNK1),Prupe.1G047400_v2.0.a1(COL5),Prupe.1G239300_v2.0.a1(KCR1),Prupe.1G275700_v2.0.a1(MPSR1),Prupe.1G276000_v2.0.a1(CDF2),Prupe.1G335600_v2.0.a1(SDS),Prupe.1G353300_v2.0.a1(ABCG14),Prupe.1G356800_v2.0.a1(CIP73),Prupe.1G392200_v2.0.a1(CLPB3),Prupe.1G429700_v2.0.a1(PK1),3),Prupe.1G512000_v2.0.a1(ACC1),Prupe.1G529100_v2.0.a1(REN1),Prupe.1G569300_v2.0.a1(PIP5K8…	MSTRG.12020(GLY3),MSTRG.12036(KAN2),Prupe.1G034300_v2.0.a1(ETR2),Prupe.1G106900_v2.0.a1(PDR3),Prupe.1G129500_v2.0.a1(APUM24),Prupe.1G132400_v2.0.a1(GEX2),Prupe.1G137900_v2.0.a1(--),Prupe.1G216800_v2.0.a1(--),Prupe.1G222900_v2.0.a1(DPL1),Prupe.1G224300_v2.0.a1(AHK3),Prupe.1G225500_v2.0.a1(At1g11780),Prupe.1G238300_v2.0.a1(AIRP2),Prupe.1G240300_v2.0.a1(ARP3),Prupe.1G252000_v2.0.a1(At1g60420),Prupe.…
GO:0008150	Biological Process	GO:0032501	multicellular organismal process	128	355	MSTRG.12601(--),Prupe.1G013100_v2.0.a1(WNK1),Prupe.1G047400_v2.0.a1(COL5),Prupe.1G131800_v2.0.a1(IBR3),Prupe.1G226000_v2.0.a1(At1g67360),Prupe.1G239300_v2.0.a1(KCR1),Prupe.1G275700_v2.0.a1(MPSR1),Prupe.1G276000_v2.0.a1(CDF2),Prupe.1G353300_v2.0.a1(ABCG14),Prupe.1G356800_v2.0.a1(CIP73),Prupe.1G358300_v2.0.a1(HMGB9),Prupe.1G417400_v2.0.a1(RAX3),Prupe.1G429700_v2.0.a1(PK1),Prupe.1G435300_v2.0.a1(CYP…	MSTRG.12020(GLY3),MSTRG.12036(KAN2),MSTRG.6427(NAC014),Prupe.1G000500_v2.0.a1(LRX2),Prupe.1G003100_v2.0.a1(DHAD),Prupe.1G015100_v2.0.a1(LOI1),Prupe.1G030300_v2.0.a1(CFM3A),Prupe.1G057400_v2.0.a1(GLCAT14A),Prupe.1G063600_v2.0.a1(SPCC1672.07),Prupe.1G079400_v2.0.a1(RID2),Prupe.1G079600_v2.0.a1(diexf),Prupe.1G082500_v2.0.a1(HPT1),Prupe.1G101800_v2.0.a1(TSS),Prupe.1G104100_v2.0.a1(ABCB11),Prupe.1G104…
GO:0008150	Biological Process	GO:0022414	reproductive process	74	182	MSTRG.12601(--),Prupe.1G013100_v2.0.a1(WNK1),Prupe.1G047400_v2.0.a1(COL5),Prupe.1G239300_v2.0.a1(KCR1),Prupe.1G275700_v2.0.a1(MPSR1),Prupe.1G276000_v2.0.a1(CDF2),Prupe.1G335600_v2.0.a1(SDS),Prupe.1G353300_v2.0.a1(ABCG14),Prupe.1G356800_v2.0.a1(CIP73),Prupe.1G429700_v2.0.a1(PK1),3),Prupe.1G512000_v2.0.a1(ACC1),Prupe.1G529100_v2.0.a1(REN1),Prupe.1G569300_v2.0.a1(PIP5K8),Prupe.2G136300_v2.0.a1(UNE10…	MSTRG.12020(GLY3),MSTRG.12036(KAN2),Prupe.1G129500_v2.0.a1(APUM24),Prupe.1G132400_v2.0.a1(GEX2),Prupe.1G137900_v2.0.a1(--),Prupe.1G222900_v2.0.a1(DPL1),Prupe.1G224300_v2.0.a1(AHK3),Prupe.1G225500_v2.0.a1(At1g11780),Prupe.1G238300_v2.0.a1(AIRP2),Prupe.1G240300_v2.0.a1(ARP3),Prupe.1G252000_v2.0.a1(At1g60420),Prupe.1G262200_v2.0.a1(ISE2),Prupe.1G264500_v2.0.a1(GALT6),Prupe.1G265900_v2.0.a1(AMPD),Pru…
GO:0008150	Biological Process	GO:0032502	developmental process	142	374	MSTRG.12601(--),Prupe.1G013100_v2.0.a1(WNK1),Prupe.1G047400_v2.0.a1(COL5),Prupe.1G131800_v2.0.a1(IBR3),Prupe.1G226000_v2.0.a1(At1g67360),Prupe.1G239300_v2.0.a1(KCR1),Prupe.1G275700_v2.0.a1(MPSR1),Prupe.1G276000_v2.0.a1(CDF2),Prupe.1G353300_v2.0.a1(ABCG14),Prupe.1G356800_v2.0.a1(CIP73),Prupe.1G358300_v2.0.a1(HMGB9),Prupe.1G392200_v2.0.a1(CLPB3),Prupe.1G417400_v2.0.a1(RAX3),Prupe.1G435300_v2.0.a1(C…	MSTRG.12020(GLY3),MSTRG.12036(KAN2),MSTRG.6427(NAC014),Prupe.1G000500_v2.0.a1(LRX2),Prupe.1G003100_v2.0.a1(DHAD),Prupe.1G011700_v2.0.a1(ACL5),Prupe.1G015100_v2.0.a1(LOI1),Prupe.1G031100_v2.0.a1(WDL3),Prupe.1G034300_v2.0.a1(ETR2),Prupe.1G057400_v2.0.a1(GLCAT14A),Prupe.1G063600_v2.0.a1(SPCC1672.07),Prupe.1G079400_v2.0.a1(RID2),Prupe.1G079600_v2.0.a1(diexf),Prupe.1G101800_v2.0.a1(TSS),Prupe.1G106900…
GO:0008150	Biological Process	GO:0044699	single-organism process	763	1833	MSTRG.12601(--),MSTRG.7766(GLIP3),Prupe.1G002700_v2.0.a1(sll0005),Prupe.1G002900_v2.0.a1(PKS5),Prupe.1G003000_v2.0.a1(PKS5),Prupe.1G013100_v2.0.a1(WNK1),Prupe.1G014000_v2.0.a1(OASA1),Prupe.1G016900_v2.0.a1(--),Prupe.1G018200_v2.0.a1(IP5P7),Prupe.1G019900_v2.0.a1(SULTR3,1),Prupe.1G020100_v2.0.a1(ZNRF4),Prupe.1G021000_v2.0.a1(VIT_05s0020g04070),Prupe.1G025600_v2.0.a1(KCS20),Prupe.1G027500_v2.0.a1(A…	MSTRG.10779(CNGC1),MSTRG.11541(VIT_19s0014g04930),MSTRG.12020(GLY3),MSTRG.12036(KAN2),MSTRG.6427(NAC014),Prupe.1G000500_v2.0.a1(LRX2),Prupe.1G003100_v2.0.a1(DHAD),Prupe.1G006700_v2.0.a1(RPL13AD),Prupe.1G006900_v2.0.a1(--),Prupe.1G010400_v2.0.a1(EF1A),Prupe.1G011600_v2.0.a1(--),Prupe.1G011700_v2.0.a1(ACL5),Prupe.1G011800_v2.0.a1(RRP41),Prupe.1G015100_v2.0.a1(LOI1),Prupe.1G018600_v2.0.a1(--),Prupe.…
upe.5G100500_v2.0.a1(At2g33840),Prupe.5G100800_v2.0.a1(guaA),Prupe.5G101100_v2.0.a1(MURE),Prupe.5G106200_v2.0.a1(ACS1),Prupe.5G106500_v2.0.a1(GDP1),Prupe.5G109300_v2.0.a1(CSE),Prupe.5G109600_v2.0.a1(--),Prupe.5G110400_v2.0.a1(POT3),Prupe.5G110500_v2.0.a1(CPK15),Prupe.5G111700_v2.0.a1(CHX18),Prupe.5G112000_v2.0.a1(--),Prupe.5G115000_v2.0.a1(--),Prupe.5G116300_v2.0.a1(SEH1),Prupe.5G116500_v2.0.a1(P…
GO:0008150	Biological Process	GO:0048518	positive regulation of biological process	54	184	Prupe.1G070700_v2.0.a1(ATHX),Prupe.1G226000_v2.0.a1(At1g67360),Prupe.1G239300_v2.0.a1(KCR1),Prupe.1G258200_v2.0.a1(PBL28),Prupe.1G378800_v2.0.a1(RL1),Prupe.1G410400_v2.0.a1(HSF30),Prupe.1G447700_v2.0.a1(--),Prupe.1G500900_v2.0.a1(ERF012),3),Prupe.1G529100_v2.0.a1(REN1),Prupe.1G533100_v2.0.a1(VIL2),Prupe.1G576600_v2.0.a1(At4g06676),Prupe.2G181700_v2.0.a1(BAG6),Prupe.2G249100_v2.0.a1(CYP90A1),Prupe…	Prupe.1G005900_v2.0.a1(--),Prupe.1G011800_v2.0.a1(RRP41),Prupe.1G034600_v2.0.a1(PSI1),Prupe.1G064400_v2.0.a1(At3g42630),Prupe.1G076400_v2.0.a1(Tbc1d5),Prupe.1G084200_v2.0.a1(wdr75),Prupe.1G114800_v2.0.a1(WRKY48),Prupe.1G129200_v2.0.a1(--),Prupe.1G132900_v2.0.a1(FANCI),Prupe.1G148400_v2.0.a1(FRS7),Prupe.1G152500_v2.0.a1(NFYC3),Prupe.1G154700_v2.0.a1(RANGAP2),Prupe.1G160800_v2.0.a1(--),Prupe.1G2147…
GO:0003674	Molecular Function	GO:0045182	translation regulator activity	2	70	Prupe.6G199000_v2.0.a1(SVP),Prupe.7G165800_v2.0.a1(At1g09820)	Prupe.1G001600_v2.0.a1(PCMP-E7),Prupe.1G018800_v2.0.a1(PCMP-H56),Prupe.1G026500_v2.0.a1(At3g23020),Prupe.1G186300_v2.0.a1(At1g06710),Prupe.1G218200_v2.0.a1(PCMP-H89),Prupe.1G227600_v2.0.a1(DYW7),Prupe.1G281800_v2.0.a1(PCMP-E47),Prupe.1G454500_v2.0.a1(PCMP-H86),Prupe.1G503500_v2.0.a1(PCMP-E100),Prupe.1G508700_v2.0.a1(PCMP-A2),Prupe.1G532500_v2.0.a1(At2g37230),Prupe.1G554200_v2.0.a1(PCMP-E89),Prupe…
GO:0003674	Molecular Function	GO:0005198	structural molecule activity	22	229	Prupe.1G081800_v2.0.a1(NIFU3),Prupe.1G179500_v2.0.a1(RPL10A),Prupe.1G392200_v2.0.a1(CLPB3),Prupe.1G498000_v2.0.a1(PMI1),Prupe.2G014700_v2.0.a1(CCD1),Prupe.2G139200_v2.0.a1(RPL35),Prupe.2G206900_v2.0.a1(SPD1),Prupe.2G218000_v2.0.a1(LBD11),Prupe.3G249200_v2.0.a1(HERC2),Prupe.3G258500_v2.0.a1(CLPB3),Prupe.3G266900_v2.0.a1(FTSH6),Prupe.4G190500_v2.0.a1(LHCB3),Prupe.4G245500_v2.0.a1(--),Prupe.5G156900…	MSTRG.6559(RPS23),Prupe.1G006700_v2.0.a1(RPL13AD),Prupe.1G009500_v2.0.a1(--),Prupe.1G013500_v2.0.a1(RPS18A),Prupe.1G013800_v2.0.a1(--),Prupe.1G019500_v2.0.a1(RPS3A),Prupe.1G030600_v2.0.a1(RPS15A),Prupe.1G031100_v2.0.a1(WDL3),Prupe.1G039100_v2.0.a1(RPL5B),Prupe.1G041500_v2.0.a1(RPL14B),Prupe.1G044700_v2.0.a1(RPL14A),Prupe.1G047000_v2.0.a1(RPL23A),Prupe.1G073100_v2.0.a1(RPL7B),Prupe.1G078100_v2.0.a…
GO:0003674	Molecular Function	GO:0003824	catalytic activity	722	1954	MSTRG.12601(--),MSTRG.7766(GLIP3),MSTRG.7781(Os06g0179700),Prupe.1G002700_v2.0.a1(sll0005),Prupe.1G002900_v2.0.a1(PKS5),Prupe.1G003000_v2.0.a1(PKS5),Prupe.1G012200_v2.0.a1(HSP70-8),Prupe.1G013100_v2.0.a1(WNK1),Prupe.1G014000_v2.0.a1(OASA1),Prupe.1G018200_v2.0.a1(IP5P7),Prupe.1G020100_v2.0.a1(ZNRF4),Prupe.1G021000_v2.0.a1(VIT_05s0020g04070),Prupe.1G021900_v2.0.a1(PR),Prupe.1G025600_v2.0.a1(KCS20),…	MSTRG.11541(VIT_19s0014g04930),MSTRG.12018(MIK2),MSTRG.12020(GLY3),MSTRG.17445(CIP111),MSTRG.6331(DJ1D),MSTRG.6591(TRZ4),MSTRG.9830(PUB1),Prupe.1G000400_v2.0.a1(Os04g0609600),Prupe.1G001600_v2.0.a1(PCMP-E7),Prupe.1G003100_v2.0.a1(DHAD),Prupe.1G006900_v2.0.a1(--),Prupe.1G007200_v2.0.a1(LECRKS2),Prupe.1G008300_v2.0.a1(eff),Prupe.1G010400_v2.0.a1(EF1A),Prupe.1G011600_v2.0.a1(--),Prupe.1G011700_v2.0.…
4G225000_v2.0.a1(FTSZ1),Prupe.4G230000_v2.0.a1(--),Prupe.4G230400_v2.0.a1(At4g20800),Prupe.4G231100_v2.0.a1(At5g49770),Prupe.4G235100_v2.0.a1(ABCC3),Prupe.4G235200_v2.0.a1(ABCC3),Prupe.4G235300_v2.0.a1(ABCC3),Prupe.4G237400_v2.0.a1(At1g66345),Prupe.4G237700_v2.0.a1(SD18),Prupe.4G237800_v2.0.a1(SD18),Prupe.4G240700_v2.0.a1(SDR1),Prupe.4G241200_v2.0.a1(LECRK91),Prupe.4G241500_v2.0.a1(TIM50),Prupe.4…
GO:0003674	Molecular Function	GO:0004871	signal transducer activity	35	63	Prupe.1G126800_v2.0.a1(--),Prupe.1G145400_v2.0.a1(AHP1),Prupe.1G258200_v2.0.a1(PBL28),Prupe.1G299300_v2.0.a1(NIK1),Prupe.1G400600_v2.0.a1(GLR2.8),Prupe.1G436500_v2.0.a1(--),Prupe.1G447700_v2.0.a1(--),Prupe.1G462400_v2.0.a1(CRYD),Prupe.1G470100_v2.0.a1(--),3),Prupe.2G034700_v2.0.a1(RR9),Prupe.2G176600_v2.0.a1(HIPP39),Prupe.2G183700_v2.0.a1(PHY1),Prupe.2G198500_v2.0.a1(APRR5),Prupe.2G280600_v2.0.a1…	Prupe.1G027000_v2.0.a1(NFP),Prupe.1G034300_v2.0.a1(ETR2),Prupe.1G105500_v2.0.a1(PCMP-H61),Prupe.1G114800_v2.0.a1(WRKY48),Prupe.1G136400_v2.0.a1(TOC159),Prupe.1G139900_v2.0.a1(PERK3),Prupe.1G145600_v2.0.a1(RBK2),Prupe.1G224300_v2.0.a1(AHK3),Prupe.1G225500_v2.0.a1(At1g11780),Prupe.1G249800_v2.0.a1(NIK3),Prupe.1G254900_v2.0.a1(At1g07650),Prupe.1G334000_v2.0.a1(ADO3),Prupe.1G353700_v2.0.a1(PUB15),Pru…
GO:0003674	Molecular Function	GO:0060089	molecular transducer activity	32	53	Prupe.1G145400_v2.0.a1(AHP1),Prupe.1G258200_v2.0.a1(PBL28),Prupe.1G299300_v2.0.a1(NIK1),Prupe.1G400600_v2.0.a1(GLR2.8),Prupe.1G436500_v2.0.a1(--),Prupe.1G462400_v2.0.a1(CRYD),Prupe.1G470100_v2.0.a1(--),3),Prupe.2G034700_v2.0.a1(RR9),Prupe.2G176600_v2.0.a1(HIPP39),Prupe.2G183700_v2.0.a1(PHY1),Prupe.2G280600_v2.0.a1(PPH),Prupe.3G174300_v2.0.a1(WRKY28),Prupe.3G201700_v2.0.a1(AHK2),Prupe.3G259100_v2.…	MSTRG.10779(CNGC1),Prupe.1G027000_v2.0.a1(NFP),Prupe.1G034300_v2.0.a1(ETR2),Prupe.1G060900_v2.0.a1(At3g07010),Prupe.1G105500_v2.0.a1(PCMP-H61),Prupe.1G114800_v2.0.a1(WRKY48),Prupe.1G136400_v2.0.a1(TOC159),Prupe.1G139900_v2.0.a1(PERK3),Prupe.1G145600_v2.0.a1(RBK2),Prupe.1G224300_v2.0.a1(AHK3),Prupe.1G249800_v2.0.a1(NIK3),Prupe.1G254900_v2.0.a1(At1g07650),Prupe.1G399700_v2.0.a1(GLR2.8),Prupe.1G4036…
GO:0003674	Molecular Function	GO:0005488	binding	739	2250	Prupe.1G002700_v2.0.a1(sll0005),Prupe.1G012200_v2.0.a1(HSP70-8),Prupe.1G013100_v2.0.a1(WNK1),Prupe.1G014000_v2.0.a1(OASA1),Prupe.1G016000_v2.0.a1(FLZ8),Prupe.1G016900_v2.0.a1(--),Prupe.1G019900_v2.0.a1(SULTR3,1),Prupe.1G020000_v2.0.a1(--),Prupe.1G020100_v2.0.a1(ZNRF4),Prupe.1G021000_v2.0.a1(VIT_05s0020g04070),Prupe.1G021200_v2.0.a1(HSFA6b),Prupe.1G025000_v2.0.a1(At5g12190),Prupe.1G027500_v2.0.a1(…	MSTRG.10779(CNGC1),MSTRG.11541(VIT_19s0014g04930),MSTRG.4486(RPV1),MSTRG.4513(TAO1),MSTRG.6559(RPS23),Prupe.1G000400_v2.0.a1(Os04g0609600),Prupe.1G000500_v2.0.a1(LRX2),Prupe.1G001600_v2.0.a1(PCMP-E7),Prupe.1G003100_v2.0.a1(DHAD),Prupe.1G003600_v2.0.a1(PP2B12),Prupe.1G004000_v2.0.a1(--),Prupe.1G005300_v2.0.a1(--),Prupe.1G005800_v2.0.a1(--),Prupe.1G005900_v2.0.a1(--),Prupe.1G006000_v2.0.a1(--),Prup…
200_v2.0.a1(GLR2.7),Prupe.4G058100_v2.0.a1(PCMP-E34),Prupe.4G060800_v2.0.a1(HIPP28),Prupe.4G061300_v2.0.a1(PYRD),Prupe.4G061400_v2.0.a1(DOF1.5),Prupe.4G063700_v2.0.a1(CAMRLK),Prupe.4G065200_v2.0.a1(RPL11),Prupe.4G065400_v2.0.a1(DOT4),Prupe.4G069000_v2.0.a1(RKF1),Prupe.4G069100_v2.0.a1(RKF1),Prupe.4G069400_v2.0.a1(At1g07650),Prupe.4G070400_v2.0.a1(ILK1),Prupe.4G072500_v2.0.a1(GTE12),Prupe.4G073400…
2.0.a1(PCMP-H27),Prupe.8G170100_v2.0.a1(PCMP-E10),Prupe.8G172000_v2.0.a1(ASMT),Prupe.8G172900_v2.0.a1(Bp10),Prupe.8G173600_v2.0.a1(TAO1),Prupe.8G173700_v2.0.a1(N),Prupe.8G173800_v2.0.a1(AATL1),Prupe.8G176400_v2.0.a1(DSC1),Prupe.8G176700_v2.0.a1(LYM2),Prupe.8G178000_v2.0.a1(PUB15),Prupe.8G178500_v2.0.a1(At2g17140),Prupe.8G178700_v2.0.a1(PCMP-E77),Prupe.8G180800_v2.0.a1(CPK6),Prupe.8G181700_v2.0.a1…
GO:0003674	Molecular Function	GO:0016530	metallochaperone activity	3	10	Prupe.2G306700_v2.0.a1(MTM1),Prupe.3G051800_v2.0.a1(ABCC8),Prupe.3G227000_v2.0.a1(FH)	Prupe.1G004000_v2.0.a1(--),Prupe.1G106900_v2.0.a1(PDR3),Prupe.1G235800_v2.0.a1(ABCC5),Prupe.2G084300_v2.0.a1(PDR2),Prupe.3G092800_v2.0.a1(CBWD1),Prupe.4G235200_v2.0.a1(ABCC3),Prupe.4G235300_v2.0.a1(ABCC3),Prupe.5G023800_v2.0.a1(CBWD1),Prupe.8G060400_v2.0.a1(PAA1),Prupe.I000500_v2.0.a1(ABCC3)
GO:0003674	Molecular Function	GO:0042056	chemoattractant activity	0	1	--	Prupe.1G225500_v2.0.a1(At1g11780)
GO:0003674	Molecular Function	GO:0001071	nucleic acid binding transcription factor activity	94	151	Prupe.1G021200_v2.0.a1(HSFA6b),Prupe.1G027500_v2.0.a1(AUX22D),Prupe.1G027600_v2.0.a1(IAA14),Prupe.1G096900_v2.0.a1(CjBAp12),Prupe.1G126800_v2.0.a1(--),Prupe.1G208500_v2.0.a1(HYH),Prupe.1G217700_v2.0.a1(BHLH137),Prupe.1G276000_v2.0.a1(CDF2),Prupe.1G341000_v2.0.a1(IDD5),Prupe.1G358300_v2.0.a1(HMGB9),Prupe.1G374400_v2.0.a1(BZIP44),Prupe.1G388600_v2.0.a1(DOF3.4),Prupe.1G410400_v2.0.a1(HSF30),Prupe.1G…	MSTRG.6427(NAC014),Prupe.1G030500_v2.0.a1(BHLH92),Prupe.1G034300_v2.0.a1(ETR2),Prupe.1G037900_v2.0.a1(ERF1B),Prupe.1G071400_v2.0.a1(WRKY11),Prupe.1G114800_v2.0.a1(WRKY48),Prupe.1G137900_v2.0.a1(--),Prupe.1G148400_v2.0.a1(FRS7),Prupe.1G152500_v2.0.a1(NFYC3),Prupe.1G219800_v2.0.a1(COL15),Prupe.1G224000_v2.0.a1(CAMTA4),Prupe.1G224300_v2.0.a1(AHK3),Prupe.1G253400_v2.0.a1(WER),Prupe.1G276300_v2.0.a1(M…
GO:0003674	Molecular Function	GO:0005215	transporter activity	134	330	Prupe.1G019900_v2.0.a1(SULTR3,1),Prupe.1G038700_v2.0.a1(PHT1-4),Prupe.1G042500_v2.0.a1(PHO1),Prupe.1G117800_v2.0.a1(HCF107),Prupe.1G230200_v2.0.a1(CYP76B10),Prupe.1G244400_v2.0.a1(PHT2-1),Prupe.1G257800_v2.0.a1(At1g70260),Prupe.1G309300_v2.0.a1(NPF3.1),Prupe.1G320500_v2.0.a1(DTX16),Prupe.1G353300_v2.0.a1(ABCG14),Prupe.1G374400_v2.0.a1(BZIP44),Prupe.1G383500_v2.0.a1(At5g42610),Prupe.1G400600_v2.0.…	MSTRG.10779(CNGC1),Prupe.1G019500_v2.0.a1(RPS3A),Prupe.1G023200_v2.0.a1(ACA13),Prupe.1G023300_v2.0.a1(ACA13),Prupe.1G023400_v2.0.a1(ACA13),Prupe.1G026500_v2.0.a1(At3g23020),Prupe.1G060900_v2.0.a1(At3g07010),Prupe.1G090300_v2.0.a1(DTX16),Prupe.1G091700_v2.0.a1(CIPK21),Prupe.1G104100_v2.0.a1(ABCB11),Prupe.1G104400_v2.0.a1(ABCB11),Prupe.1G106900_v2.0.a1(PDR3),Prupe.1G109900_v2.0.a1(BOR1),Prupe.1G114…
GO:0003674	Molecular Function	GO:0016209	antioxidant activity	27	32	Prupe.1G054300_v2.0.a1(YUC3),Prupe.1G070700_v2.0.a1(ATHX),Prupe.1G110900_v2.0.a1(LPD1),Prupe.1G252100_v2.0.a1(At1g60420),Prupe.3G219600_v2.0.a1(PER27),Prupe.3G219700_v2.0.a1(PER3),Prupe.4G056100_v2.0.a1(PER19),Prupe.4G183200_v2.0.a1(At3g15360),Prupe.5G011300_v2.0.a1(CAT1),Prupe.5G044000_v2.0.a1(PER20),Prupe.5G059700_v2.0.a1(MO2),Prupe.5G076700_v2.0.a1(NDC1),Prupe.6G013500_v2.0.a1(pod),Prupe.6G013…	Prupe.1G211000_v2.0.a1(RBOHD),Prupe.1G252000_v2.0.a1(At1g60420),Prupe.1G321800_v2.0.a1(QSOX1),Prupe.1G372700_v2.0.a1(TRX1),Prupe.1G456900_v2.0.a1(rnaseh2b),Prupe.1G460600_v2.0.a1(PER16),Prupe.1G478200_v2.0.a1(OCP3),Prupe.1G522500_v2.0.a1(CLEB3J9),Prupe.2G007200_v2.0.a1(At5g42850),Prupe.2G023100_v2.0.a1(AGL15),Prupe.2G269400_v2.0.a1(FSD2),Prupe.2G292400_v2.0.a1(--),Prupe.3G013800_v2.0.a1(PAO4),Pru…
GO:0003674	Molecular Function	GO:0031386	protein tag	1	0	Prupe.6G102700_v2.0.a1(UBL5)	--
GO:0003674	Molecular Function	GO:0045735	nutrient reservoir activity	0	4	--	Prupe.1G152000_v2.0.a1(GIP2),Prupe.2G214300_v2.0.a1(PLP6),Prupe.2G326900_v2.0.a1(PTRH2),Prupe.7G200100_v2.0.a1(ABP20)
GO:0003674	Molecular Function	GO:0000988	transcription factor activity, protein binding	20	39	Prupe.1G410400_v2.0.a1(HSF30),Prupe.1G417400_v2.0.a1(RAX3),Prupe.1G529100_v2.0.a1(REN1),Prupe.2G185200_v2.0.a1(CPC),Prupe.2G192100_v2.0.a1(MYB3),Prupe.2G307500_v2.0.a1(SIGE),Prupe.3G042100_v2.0.a1(MYB3),Prupe.3G042300_v2.0.a1(MYB2),Prupe.3G228500_v2.0.a1(MYB102),Prupe.4G192000_v2.0.a1(MYB102),Prupe.5G222400_v2.0.a1(MYB62),Prupe.5G235300_v2.0.a1(TIFY6B),Prupe.6G202100_v2.0.a1(At5g65490),Prupe.7G12…	Prupe.1G049600_v2.0.a1(--),Prupe.1G051400_v2.0.a1(PCMP-H73),Prupe.1G218500_v2.0.a1(TIFY9),Prupe.1G253400_v2.0.a1(WER),Prupe.1G276300_v2.0.a1(MYB105),Prupe.1G319400_v2.0.a1(PHL),Prupe.1G331500_v2.0.a1(TIFY6B),Prupe.1G348800_v2.0.a1(At5g23290),Prupe.1G371100_v2.0.a1(BBX21),Prupe.1G416400_v2.0.a1(RAX3),Prupe.1G463300_v2.0.a1(PMRT15),Prupe.1G535400_v2.0.a1(ngdn),Prupe.2G048200_v2.0.a1(MED15A),Prupe.2…
GO:0003674	Molecular Function	GO:0009055	electron carrier activity	12	34	Prupe.1G085400_v2.0.a1(ATR2),Prupe.1G110900_v2.0.a1(LPD1),Prupe.1G441800_v2.0.a1(--),Prupe.1G505400_v2.0.a1(NIA1),Prupe.1G573600_v2.0.a1(SEND33),Prupe.2G133000_v2.0.a1(--),Prupe.3G113500_v2.0.a1(CAJ1),Prupe.5G004000_v2.0.a1(PILS1),Prupe.5G242500_v2.0.a1(--),Prupe.7G092000_v2.0.a1(At5g39865),Prupe.7G246200_v2.0.a1(At2g25060),Prupe.8G160200_v2.0.a1(--)	Prupe.1G140400_v2.0.a1(GRXS2),Prupe.1G140500_v2.0.a1(GRXS10),Prupe.1G252000_v2.0.a1(At1g60420),Prupe.1G343400_v2.0.a1(--),Prupe.1G348700_v2.0.a1(DJC76),Prupe.1G362400_v2.0.a1(ptges2),Prupe.1G413900_v2.0.a1(NDL2),Prupe.1G508800_v2.0.a1(--),Prupe.1G515800_v2.0.a1(MIK2),Prupe.2G087000_v2.0.a1(RPS14),Prupe.2G087700_v2.0.a1(RPS14),Prupe.2G149300_v2.0.a1(--),Prupe.2G284600_v2.0.a1(PCMP-H61),Prupe.3G035…
GO:0003674	Molecular Function	GO:0098772	molecular function regulator	29	57	Prupe.1G032500_v2.0.a1(PI1),Prupe.1G042400_v2.0.a1(FAO1),Prupe.1G070700_v2.0.a1(ATHX),Prupe.1G113800_v2.0.a1(--),Prupe.1G330800_v2.0.a1(PME6),Prupe.1G330900_v2.0.a1(PMEI11),Prupe.1G507100_v2.0.a1(grpE),Prupe.1G529100_v2.0.a1(REN1),Prupe.1G552600_v2.0.a1(--),Prupe.3G113500_v2.0.a1(CAJ1),Prupe.4G010300_v2.0.a1(GDI1),Prupe.4G155200_v2.0.a1(ASP),Prupe.4G183200_v2.0.a1(At3g15360),Prupe.5G058500_v2.0.a…	Prupe.1G076400_v2.0.a1(Tbc1d5),Prupe.1G114800_v2.0.a1(WRKY48),Prupe.1G154700_v2.0.a1(RANGAP2),Prupe.1G172900_v2.0.a1(Os01g0915200),Prupe.1G178400_v2.0.a1(PME35),Prupe.1G225500_v2.0.a1(At1g11780),Prupe.1G234400_v2.0.a1(B'ETA),Prupe.1G273100_v2.0.a1(ORC6),Prupe.1G310900_v2.0.a1(COL6),Prupe.1G329700_v2.0.a1(At2g44510),Prupe.1G371200_v2.0.a1(MCRS1),Prupe.1G375100_v2.0.a1(BBD1),Prupe.1G378700_v2.0.a1(…
GO:0005575	Cellular Component	GO:0005623	cell	602	1979	MSTRG.12601(--),Prupe.1G013100_v2.0.a1(WNK1),Prupe.1G014000_v2.0.a1(OASA1),Prupe.1G016900_v2.0.a1(--),Prupe.1G019900_v2.0.a1(SULTR3,1),Prupe.1G020000_v2.0.a1(--),Prupe.1G020100_v2.0.a1(ZNRF4),Prupe.1G021000_v2.0.a1(VIT_05s0020g04070),Prupe.1G021200_v2.0.a1(HSFA6b),Prupe.1G025000_v2.0.a1(At5g12190),Prupe.1G027500_v2.0.a1(AUX22D),Prupe.1G027600_v2.0.a1(IAA14),Prupe.1G038700_v2.0.a1(PHT1-4),Prupe.1G…	MSTRG.11541(VIT_19s0014g04930),MSTRG.6427(NAC014),MSTRG.6559(RPS23),Prupe.1G000500_v2.0.a1(LRX2),Prupe.1G001600_v2.0.a1(PCMP-E7),Prupe.1G003100_v2.0.a1(DHAD),Prupe.1G004000_v2.0.a1(--),Prupe.1G005900_v2.0.a1(--),Prupe.1G006700_v2.0.a1(RPL13AD),Prupe.1G007200_v2.0.a1(LECRKS2),Prupe.1G009500_v2.0.a1(--),Prupe.1G010400_v2.0.a1(EF1A),Prupe.1G011700_v2.0.a1(ACL5),Prupe.1G011800_v2.0.a1(RRP41),Prupe.1G…
4G222800_v2.0.a1(UAF30),Prupe.4G225000_v2.0.a1(FTSZ1),Prupe.4G229700_v2.0.a1(At1g50590),Prupe.4G230000_v2.0.a1(--),Prupe.4G230200_v2.0.a1(RPS8),Prupe.4G233000_v2.0.a1(PAT1),Prupe.4G234400_v2.0.a1(MTERF9),Prupe.4G235100_v2.0.a1(ABCC3),Prupe.4G235200_v2.0.a1(ABCC3),Prupe.4G235300_v2.0.a1(ABCC3),Prupe.4G237400_v2.0.a1(At1g66345),Prupe.4G237800_v2.0.a1(SD18),Prupe.4G240700_v2.0.a1(SDR1),Prupe.4G24150…
GO:0005575	Cellular Component	GO:0044464	cell part	602	1977	MSTRG.12601(--),Prupe.1G013100_v2.0.a1(WNK1),Prupe.1G014000_v2.0.a1(OASA1),Prupe.1G016900_v2.0.a1(--),Prupe.1G019900_v2.0.a1(SULTR3,1),Prupe.1G020000_v2.0.a1(--),Prupe.1G020100_v2.0.a1(ZNRF4),Prupe.1G021000_v2.0.a1(VIT_05s0020g04070),Prupe.1G021200_v2.0.a1(HSFA6b),Prupe.1G025000_v2.0.a1(At5g12190),Prupe.1G027500_v2.0.a1(AUX22D),Prupe.1G027600_v2.0.a1(IAA14),Prupe.1G038700_v2.0.a1(PHT1-4),Prupe.1G…	MSTRG.11541(VIT_19s0014g04930),MSTRG.6427(NAC014),MSTRG.6559(RPS23),Prupe.1G000500_v2.0.a1(LRX2),Prupe.1G001600_v2.0.a1(PCMP-E7),Prupe.1G003100_v2.0.a1(DHAD),Prupe.1G004000_v2.0.a1(--),Prupe.1G005900_v2.0.a1(--),Prupe.1G006700_v2.0.a1(RPL13AD),Prupe.1G007200_v2.0.a1(LECRKS2),Prupe.1G009500_v2.0.a1(--),Prupe.1G010400_v2.0.a1(EF1A),Prupe.1G011700_v2.0.a1(ACL5),Prupe.1G011800_v2.0.a1(RRP41),Prupe.1G…
4G225000_v2.0.a1(FTSZ1),Prupe.4G229700_v2.0.a1(At1g50590),Prupe.4G230000_v2.0.a1(--),Prupe.4G230200_v2.0.a1(RPS8),Prupe.4G233000_v2.0.a1(PAT1),Prupe.4G234400_v2.0.a1(MTERF9),Prupe.4G235100_v2.0.a1(ABCC3),Prupe.4G235200_v2.0.a1(ABCC3),Prupe.4G235300_v2.0.a1(ABCC3),Prupe.4G237400_v2.0.a1(At1g66345),Prupe.4G237800_v2.0.a1(SD18),Prupe.4G240700_v2.0.a1(SDR1),Prupe.4G241500_v2.0.a1(TIM50),Prupe.4G24450…
GO:0005575	Cellular Component	GO:0009295	nucleoid	4	12	Prupe.2G060000_v2.0.a1(--),Prupe.2G317700_v2.0.a1(HSP21),Prupe.3G113500_v2.0.a1(CAJ1),Prupe.5G165000_v2.0.a1(TUFB1)	Prupe.1G132500_v2.0.a1(BCE2),Prupe.1G289300_v2.0.a1(FLN2),Prupe.2G012600_v2.0.a1(TERT),Prupe.2G060900_v2.0.a1(GYRA),Prupe.2G212300_v2.0.a1(At3g19810),Prupe.2G269400_v2.0.a1(FSD2),Prupe.2G326200_v2.0.a1(atad-3),Prupe.5G101100_v2.0.a1(MURE),Prupe.6G108600_v2.0.a1(ABCF1),Prupe.7G033800_v2.0.a1(GYRB),Prupe.7G156000_v2.0.a1(atad-3),Prupe.7G157900_v2.0.a1(At5g66470)
GO:0005575	Cellular Component	GO:0055044	symplast	20	71	Prupe.1G221500_v2.0.a1(BAG5),Prupe.1G431000_v2.0.a1(RD21A),Prupe.1G463500_v2.0.a1(At4g31140),Prupe.2G014700_v2.0.a1(CCD1),Prupe.2G136300_v2.0.a1(UNE10),Prupe.2G181700_v2.0.a1(BAG6),Prupe.2G213600_v2.0.a1(PIP2-5),Prupe.2G319700_v2.0.a1(COMT1),Prupe.3G071300_v2.0.a1(HSP70-14),Prupe.3G219600_v2.0.a1(PER27),Prupe.3G219700_v2.0.a1(PER3),Prupe.4G056100_v2.0.a1(PER19),Prupe.4G195400_v2.0.a1(At4g27290),P…	Prupe.1G013500_v2.0.a1(RPS18A),Prupe.1G107000_v2.0.a1(METK5),Prupe.1G156300_v2.0.a1(STP13),Prupe.1G228200_v2.0.a1(RPL17B),Prupe.1G249400_v2.0.a1(CRK2),Prupe.1G309900_v2.0.a1(XYL1),Prupe.1G331900_v2.0.a1(PDLP6),Prupe.1G333300_v2.0.a1(NUP155),Prupe.1G359000_v2.0.a1(PLDDELTA),Prupe.1G378900_v2.0.a1(At2g16250),Prupe.1G403100_v2.0.a1(GPA1),Prupe.1G456000_v2.0.a1(ARA1),Prupe.1G493800_v2.0.a1(ALDH3H1),P…
GO:0005575	Cellular Component	GO:0043226	organelle	439	1503	MSTRG.12601(--),Prupe.1G019900_v2.0.a1(SULTR3,1),Prupe.1G020000_v2.0.a1(--),Prupe.1G020100_v2.0.a1(ZNRF4),Prupe.1G021000_v2.0.a1(VIT_05s0020g04070),Prupe.1G021200_v2.0.a1(HSFA6b),Prupe.1G025000_v2.0.a1(At5g12190),Prupe.1G027500_v2.0.a1(AUX22D),Prupe.1G027600_v2.0.a1(IAA14),Prupe.1G039500_v2.0.a1(OsI_27673),Prupe.1G042200_v2.0.a1(PAP6),Prupe.1G042400_v2.0.a1(FAO1),Prupe.1G042500_v2.0.a1(PHO1),Prup…	MSTRG.6427(NAC014),MSTRG.6559(RPS23),Prupe.1G001600_v2.0.a1(PCMP-E7),Prupe.1G003100_v2.0.a1(DHAD),Prupe.1G004000_v2.0.a1(--),Prupe.1G005900_v2.0.a1(--),Prupe.1G006700_v2.0.a1(RPL13AD),Prupe.1G009500_v2.0.a1(--),Prupe.1G011800_v2.0.a1(RRP41),Prupe.1G013400_v2.0.a1(PSB27-2),Prupe.1G013500_v2.0.a1(RPS18A),Prupe.1G013800_v2.0.a1(--),Prupe.1G015100_v2.0.a1(LOI1),Prupe.1G015600_v2.0.a1(PCMP-H3),Prupe.1…
0_v2.0.a1(--),Prupe.6G152700_v2.0.a1(At5g21040),Prupe.6G162600_v2.0.a1(GT-2),Prupe.6G163200_v2.0.a1(rplO),Prupe.6G165700_v2.0.a1(ABR1),Prupe.6G167400_v2.0.a1(PCMP-E73),Prupe.6G169200_v2.0.a1(At1g10490),Prupe.6G171700_v2.0.a1(RPL6),Prupe.6G177600_v2.0.a1(XERICO),Prupe.6G187700_v2.0.a1(CAMTA3),Prupe.6G188400_v2.0.a1(Os01g0871200),Prupe.6G189500_v2.0.a1(PCMP-E98),Prupe.6G192100_v2.0.a1(rps6),Prupe.6…
GO:0005575	Cellular Component	GO:0030054	cell junction	22	77	Prupe.1G054000_v2.0.a1(ZK262.3),Prupe.1G221500_v2.0.a1(BAG5),Prupe.1G431000_v2.0.a1(RD21A),Prupe.1G463500_v2.0.a1(At4g31140),Prupe.2G014700_v2.0.a1(CCD1),Prupe.2G136300_v2.0.a1(UNE10),Prupe.2G181700_v2.0.a1(BAG6),Prupe.2G213600_v2.0.a1(PIP2-5),Prupe.2G319700_v2.0.a1(COMT1),Prupe.3G071300_v2.0.a1(HSP70-14),Prupe.3G113500_v2.0.a1(CAJ1),Prupe.3G219600_v2.0.a1(PER27),Prupe.3G219700_v2.0.a1(PER3),Prup…	Prupe.1G013500_v2.0.a1(RPS18A),Prupe.1G107000_v2.0.a1(METK5),Prupe.1G156300_v2.0.a1(STP13),Prupe.1G228200_v2.0.a1(RPL17B),Prupe.1G249400_v2.0.a1(CRK2),Prupe.1G309900_v2.0.a1(XYL1),Prupe.1G320100_v2.0.a1(--),Prupe.1G331900_v2.0.a1(PDLP6),Prupe.1G333300_v2.0.a1(NUP155),Prupe.1G359000_v2.0.a1(PLDDELTA),Prupe.1G378900_v2.0.a1(At2g16250),Prupe.1G403100_v2.0.a1(GPA1),Prupe.1G456000_v2.0.a1(ARA1),Prupe.…
GO:0005575	Cellular Component	GO:0044423	virion part	2	20	Prupe.3G277800_v2.0.a1(3MMP),Prupe.6G247000_v2.0.a1(ITN1)	Prupe.1G057400_v2.0.a1(GLCAT14A),Prupe.1G120200_v2.0.a1(DSC1),Prupe.1G137900_v2.0.a1(--),Prupe.1G324300_v2.0.a1(DNAJB8),Prupe.1G491400_v2.0.a1(PLSP1),Prupe.1G503500_v2.0.a1(PCMP-E100),Prupe.2G049200_v2.0.a1(At3g12390),Prupe.2G128300_v2.0.a1(PCMP-E9),Prupe.4G048500_v2.0.a1(BHLH162),Prupe.5G003000_v2.0.a1(BZIP50),Prupe.5G052300_v2.0.a1(NPSN11),Prupe.5G080600_v2.0.a1(PCMP-E6),Prupe.6G014000_v2.0.a1(…
GO:0005575	Cellular Component	GO:0019012	virion	3	22	Prupe.3G258500_v2.0.a1(CLPB3),Prupe.3G277800_v2.0.a1(3MMP),Prupe.6G247000_v2.0.a1(ITN1)	Prupe.1G057400_v2.0.a1(GLCAT14A),Prupe.1G120200_v2.0.a1(DSC1),Prupe.1G137900_v2.0.a1(--),Prupe.1G257700_v2.0.a1(At5g40240),Prupe.1G324300_v2.0.a1(DNAJB8),Prupe.1G491400_v2.0.a1(PLSP1),Prupe.1G503500_v2.0.a1(PCMP-E100),Prupe.2G049200_v2.0.a1(At3g12390),Prupe.2G128300_v2.0.a1(PCMP-E9),Prupe.4G048500_v2.0.a1(BHLH162),Prupe.5G003000_v2.0.a1(BZIP50),Prupe.5G052300_v2.0.a1(NPSN11),Prupe.5G080600_v2.0.a…
GO:0005575	Cellular Component	GO:0039679	viral occlusion body	1	5	Prupe.8G010200_v2.0.a1(RPM1)	Prupe.2G039800_v2.0.a1(DRP4C),Prupe.2G104100_v2.0.a1(AUG7),Prupe.5G052300_v2.0.a1(NPSN11),Prupe.7G093400_v2.0.a1(SYP121),Prupe.8G199900_v2.0.a1(--)
GO:0005575	Cellular Component	GO:0005576	extracellular region	60	129	Prupe.1G016900_v2.0.a1(--),Prupe.1G054000_v2.0.a1(ZK262.3),Prupe.1G103700_v2.0.a1(CHUP1),Prupe.1G110100_v2.0.a1(At1g48100),Prupe.1G110900_v2.0.a1(LPD1),Prupe.1G113800_v2.0.a1(--),Prupe.1G116100_v2.0.a1(At4g16230),Prupe.1G239300_v2.0.a1(KCR1),Prupe.1G284600_v2.0.a1(BGLU40),Prupe.1G317100_v2.0.a1(--),Prupe.1G330800_v2.0.a1(PME6),Prupe.1G356800_v2.0.a1(CIP73),Prupe.1G412100_v2.0.a1(GDCSP),Prupe.1G43…	Prupe.1G000500_v2.0.a1(LRX2),Prupe.1G030300_v2.0.a1(CFM3A),Prupe.1G069800_v2.0.a1(XTH23),Prupe.1G088600_v2.0.a1(XTH23),Prupe.1G137900_v2.0.a1(--),Prupe.1G155200_v2.0.a1(HIDM),Prupe.1G169700_v2.0.a1(XTH15),Prupe.1G172900_v2.0.a1(Os01g0915200),Prupe.1G178400_v2.0.a1(PME35),Prupe.1G184200_v2.0.a1(--),Prupe.1G275300_v2.0.a1(RNS1),Prupe.1G276700_v2.0.a1(EXPA1),Prupe.1G281300_v2.0.a1(At5g01610),Prupe.1…
GO:0005575	Cellular Component	GO:0044421	extracellular region part	7	21	Prupe.1G239300_v2.0.a1(KCR1),Prupe.1G356800_v2.0.a1(CIP73),Prupe.1G431000_v2.0.a1(RD21A),Prupe.1G431500_v2.0.a1(KIN4A),Prupe.2G207100_v2.0.a1(RD19D),Prupe.6G217500_v2.0.a1(PSK3),Prupe.6G335000_v2.0.a1(SODCC)	Prupe.1G030300_v2.0.a1(CFM3A),Prupe.1G137900_v2.0.a1(--),Prupe.1G275300_v2.0.a1(RNS1),Prupe.1G321800_v2.0.a1(QSOX1),Prupe.1G357100_v2.0.a1(Bp10),Prupe.2G280800_v2.0.a1(EXL3),Prupe.3G025900_v2.0.a1(OSCBPY),Prupe.4G111900_v2.0.a1(EXL7),Prupe.5G019400_v2.0.a1(--),Prupe.6G200300_v2.0.a1(RD21A),Prupe.6G224100_v2.0.a1(ACBP1),Prupe.7G062600_v2.0.a1(RGA1),Prupe.7G138400_v2.0.a1(PIX13),Prupe.7G140500_v2.0…
GO:0005575	Cellular Component	GO:0031012	extracellular matrix	4	0	Prupe.1G239300_v2.0.a1(KCR1),Prupe.3G277800_v2.0.a1(3MMP),Prupe.3G277900_v2.0.a1(3MMP),Prupe.6G217500_v2.0.a1(PSK3)	--
GO:0005575	Cellular Component	GO:0044215	other organism	0	2	--	Prupe.6G245800_v2.0.a1(--),Prupe.8G228800_v2.0.a1(HVA22A)
GO:0005575	Cellular Component	GO:0044217	other organism part	0	2	--	Prupe.6G245800_v2.0.a1(--),Prupe.8G228800_v2.0.a1(HVA22A)
GO:0005575	Cellular Component	GO:0032991	macromolecular complex	171	786	Prupe.1G020000_v2.0.a1(--),Prupe.1G020100_v2.0.a1(ZNRF4),Prupe.1G025000_v2.0.a1(At5g12190),Prupe.1G039500_v2.0.a1(OsI_27673),Prupe.1G054300_v2.0.a1(YUC3),Prupe.1G085400_v2.0.a1(ATR2),Prupe.1G108500_v2.0.a1(MED21),Prupe.1G110900_v2.0.a1(LPD1),Prupe.1G172600_v2.0.a1(FKBP65),Prupe.1G179500_v2.0.a1(RPL10A),Prupe.1G225700_v2.0.a1(CAB7),Prupe.1G228600_v2.0.a1(At1g67480),Prupe.1G238500_v2.0.a1(AIRP2),Pr…	MSTRG.6559(RPS23),Prupe.1G006700_v2.0.a1(RPL13AD),Prupe.1G009500_v2.0.a1(--),Prupe.1G011700_v2.0.a1(ACL5),Prupe.1G011800_v2.0.a1(RRP41),Prupe.1G013400_v2.0.a1(PSB27-2),Prupe.1G013500_v2.0.a1(RPS18A),Prupe.1G013800_v2.0.a1(--),Prupe.1G018800_v2.0.a1(PCMP-H56),Prupe.1G019500_v2.0.a1(RPS3A),Prupe.1G023200_v2.0.a1(ACA13),Prupe.1G023300_v2.0.a1(ACA13),Prupe.1G023400_v2.0.a1(ACA13),Prupe.1G030300_v2.0.…
GO:0005575	Cellular Component	GO:0044456	synapse part	3	3	Prupe.1G054000_v2.0.a1(ZK262.3),Prupe.2G226200_v2.0.a1(EXO70H1),Prupe.3G113500_v2.0.a1(CAJ1)	Prupe.5G098200_v2.0.a1(FTIP3),Prupe.6G286200_v2.0.a1(IREG2),Prupe.8G234500_v2.0.a1(SPI)
GO:0005575	Cellular Component	GO:0045202	synapse	4	5	Prupe.1G054000_v2.0.a1(ZK262.3),Prupe.2G226200_v2.0.a1(EXO70H1),Prupe.2G310800_v2.0.a1(BOB1),Prupe.3G113500_v2.0.a1(CAJ1)	Prupe.5G039900_v2.0.a1(PIRL4),Prupe.5G098200_v2.0.a1(FTIP3),Prupe.6G286200_v2.0.a1(IREG2),Prupe.7G148900_v2.0.a1(--),Prupe.8G234500_v2.0.a1(SPI)
GO:0005575	Cellular Component	GO:0031974	membrane-enclosed lumen	51	303	Prupe.1G108500_v2.0.a1(MED21),Prupe.1G110900_v2.0.a1(LPD1),Prupe.1G359900_v2.0.a1(P4H3),Prupe.1G378000_v2.0.a1(RL6),Prupe.1G410400_v2.0.a1(HSF30),Prupe.1G427100_v2.0.a1(CYP81Q32),Prupe.1G431500_v2.0.a1(KIN4A),Prupe.1G478400_v2.0.a1(HY5),Prupe.1G533100_v2.0.a1(VIL2),Prupe.2G060000_v2.0.a1(--),Prupe.2G176600_v2.0.a1(HIPP39),Prupe.2G183800_v2.0.a1(SPA1),Prupe.2G207200_v2.0.a1(CHY1),Prupe.2G277900_v2…	Prupe.1G004000_v2.0.a1(--),Prupe.1G011800_v2.0.a1(RRP41),Prupe.1G013500_v2.0.a1(RPS18A),Prupe.1G034900_v2.0.a1(ECI2),Prupe.1G049600_v2.0.a1(--),Prupe.1G051400_v2.0.a1(PCMP-H73),Prupe.1G063600_v2.0.a1(SPCC1672.07),Prupe.1G073000_v2.0.a1(--),Prupe.1G079400_v2.0.a1(RID2),Prupe.1G079600_v2.0.a1(diexf),Prupe.1G084200_v2.0.a1(wdr75),Prupe.1G101300_v2.0.a1(--),Prupe.1G107000_v2.0.a1(METK5),Prupe.1G11600…
GO:0005575	Cellular Component	GO:0099512	supramolecular fiber	8	24	Prupe.1G431500_v2.0.a1(KIN4A),Prupe.2G310800_v2.0.a1(BOB1),Prupe.3G113500_v2.0.a1(CAJ1),Prupe.4G227900_v2.0.a1(FIM5),Prupe.5G189900_v2.0.a1(EB1B),Prupe.5G203700_v2.0.a1(CLPB1),Prupe.6G263700_v2.0.a1(DYNLL1),Prupe.7G082400_v2.0.a1(KIN7D)	Prupe.1G031100_v2.0.a1(WDL3),Prupe.1G084200_v2.0.a1(wdr75),Prupe.1G173100_v2.0.a1(KIN12B),Prupe.1G240300_v2.0.a1(ARP3),Prupe.1G364800_v2.0.a1(TUBB2),Prupe.1G542600_v2.0.a1(TUBA),Prupe.2G020500_v2.0.a1(NLE1),Prupe.2G104100_v2.0.a1(AUG7),Prupe.2G295200_v2.0.a1(TUBB1),Prupe.3G044200_v2.0.a1(MDN1),Prupe.3G068100_v2.0.a1(--),Prupe.3G289100_v2.0.a1(PCMP-H32),Prupe.4G148600_v2.0.a1(ENP1),Prupe.4G225000_…
GO:0005575	Cellular Component	GO:0044425	membrane part	235	640	Prupe.1G016900_v2.0.a1(--),Prupe.1G019900_v2.0.a1(SULTR3,1),Prupe.1G025600_v2.0.a1(KCS20),Prupe.1G037200_v2.0.a1(At4g08300),Prupe.1G038700_v2.0.a1(PHT1-4),Prupe.1G042400_v2.0.a1(FAO1),Prupe.1G042500_v2.0.a1(PHO1),Prupe.1G054000_v2.0.a1(ZK262.3),Prupe.1G071900_v2.0.a1(At5g57100),Prupe.1G085400_v2.0.a1(ATR2),Prupe.1G110900_v2.0.a1(LPD1),Prupe.1G117800_v2.0.a1(HCF107),Prupe.1G208500_v2.0.a1(HYH),Pru…	Prupe.1G013400_v2.0.a1(PSB27-2),Prupe.1G019500_v2.0.a1(RPS3A),Prupe.1G023200_v2.0.a1(ACA13),Prupe.1G023300_v2.0.a1(ACA13),Prupe.1G023400_v2.0.a1(ACA13),Prupe.1G026500_v2.0.a1(At3g23020),Prupe.1G027000_v2.0.a1(NFP),Prupe.1G028100_v2.0.a1(PRA1D),Prupe.1G034300_v2.0.a1(ETR2),Prupe.1G049600_v2.0.a1(--),Prupe.1G057400_v2.0.a1(GLCAT14A),Prupe.1G061900_v2.0.a1(AOMI),Prupe.1G069900_v2.0.a1(Tmem230),Prupe…
GO:0005575	Cellular Component	GO:0016020	membrane	348	904	Prupe.1G002900_v2.0.a1(PKS5),Prupe.1G003000_v2.0.a1(PKS5),Prupe.1G013100_v2.0.a1(WNK1),Prupe.1G016900_v2.0.a1(--),Prupe.1G019900_v2.0.a1(SULTR3,1),Prupe.1G020000_v2.0.a1(--),Prupe.1G025600_v2.0.a1(KCS20),Prupe.1G033700_v2.0.a1(CSLE1),Prupe.1G033900_v2.0.a1(CSLG2),Prupe.1G037200_v2.0.a1(At4g08300),Prupe.1G038700_v2.0.a1(PHT1-4),Prupe.1G042200_v2.0.a1(PAP6),Prupe.1G042400_v2.0.a1(FAO1),Prupe.1G0425…	MSTRG.10779(CNGC1),Prupe.1G007200_v2.0.a1(LECRKS2),Prupe.1G013400_v2.0.a1(PSB27-2),Prupe.1G013500_v2.0.a1(RPS18A),Prupe.1G018900_v2.0.a1(HMT3),Prupe.1G019500_v2.0.a1(RPS3A),Prupe.1G023000_v2.0.a1(APS1),Prupe.1G023200_v2.0.a1(ACA13),Prupe.1G023300_v2.0.a1(ACA13),Prupe.1G023400_v2.0.a1(ACA13),Prupe.1G026500_v2.0.a1(At3g23020),Prupe.1G027000_v2.0.a1(NFP),Prupe.1G028100_v2.0.a1(PRA1D),Prupe.1G034300_…
GO:0005575	Cellular Component	GO:0044422	organelle part	238	808	Prupe.1G020000_v2.0.a1(--),Prupe.1G020100_v2.0.a1(ZNRF4),Prupe.1G025000_v2.0.a1(At5g12190),Prupe.1G039500_v2.0.a1(OsI_27673),Prupe.1G042200_v2.0.a1(PAP6),Prupe.1G042500_v2.0.a1(PHO1),Prupe.1G054000_v2.0.a1(ZK262.3),Prupe.1G070700_v2.0.a1(ATHX),Prupe.1G081800_v2.0.a1(NIFU3),Prupe.1G085400_v2.0.a1(ATR2),Prupe.1G108500_v2.0.a1(MED21),Prupe.1G110900_v2.0.a1(LPD1),Prupe.1G117800_v2.0.a1(HCF107),Prupe.…	MSTRG.6559(RPS23),Prupe.1G003100_v2.0.a1(DHAD),Prupe.1G004000_v2.0.a1(--),Prupe.1G006700_v2.0.a1(RPL13AD),Prupe.1G009500_v2.0.a1(--),Prupe.1G011800_v2.0.a1(RRP41),Prupe.1G013400_v2.0.a1(PSB27-2),Prupe.1G013500_v2.0.a1(RPS18A),Prupe.1G013800_v2.0.a1(--),Prupe.1G018800_v2.0.a1(PCMP-H56),Prupe.1G023000_v2.0.a1(APS1),Prupe.1G028100_v2.0.a1(PRA1D),Prupe.1G030300_v2.0.a1(CFM3A),Prupe.1G030600_v2.0.a1(R…

## Sheet: S0-vs-S5
GO ID (level1)	GO Term (level1)	GO ID (level2)	GO Term (level2)	number_of_S0-vs-S5 (up)	number_of_S0-vs-S5 (down)	Genes_of_S0-vs-S5_up	Genes_of_S0-vs-S5_down
GO:0008150	Biological Process	GO:0009987	cellular process	905	2390	MSTRG.12601(--),MSTRG.8159(GC5),MSTRG.8657(PK),Prupe.1G002700_v2.0.a1(sll0005),Prupe.1G002900_v2.0.a1(PKS5),Prupe.1G012200_v2.0.a1(HSP70-8),Prupe.1G013100_v2.0.a1(WNK1),Prupe.1G014000_v2.0.a1(OASA1),Prupe.1G018200_v2.0.a1(IP5P7),Prupe.1G019900_v2.0.a1(SULTR3,1),Prupe.1G020100_v2.0.a1(ZNRF4),Prupe.1G021000_v2.0.a1(VIT_05s0020g04070),Prupe.1G025600_v2.0.a1(KCS20),Prupe.1G026100_v2.0.a1(--),Prupe.1G…	MSTRG.11541(VIT_19s0014g04930),MSTRG.12036(KAN2),MSTRG.18518(Os11g0592800),MSTRG.9830(PUB1),Prupe.1G000400_v2.0.a1(Os04g0609600),Prupe.1G000500_v2.0.a1(LRX2),Prupe.1G001600_v2.0.a1(PCMP-E7),Prupe.1G003100_v2.0.a1(DHAD),Prupe.1G005300_v2.0.a1(--),Prupe.1G005800_v2.0.a1(--),Prupe.1G005900_v2.0.a1(--),Prupe.1G006000_v2.0.a1(--),Prupe.1G006700_v2.0.a1(RPL13AD),Prupe.1G006900_v2.0.a1(--),Prupe.1G00950…
(CFM9),Prupe.3G293900_v2.0.a1(--),Prupe.3G295200_v2.0.a1(At4g35850),Prupe.3G296600_v2.0.a1(9612),Prupe.3G296700_v2.0.a1(CIA2),Prupe.3G300700_v2.0.a1(PHB3),Prupe.3G300900_v2.0.a1(LHT1),Prupe.3G302700_v2.0.a1(MTERF5),Prupe.3G302800_v2.0.a1(frr),Prupe.3G304100_v2.0.a1(LIP2),Prupe.3G305300_v2.0.a1(RPL17A),Prupe.3G306200_v2.0.a1(TOM20),Prupe.3G306600_v2.0.a1(TSO2),Prupe.3G308300_v2.0.a1(lvr),Prupe.3G3…
rupe.8G018200_v2.0.a1(PIN6),Prupe.8G018600_v2.0.a1(ADH1),Prupe.8G018700_v2.0.a1(S-ACP-DES6),Prupe.8G019100_v2.0.a1(PCMP-E88),Prupe.8G019200_v2.0.a1(SCPL42),Prupe.8G022200_v2.0.a1(DOF3.5),Prupe.8G023100_v2.0.a1(N),Prupe.8G023500_v2.0.a1(N),Prupe.8G025000_v2.0.a1(SKIP15),Prupe.8G026000_v2.0.a1(SDC),Prupe.8G028900_v2.0.a1(At1g43650),Prupe.8G033400_v2.0.a1(--),Prupe.8G036200_v2.0.a1(RPL3),Prupe.8G036…
GO:0008150	Biological Process	GO:0008152	metabolic process	888	2235	MSTRG.12601(--),MSTRG.1307(ytqB),MSTRG.8657(PK),Prupe.1G002700_v2.0.a1(sll0005),Prupe.1G002900_v2.0.a1(PKS5),Prupe.1G013100_v2.0.a1(WNK1),Prupe.1G014000_v2.0.a1(OASA1),Prupe.1G018200_v2.0.a1(IP5P7),Prupe.1G019900_v2.0.a1(SULTR3,1),Prupe.1G020100_v2.0.a1(ZNRF4),Prupe.1G021000_v2.0.a1(VIT_05s0020g04070),Prupe.1G025600_v2.0.a1(KCS20),Prupe.1G027500_v2.0.a1(AUX22D),Prupe.1G027600_v2.0.a1(IAA14),Prupe…	MSTRG.11541(VIT_19s0014g04930),MSTRG.13435(--),MSTRG.18518(Os11g0592800),MSTRG.6559(RPS23),MSTRG.9830(PUB1),Prupe.1G000400_v2.0.a1(Os04g0609600),Prupe.1G001600_v2.0.a1(PCMP-E7),Prupe.1G003100_v2.0.a1(DHAD),Prupe.1G005300_v2.0.a1(--),Prupe.1G005800_v2.0.a1(--),Prupe.1G005900_v2.0.a1(--),Prupe.1G006000_v2.0.a1(--),Prupe.1G006700_v2.0.a1(RPL13AD),Prupe.1G006900_v2.0.a1(--),Prupe.1G009500_v2.0.a1(--)…
D2),Prupe.4G082500_v2.0.a1(TIFY5A),Prupe.4G084000_v2.0.a1(AERO2),Prupe.4G084200_v2.0.a1(pak1ip1),Prupe.4G084900_v2.0.a1(RH1),Prupe.4G085200_v2.0.a1(MTERF1),Prupe.4G085600_v2.0.a1(SPCC777.06c),Prupe.4G086100_v2.0.a1(GALT2),Prupe.4G087300_v2.0.a1(BAG1),Prupe.4G087400_v2.0.a1(PCMP-H28),Prupe.4G088400_v2.0.a1(PCMP-H38),Prupe.4G089600_v2.0.a1(EMB2271),Prupe.4G092700_v2.0.a1(WAK2),Prupe.4G097100_v2.0.a…
G187000_v2.0.a1(STR4A),Prupe.8G188000_v2.0.a1(PCMP-E41),Prupe.8G189400_v2.0.a1(dnajc2),Prupe.8G189900_v2.0.a1(BASS3),Prupe.8G191900_v2.0.a1(Dctpp1),Prupe.8G192900_v2.0.a1(RPL32A),Prupe.8G193400_v2.0.a1(GSVIVT00034021001),Prupe.8G194400_v2.0.a1(A6),Prupe.8G196800_v2.0.a1(CYP82G1),Prupe.8G196900_v2.0.a1(CYP82G1),Prupe.8G197600_v2.0.a1(NTF2),Prupe.8G198100_v2.0.a1(--),Prupe.8G198200_v2.0.a1(--),Prup…
GO:0008150	Biological Process	GO:0048511	rhythmic process	15	19	Prupe.1G013100_v2.0.a1(WNK1),Prupe.1G305500_v2.0.a1(STN7),Prupe.1G517600_v2.0.a1(CRY1),Prupe.2G034700_v2.0.a1(RR9),Prupe.2G198500_v2.0.a1(APRR5),Prupe.2G293400_v2.0.a1(RUP2),Prupe.3G221100_v2.0.a1(MIP1A),Prupe.3G268600_v2.0.a1(Msi1),Prupe.4G013500_v2.0.a1(COP1),Prupe.4G227900_v2.0.a1(FIM5),Prupe.4G277200_v2.0.a1(UVR8),Prupe.6G089800_v2.0.a1(PHOT1),Prupe.6G239400_v2.0.a1(PER21),Prupe.7G210100_v2.0…	Prupe.1G111800_v2.0.a1(INVC),Prupe.1G133300_v2.0.a1(SWEET17),Prupe.1G216700_v2.0.a1(LIR1),Prupe.1G222900_v2.0.a1(DPL1),Prupe.1G463300_v2.0.a1(PMRT15),Prupe.2G096100_v2.0.a1(DSP4),Prupe.2G249800_v2.0.a1(EFL1),Prupe.2G304900_v2.0.a1(TOF1),Prupe.2G318900_v2.0.a1(APRR5),Prupe.3G194500_v2.0.a1(COL9),Prupe.3G233500_v2.0.a1(SRF3),Prupe.3G300700_v2.0.a1(PHB3),Prupe.4G047200_v2.0.a1(CALS11),Prupe.5G216300…
GO:0008150	Biological Process	GO:0098754	detoxification	27	39	Prupe.1G129100_v2.0.a1(HIPP23),Prupe.1G137600_v2.0.a1(HIPP36),Prupe.2G108300_v2.0.a1(HIPP04),Prupe.3G219600_v2.0.a1(PER27),Prupe.3G219700_v2.0.a1(PER3),Prupe.3G284800_v2.0.a1(EO),Prupe.4G004800_v2.0.a1(HIPP07),Prupe.4G056100_v2.0.a1(PER19),Prupe.4G183200_v2.0.a1(At3g15360),Prupe.5G011300_v2.0.a1(CAT1),Prupe.5G044000_v2.0.a1(PER20),Prupe.5G136800_v2.0.a1(CAD1),Prupe.5G230200_v2.0.a1(DOX2),Prupe.5G…	Prupe.1G211000_v2.0.a1(RBOHD),Prupe.1G260500_v2.0.a1(PER41),Prupe.1G323100_v2.0.a1(HIPP37),Prupe.1G356700_v2.0.a1(At5g42250),Prupe.1G456900_v2.0.a1(rnaseh2b),Prupe.1G491400_v2.0.a1(PLSP1),Prupe.1G522500_v2.0.a1(CLEB3J9),Prupe.2G269400_v2.0.a1(FSD2),Prupe.2G288800_v2.0.a1(SDH),Prupe.3G043200_v2.0.a1(NLP3),Prupe.3G115300_v2.0.a1(GSVIVT00023967001),Prupe.3G278900_v2.0.a1(PER63),Prupe.3G284300_v2.0.a…
GO:0008150	Biological Process	GO:0050896	response to stimulus	413	860	MSTRG.8657(PK),Prupe.1G012200_v2.0.a1(HSP70-8),Prupe.1G013100_v2.0.a1(WNK1),Prupe.1G016900_v2.0.a1(--),Prupe.1G020100_v2.0.a1(ZNRF4),Prupe.1G025600_v2.0.a1(KCS20),Prupe.1G027500_v2.0.a1(AUX22D),Prupe.1G027600_v2.0.a1(IAA14),Prupe.1G032400_v2.0.a1(--),Prupe.1G032500_v2.0.a1(PI1),Prupe.1G042200_v2.0.a1(PAP6),Prupe.1G042400_v2.0.a1(FAO1),Prupe.1G042500_v2.0.a1(PHO1),Prupe.1G047400_v2.0.a1(COL5),Prup…	MSTRG.15089(Fra),Prupe.1G003100_v2.0.a1(DHAD),Prupe.1G010400_v2.0.a1(EF1A),Prupe.1G011600_v2.0.a1(--),Prupe.1G023000_v2.0.a1(APS1),Prupe.1G026400_v2.0.a1(CIPK4),Prupe.1G027000_v2.0.a1(NFP),Prupe.1G028800_v2.0.a1(SEOB),Prupe.1G030300_v2.0.a1(CFM3A),Prupe.1G030500_v2.0.a1(BHLH92),Prupe.1G034300_v2.0.a1(ETR2),Prupe.1G034900_v2.0.a1(ECI2),Prupe.1G037900_v2.0.a1(ERF1B),Prupe.1G049600_v2.0.a1(--),Prupe…
GO:0008150	Biological Process	GO:0051704	multi-organism process	87	281	Prupe.1G042200_v2.0.a1(PAP6),Prupe.1G096900_v2.0.a1(CjBAp12),Prupe.1G108600_v2.0.a1(EEF1AKNMT),Prupe.1G117800_v2.0.a1(HCF107),Prupe.1G299300_v2.0.a1(NIK1),Prupe.1G300200_v2.0.a1(--),Prupe.1G327800_v2.0.a1(--),Prupe.1G429700_v2.0.a1(PK1),Prupe.1G431000_v2.0.a1(RD21A),Prupe.1G447700_v2.0.a1(--),Prupe.1G465600_v2.0.a1(RD22),Prupe.1G475200_v2.0.a1(RD22),Prupe.1G475300_v2.0.a1(RD22),Prupe.1G517600_v2.…	Prupe.1G026500_v2.0.a1(At3g23020),Prupe.1G028100_v2.0.a1(PRA1D),Prupe.1G048700_v2.0.a1(PCMP-H44),Prupe.1G069700_v2.0.a1(RRP1B),Prupe.1G106900_v2.0.a1(PDR3),Prupe.1G113400_v2.0.a1(RWA2),Prupe.1G114400_v2.0.a1(QQT2),Prupe.1G132400_v2.0.a1(GEX2),Prupe.1G137900_v2.0.a1(--),Prupe.1G154700_v2.0.a1(RANGAP2),Prupe.1G181800_v2.0.a1(DGL),Prupe.1G211000_v2.0.a1(RBOHD),Prupe.1G218500_v2.0.a1(TIFY9),Prupe.1G2…
GO:0008150	Biological Process	GO:0040007	growth	30	78	Prupe.1G110100_v2.0.a1(At1g48100),Prupe.1G129800_v2.0.a1(At3g05640),Prupe.1G131800_v2.0.a1(IBR3),Prupe.1G226000_v2.0.a1(At1g67360),Prupe.1G275700_v2.0.a1(MPSR1),Prupe.1G327800_v2.0.a1(--),Prupe.1G378800_v2.0.a1(RL1),Prupe.1G418500_v2.0.a1(BHLH74),Prupe.1G460200_v2.0.a1(HIP1),Prupe.1G517400_v2.0.a1(MYB93),Prupe.1G517600_v2.0.a1(CRY1),Prupe.1G520800_v2.0.a1(PHI-1),Prupe.1G529100_v2.0.a1(REN1),Prupe…	Prupe.1G031100_v2.0.a1(WDL3),Prupe.1G034600_v2.0.a1(PSI1),Prupe.1G063600_v2.0.a1(SPCC1672.07),Prupe.1G079600_v2.0.a1(diexf),Prupe.1G181800_v2.0.a1(DGL),Prupe.1G210300_v2.0.a1(ERF1-3),Prupe.1G222900_v2.0.a1(DPL1),Prupe.1G225500_v2.0.a1(At1g11780),Prupe.1G240300_v2.0.a1(ARP3),Prupe.1G295600_v2.0.a1(HSP90-5),Prupe.1G322300_v2.0.a1(PILS2),Prupe.1G333300_v2.0.a1(NUP155),Prupe.1G359200_v2.0.a1(SMT2),Pr…
GO:0008150	Biological Process	GO:0099531	presynaptic process involved in synaptic transmission	1	2	Prupe.2G226200_v2.0.a1(EXO70H1)	Prupe.5G098200_v2.0.a1(FTIP3),Prupe.7G268000_v2.0.a1(LETM1)
GO:0008150	Biological Process	GO:0022610	biological adhesion	3	21	Prupe.1G529100_v2.0.a1(REN1),Prupe.2G039600_v2.0.a1(DRP4C),Prupe.3G113500_v2.0.a1(CAJ1)	Prupe.1G107000_v2.0.a1(METK5),Prupe.1G137900_v2.0.a1(--),Prupe.1G403600_v2.0.a1(ERECTA),Prupe.1G414200_v2.0.a1(FUBP1),Prupe.1G524300_v2.0.a1(--),Prupe.2G091900_v2.0.a1(ACBP4),Prupe.2G127200_v2.0.a1(Aatf),Prupe.2G247400_v2.0.a1(EPC1),Prupe.3G170000_v2.0.a1(ARPC1B),Prupe.3G208600_v2.0.a1(PDIL2-3),Prupe.4G148600_v2.0.a1(ENP1),Prupe.4G208600_v2.0.a1(CHL),Prupe.5G052300_v2.0.a1(NPSN11),Prupe.5G214700_…
GO:0008150	Biological Process	GO:0023052	signaling	114	279	Prupe.1G013100_v2.0.a1(WNK1),Prupe.1G027500_v2.0.a1(AUX22D),Prupe.1G027600_v2.0.a1(IAA14),Prupe.1G042400_v2.0.a1(FAO1),Prupe.1G042500_v2.0.a1(PHO1),Prupe.1G145400_v2.0.a1(AHP1),Prupe.1G172600_v2.0.a1(FKBP65),Prupe.1G208500_v2.0.a1(HYH),Prupe.1G252200_v2.0.a1(At1g60420),Prupe.1G299300_v2.0.a1(NIK1),Prupe.1G410400_v2.0.a1(HSF30),Prupe.1G434500_v2.0.a1(ABF2),Prupe.1G436500_v2.0.a1(--),Prupe.1G447700…	Prupe.1G026400_v2.0.a1(CIPK4),Prupe.1G026500_v2.0.a1(At3g23020),Prupe.1G027000_v2.0.a1(NFP),Prupe.1G034300_v2.0.a1(ETR2),Prupe.1G037900_v2.0.a1(ERF1B),Prupe.1G049600_v2.0.a1(--),Prupe.1G054200_v2.0.a1(XI-B),Prupe.1G091700_v2.0.a1(CIPK21),Prupe.1G104100_v2.0.a1(ABCB11),Prupe.1G104400_v2.0.a1(ABCB11),Prupe.1G105500_v2.0.a1(PCMP-H61),Prupe.1G114400_v2.0.a1(QQT2),Prupe.1G120200_v2.0.a1(DSC1),Prupe.1G…
GO:0008150	Biological Process	GO:0002376	immune system process	23	62	Prupe.1G317400_v2.0.a1(LPP3),Prupe.1G431500_v2.0.a1(KIN4A),Prupe.1G517600_v2.0.a1(CRY1),Prupe.2G181700_v2.0.a1(BAG6),Prupe.2G301300_v2.0.a1(HSP83A),Prupe.3G113500_v2.0.a1(CAJ1),Prupe.4G067800_v2.0.a1(PUB17),Prupe.4G218400_v2.0.a1(SKI3),Prupe.5G058500_v2.0.a1(BI-1),Prupe.5G218800_v2.0.a1(ASPG1),Prupe.6G033600_v2.0.a1(CML21),Prupe.6G038400_v2.0.a1(ndhN),Prupe.6G062900_v2.0.a1(SKI2),Prupe.6G073100_v…	Prupe.1G218500_v2.0.a1(TIFY9),Prupe.1G222900_v2.0.a1(DPL1),Prupe.1G238300_v2.0.a1(AIRP2),Prupe.1G279900_v2.0.a1(AGO7),Prupe.1G309800_v2.0.a1(NIMIN-2),Prupe.1G357200_v2.0.a1(CCT2),Prupe.1G403100_v2.0.a1(GPA1),Prupe.1G448000_v2.0.a1(NUP85),Prupe.1G449000_v2.0.a1(RRP46),Prupe.1G471100_v2.0.a1(At2g25620),Prupe.1G494400_v2.0.a1(ILL6),Prupe.1G500000_v2.0.a1(LYM1),Prupe.1G529800_v2.0.a1(AED3),Prupe.1G56…
GO:0008150	Biological Process	GO:0001906	cell killing	1	0	Prupe.5G218600_v2.0.a1(CPLS1)	--
GO:0008150	Biological Process	GO:0050789	regulation of biological process	319	835	MSTRG.12601(--),Prupe.1G013100_v2.0.a1(WNK1),Prupe.1G019900_v2.0.a1(SULTR3,1),Prupe.1G021000_v2.0.a1(VIT_05s0020g04070),Prupe.1G027500_v2.0.a1(AUX22D),Prupe.1G027600_v2.0.a1(IAA14),Prupe.1G042400_v2.0.a1(FAO1),Prupe.1G042500_v2.0.a1(PHO1),Prupe.1G047400_v2.0.a1(COL5),Prupe.1G096900_v2.0.a1(CjBAp12),Prupe.1G117800_v2.0.a1(HCF107),Prupe.1G129800_v2.0.a1(At3g05640),Prupe.1G145400_v2.0.a1(AHP1),Prupe…	MSTRG.18518(Os11g0592800),MSTRG.6559(RPS23),Prupe.1G001600_v2.0.a1(PCMP-E7),Prupe.1G005300_v2.0.a1(--),Prupe.1G005800_v2.0.a1(--),Prupe.1G005900_v2.0.a1(--),Prupe.1G006000_v2.0.a1(--),Prupe.1G010400_v2.0.a1(EF1A),Prupe.1G015100_v2.0.a1(LOI1),Prupe.1G018800_v2.0.a1(PCMP-H56),Prupe.1G026400_v2.0.a1(CIPK4),Prupe.1G026500_v2.0.a1(At3g23020),Prupe.1G027000_v2.0.a1(NFP),Prupe.1G027400_v2.0.a1(PCMP-H24)…
GO:0008150	Biological Process	GO:0007610	behavior	3	8	Prupe.3G034500_v2.0.a1(SAC2),Prupe.4G191900_v2.0.a1(DGK5),Prupe.7G192000_v2.0.a1(SAC3)	Prupe.1G463300_v2.0.a1(PMRT15),Prupe.2G004200_v2.0.a1(NTAN1),Prupe.3G285700_v2.0.a1(LSF1),Prupe.3G300700_v2.0.a1(PHB3),Prupe.5G039900_v2.0.a1(PIRL4),Prupe.7G003700_v2.0.a1(At5g18200),Prupe.7G148900_v2.0.a1(--),Prupe.8G157600_v2.0.a1(LGALDH)
GO:0008150	Biological Process	GO:0048519	negative regulation of biological process	70	205	Prupe.1G117800_v2.0.a1(HCF107),Prupe.1G129800_v2.0.a1(At3g05640),Prupe.1G276000_v2.0.a1(CDF2),Prupe.1G330800_v2.0.a1(PME6),Prupe.1G330900_v2.0.a1(PMEI11),Prupe.1G378800_v2.0.a1(RL1),Prupe.1G447700_v2.0.a1(--),Prupe.1G460200_v2.0.a1(HIP1),Prupe.1G517400_v2.0.a1(MYB93),Prupe.1G517600_v2.0.a1(CRY1),Prupe.1G529100_v2.0.a1(REN1),Prupe.1G533100_v2.0.a1(VIL2),Prupe.1G533900_v2.0.a1(CTR1),Prupe.2G055600_…	Prupe.1G031100_v2.0.a1(WDL3),Prupe.1G034300_v2.0.a1(ETR2),Prupe.1G057400_v2.0.a1(GLCAT14A),Prupe.1G069700_v2.0.a1(RRP1B),Prupe.1G106900_v2.0.a1(PDR3),Prupe.1G162200_v2.0.a1(ROQ1),Prupe.1G172900_v2.0.a1(Os01g0915200),Prupe.1G173900_v2.0.a1(RPP0B),Prupe.1G181800_v2.0.a1(DGL),Prupe.1G211000_v2.0.a1(RBOHD),Prupe.1G218500_v2.0.a1(TIFY9),Prupe.1G222900_v2.0.a1(DPL1),Prupe.1G225500_v2.0.a1(At1g11780),Pr…
GO:0008150	Biological Process	GO:0065007	biological regulation	360	888	MSTRG.12601(--),Prupe.1G013100_v2.0.a1(WNK1),Prupe.1G019900_v2.0.a1(SULTR3,1),Prupe.1G021000_v2.0.a1(VIT_05s0020g04070),Prupe.1G027500_v2.0.a1(AUX22D),Prupe.1G027600_v2.0.a1(IAA14),Prupe.1G042400_v2.0.a1(FAO1),Prupe.1G042500_v2.0.a1(PHO1),Prupe.1G047400_v2.0.a1(COL5),Prupe.1G096900_v2.0.a1(CjBAp12),Prupe.1G117800_v2.0.a1(HCF107),Prupe.1G129800_v2.0.a1(At3g05640),Prupe.1G145400_v2.0.a1(AHP1),Prupe…	MSTRG.18518(Os11g0592800),MSTRG.6559(RPS23),Prupe.1G001600_v2.0.a1(PCMP-E7),Prupe.1G005300_v2.0.a1(--),Prupe.1G005800_v2.0.a1(--),Prupe.1G005900_v2.0.a1(--),Prupe.1G006000_v2.0.a1(--),Prupe.1G010400_v2.0.a1(EF1A),Prupe.1G011700_v2.0.a1(ACL5),Prupe.1G015100_v2.0.a1(LOI1),Prupe.1G018800_v2.0.a1(PCMP-H56),Prupe.1G026400_v2.0.a1(CIPK4),Prupe.1G026500_v2.0.a1(At3g23020),Prupe.1G027000_v2.0.a1(NFP),Pru…
GO:0008150	Biological Process	GO:0071840	cellular component organization or biogenesis	191	668	MSTRG.8159(GC5),Prupe.1G026100_v2.0.a1(--),Prupe.1G042200_v2.0.a1(PAP6),Prupe.1G042400_v2.0.a1(FAO1),Prupe.1G081800_v2.0.a1(NIFU3),Prupe.1G086200_v2.0.a1(--),Prupe.1G087900_v2.0.a1(4CL1),Prupe.1G110100_v2.0.a1(At1g48100),Prupe.1G117800_v2.0.a1(HCF107),Prupe.1G129800_v2.0.a1(At3g05640),Prupe.1G146600_v2.0.a1(PPD),Prupe.1G218100_v2.0.a1(LAX2),Prupe.1G226000_v2.0.a1(At1g67360),Prupe.1G233800_v2.0.a1…	Prupe.1G000500_v2.0.a1(LRX2),Prupe.1G006900_v2.0.a1(--),Prupe.1G010400_v2.0.a1(EF1A),Prupe.1G013400_v2.0.a1(PSB27-2),Prupe.1G013500_v2.0.a1(RPS18A),Prupe.1G016600_v2.0.a1(yjcK),Prupe.1G030300_v2.0.a1(CFM3A),Prupe.1G031100_v2.0.a1(WDL3),Prupe.1G054200_v2.0.a1(XI-B),Prupe.1G057400_v2.0.a1(GLCAT14A),Prupe.1G063600_v2.0.a1(SPCC1672.07),Prupe.1G064400_v2.0.a1(At3g42630),Prupe.1G064800_v2.0.a1(POPTRDRA…
GO:0008150	Biological Process	GO:0051179	localization	255	614	MSTRG.12601(--),MSTRG.8159(GC5),Prupe.1G016900_v2.0.a1(--),Prupe.1G019900_v2.0.a1(SULTR3,1),Prupe.1G026100_v2.0.a1(--),Prupe.1G042500_v2.0.a1(PHO1),Prupe.1G071900_v2.0.a1(At5g57100),Prupe.1G085400_v2.0.a1(ATR2),Prupe.1G086200_v2.0.a1(--),Prupe.1G117800_v2.0.a1(HCF107),Prupe.1G129100_v2.0.a1(HIPP23),Prupe.1G137600_v2.0.a1(HIPP36),Prupe.1G146600_v2.0.a1(PPD),Prupe.1G189900_v2.0.a1(INT1),Prupe.1G230…	MSTRG.18518(Os11g0592800),MSTRG.5602(MUS81),Prupe.1G006700_v2.0.a1(RPL13AD),Prupe.1G011600_v2.0.a1(--),Prupe.1G011700_v2.0.a1(ACL5),Prupe.1G018800_v2.0.a1(PCMP-H56),Prupe.1G019500_v2.0.a1(RPS3A),Prupe.1G023200_v2.0.a1(ACA13),Prupe.1G023300_v2.0.a1(ACA13),Prupe.1G023400_v2.0.a1(ACA13),Prupe.1G026500_v2.0.a1(At3g23020),Prupe.1G027000_v2.0.a1(NFP),Prupe.1G028100_v2.0.a1(PRA1D),Prupe.1G030700_v2.0.a1…
GO:0008150	Biological Process	GO:0000003	reproduction	105	212	MSTRG.12601(--),Prupe.1G013100_v2.0.a1(WNK1),Prupe.1G047400_v2.0.a1(COL5),Prupe.1G123100_v2.0.a1(BXL1),Prupe.1G131700_v2.0.a1(SUS2),Prupe.1G275700_v2.0.a1(MPSR1),Prupe.1G276000_v2.0.a1(CDF2),Prupe.1G327800_v2.0.a1(--),Prupe.1G335600_v2.0.a1(SDS),Prupe.1G353300_v2.0.a1(ABCG14),Prupe.1G361100_v2.0.a1(--),Prupe.1G392200_v2.0.a1(CLPB3),Prupe.1G429700_v2.0.a1(PK1),Prupe.1G460200_v2.0.a1(HIP1),Prupe.1G…	MSTRG.12036(KAN2),MSTRG.18518(Os11g0592800),Prupe.1G034300_v2.0.a1(ETR2),Prupe.1G106900_v2.0.a1(PDR3),Prupe.1G114400_v2.0.a1(QQT2),Prupe.1G129500_v2.0.a1(APUM24),Prupe.1G132400_v2.0.a1(GEX2),Prupe.1G137900_v2.0.a1(--),Prupe.1G222900_v2.0.a1(DPL1),Prupe.1G225500_v2.0.a1(At1g11780),Prupe.1G238300_v2.0.a1(AIRP2),Prupe.1G240300_v2.0.a1(ARP3),Prupe.1G262200_v2.0.a1(ISE2),Prupe.1G264500_v2.0.a1(GALT6),…
GO:0008150	Biological Process	GO:0032501	multicellular organismal process	147	335	MSTRG.12601(--),MSTRG.8657(PK),Prupe.1G013100_v2.0.a1(WNK1),Prupe.1G047400_v2.0.a1(COL5),Prupe.1G123100_v2.0.a1(BXL1),Prupe.1G131700_v2.0.a1(SUS2),Prupe.1G131800_v2.0.a1(IBR3),Prupe.1G226000_v2.0.a1(At1g67360),Prupe.1G275700_v2.0.a1(MPSR1),Prupe.1G276000_v2.0.a1(CDF2),Prupe.1G327800_v2.0.a1(--),Prupe.1G336600_v2.0.a1(OBE3),Prupe.1G353300_v2.0.a1(ABCG14),Prupe.1G358300_v2.0.a1(HMGB9),Prupe.1G36110…	MSTRG.12036(KAN2),Prupe.1G000500_v2.0.a1(LRX2),Prupe.1G003100_v2.0.a1(DHAD),Prupe.1G015100_v2.0.a1(LOI1),Prupe.1G030300_v2.0.a1(CFM3A),Prupe.1G057400_v2.0.a1(GLCAT14A),Prupe.1G063600_v2.0.a1(SPCC1672.07),Prupe.1G079400_v2.0.a1(RID2),Prupe.1G079600_v2.0.a1(diexf),Prupe.1G082500_v2.0.a1(HPT1),Prupe.1G101800_v2.0.a1(TSS),Prupe.1G104100_v2.0.a1(ABCB11),Prupe.1G104400_v2.0.a1(ABCB11),Prupe.1G106900_v2…
GO:0008150	Biological Process	GO:0044699	single-organism process	832	1727	MSTRG.12601(--),MSTRG.8159(GC5),MSTRG.8657(PK),Prupe.1G002700_v2.0.a1(sll0005),Prupe.1G002900_v2.0.a1(PKS5),Prupe.1G013100_v2.0.a1(WNK1),Prupe.1G014000_v2.0.a1(OASA1),Prupe.1G016900_v2.0.a1(--),Prupe.1G018200_v2.0.a1(IP5P7),Prupe.1G019900_v2.0.a1(SULTR3,1),Prupe.1G020100_v2.0.a1(ZNRF4),Prupe.1G021000_v2.0.a1(VIT_05s0020g04070),Prupe.1G025600_v2.0.a1(KCS20),Prupe.1G027500_v2.0.a1(AUX22D),Prupe.1G0…	MSTRG.11541(VIT_19s0014g04930),MSTRG.12036(KAN2),MSTRG.13435(--),MSTRG.18518(Os11g0592800),Prupe.1G000500_v2.0.a1(LRX2),Prupe.1G003100_v2.0.a1(DHAD),Prupe.1G006700_v2.0.a1(RPL13AD),Prupe.1G006900_v2.0.a1(--),Prupe.1G010400_v2.0.a1(EF1A),Prupe.1G011600_v2.0.a1(--),Prupe.1G011700_v2.0.a1(ACL5),Prupe.1G015100_v2.0.a1(LOI1),Prupe.1G019500_v2.0.a1(RPS3A),Prupe.1G023000_v2.0.a1(APS1),Prupe.1G023200_v2.…
.0.a1(rsmG),Prupe.5G179900_v2.0.a1(gmppA),Prupe.5G183700_v2.0.a1(TFIIB1),Prupe.5G184300_v2.0.a1(--),Prupe.5G187000_v2.0.a1(ICS2),Prupe.5G187700_v2.0.a1(ALDH12A1),Prupe.5G191400_v2.0.a1(NRP1),Prupe.5G193400_v2.0.a1(GASA6),Prupe.5G193800_v2.0.a1(EMB514),Prupe.5G194200_v2.0.a1(At3g47520),Prupe.5G195400_v2.0.a1(At5g61440),Prupe.5G201200_v2.0.a1(--),Prupe.5G201600_v2.0.a1(IRL7),Prupe.5G205700_v2.0.a1(…
GO:0008150	Biological Process	GO:0022414	reproductive process	88	168	MSTRG.12601(--),Prupe.1G013100_v2.0.a1(WNK1),Prupe.1G047400_v2.0.a1(COL5),Prupe.1G123100_v2.0.a1(BXL1),Prupe.1G131700_v2.0.a1(SUS2),Prupe.1G275700_v2.0.a1(MPSR1),Prupe.1G276000_v2.0.a1(CDF2),Prupe.1G327800_v2.0.a1(--),Prupe.1G335600_v2.0.a1(SDS),Prupe.1G353300_v2.0.a1(ABCG14),Prupe.1G361100_v2.0.a1(--),Prupe.1G429700_v2.0.a1(PK1),Prupe.1G460200_v2.0.a1(HIP1),Prupe.1G512000_v2.0.a1(ACC1),Prupe.1G5…	MSTRG.12036(KAN2),MSTRG.18518(Os11g0592800),Prupe.1G114400_v2.0.a1(QQT2),Prupe.1G129500_v2.0.a1(APUM24),Prupe.1G132400_v2.0.a1(GEX2),Prupe.1G137900_v2.0.a1(--),Prupe.1G222900_v2.0.a1(DPL1),Prupe.1G225500_v2.0.a1(At1g11780),Prupe.1G238300_v2.0.a1(AIRP2),Prupe.1G240300_v2.0.a1(ARP3),Prupe.1G262200_v2.0.a1(ISE2),Prupe.1G264500_v2.0.a1(GALT6),Prupe.1G287800_v2.0.a1(RPK2),Prupe.1G305300_v2.0.a1(SOG1),…
GO:0008150	Biological Process	GO:0032502	developmental process	153	356	MSTRG.12601(--),MSTRG.8657(PK),Prupe.1G013100_v2.0.a1(WNK1),Prupe.1G047400_v2.0.a1(COL5),Prupe.1G123100_v2.0.a1(BXL1),Prupe.1G131700_v2.0.a1(SUS2),Prupe.1G131800_v2.0.a1(IBR3),Prupe.1G226000_v2.0.a1(At1g67360),Prupe.1G275700_v2.0.a1(MPSR1),Prupe.1G276000_v2.0.a1(CDF2),Prupe.1G327800_v2.0.a1(--),Prupe.1G336600_v2.0.a1(OBE3),Prupe.1G353300_v2.0.a1(ABCG14),Prupe.1G358300_v2.0.a1(HMGB9),Prupe.1G36110…	MSTRG.12036(KAN2),MSTRG.18518(Os11g0592800),Prupe.1G000500_v2.0.a1(LRX2),Prupe.1G003100_v2.0.a1(DHAD),Prupe.1G011700_v2.0.a1(ACL5),Prupe.1G015100_v2.0.a1(LOI1),Prupe.1G031100_v2.0.a1(WDL3),Prupe.1G034300_v2.0.a1(ETR2),Prupe.1G057400_v2.0.a1(GLCAT14A),Prupe.1G063600_v2.0.a1(SPCC1672.07),Prupe.1G079400_v2.0.a1(RID2),Prupe.1G079600_v2.0.a1(diexf),Prupe.1G101800_v2.0.a1(TSS),Prupe.1G106900_v2.0.a1(PD…
GO:0008150	Biological Process	GO:0040011	locomotion	8	32	Prupe.1G436500_v2.0.a1(--),Prupe.1G473700_v2.0.a1(--),Prupe.3G051800_v2.0.a1(ABCC8),Prupe.3G292900_v2.0.a1(FAP1),Prupe.4G191900_v2.0.a1(DGK5),Prupe.6G171800_v2.0.a1(ABCF5),Prupe.6G187200_v2.0.a1(DOT3),Prupe.6G246200_v2.0.a1(ABCG20)	Prupe.1G028100_v2.0.a1(PRA1D),Prupe.1G030700_v2.0.a1(NADKC),Prupe.1G222900_v2.0.a1(DPL1),Prupe.1G225500_v2.0.a1(At1g11780),Prupe.1G232100_v2.0.a1(At1g27900),Prupe.1G235800_v2.0.a1(ABCC5),Prupe.1G240300_v2.0.a1(ARP3),Prupe.1G378700_v2.0.a1(DDB_G0281937),Prupe.1G448000_v2.0.a1(NUP85),Prupe.1G518000_v2.0.a1(lip3),Prupe.1G566100_v2.0.a1(MAA3),Prupe.2G221200_v2.0.a1(ELP6),Prupe.2G231100_v2.0.a1(ELP1),…
GO:0008150	Biological Process	GO:0048518	positive regulation of biological process	52	170	Prupe.1G226000_v2.0.a1(At1g67360),Prupe.1G361100_v2.0.a1(--),Prupe.1G378800_v2.0.a1(RL1),Prupe.1G410400_v2.0.a1(HSF30),Prupe.1G447700_v2.0.a1(--),Prupe.1G460200_v2.0.a1(HIP1),Prupe.1G500900_v2.0.a1(ERF012),Prupe.1G517600_v2.0.a1(CRY1),Prupe.1G529100_v2.0.a1(REN1),Prupe.1G533100_v2.0.a1(VIL2),Prupe.2G181700_v2.0.a1(BAG6),Prupe.2G249100_v2.0.a1(CYP90A1),Prupe.2G263300_v2.0.a1(--),Prupe.2G307500_v2.…	Prupe.1G005900_v2.0.a1(--),Prupe.1G034600_v2.0.a1(PSI1),Prupe.1G064400_v2.0.a1(At3g42630),Prupe.1G069700_v2.0.a1(RRP1B),Prupe.1G084200_v2.0.a1(wdr75),Prupe.1G129200_v2.0.a1(--),Prupe.1G152500_v2.0.a1(NFYC3),Prupe.1G154700_v2.0.a1(RANGAP2),Prupe.1G224000_v2.0.a1(CAMTA4),Prupe.1G238300_v2.0.a1(AIRP2),Prupe.1G240300_v2.0.a1(ARP3),Prupe.1G253400_v2.0.a1(WER),Prupe.1G273100_v2.0.a1(ORC6),Prupe.1G28090…
GO:0003674	Molecular Function	GO:0005198	structural molecule activity	26	246	Prupe.1G081800_v2.0.a1(NIFU3),Prupe.1G179500_v2.0.a1(RPL10A),Prupe.1G328800_v2.0.a1(MLP28),Prupe.1G392200_v2.0.a1(CLPB3),Prupe.1G498000_v2.0.a1(PMI1),Prupe.2G014700_v2.0.a1(CCD1),Prupe.2G206900_v2.0.a1(SPD1),Prupe.2G218000_v2.0.a1(LBD11),Prupe.3G177100_v2.0.a1(APF2),Prupe.3G258500_v2.0.a1(CLPB3),Prupe.3G266900_v2.0.a1(FTSH6),Prupe.4G001100_v2.0.a1(PCMP-H24),Prupe.4G022500_v2.0.a1(ABCI8),Prupe.4G1…	MSTRG.6559(RPS23),Prupe.1G006700_v2.0.a1(RPL13AD),Prupe.1G009500_v2.0.a1(--),Prupe.1G013500_v2.0.a1(RPS18A),Prupe.1G013800_v2.0.a1(--),Prupe.1G019500_v2.0.a1(RPS3A),Prupe.1G030600_v2.0.a1(RPS15A),Prupe.1G031100_v2.0.a1(WDL3),Prupe.1G041500_v2.0.a1(RPL14B),Prupe.1G044700_v2.0.a1(RPL14A),Prupe.1G047000_v2.0.a1(RPL23A),Prupe.1G073100_v2.0.a1(RPL7B),Prupe.1G078100_v2.0.a1(RPL4),Prupe.1G079500_v2.0.a1…
GO:0003674	Molecular Function	GO:0045182	translation regulator activity	3	61	Prupe.4G001100_v2.0.a1(PCMP-H24),Prupe.6G199000_v2.0.a1(SVP),Prupe.7G165800_v2.0.a1(At1g09820)	Prupe.1G001600_v2.0.a1(PCMP-E7),Prupe.1G018800_v2.0.a1(PCMP-H56),Prupe.1G026500_v2.0.a1(At3g23020),Prupe.1G186300_v2.0.a1(At1g06710),Prupe.1G218200_v2.0.a1(PCMP-H89),Prupe.1G227600_v2.0.a1(DYW7),Prupe.1G281800_v2.0.a1(PCMP-E47),Prupe.1G454500_v2.0.a1(PCMP-H86),Prupe.1G503500_v2.0.a1(PCMP-E100),Prupe.1G508700_v2.0.a1(PCMP-A2),Prupe.1G532500_v2.0.a1(At2g37230),Prupe.1G571500_v2.0.a1(PCMP-E5),Prupe.…
GO:0003674	Molecular Function	GO:0003824	catalytic activity	788	1793	MSTRG.12601(--),MSTRG.1307(ytqB),MSTRG.7781(Os06g0179700),MSTRG.8657(PK),Prupe.1G002700_v2.0.a1(sll0005),Prupe.1G002900_v2.0.a1(PKS5),Prupe.1G012200_v2.0.a1(HSP70-8),Prupe.1G013100_v2.0.a1(WNK1),Prupe.1G014000_v2.0.a1(OASA1),Prupe.1G018200_v2.0.a1(IP5P7),Prupe.1G020100_v2.0.a1(ZNRF4),Prupe.1G021000_v2.0.a1(VIT_05s0020g04070),Prupe.1G021900_v2.0.a1(PR),Prupe.1G025600_v2.0.a1(KCS20),Prupe.1G033700_…	MSTRG.11541(VIT_19s0014g04930),MSTRG.12018(MIK2),MSTRG.13435(--),MSTRG.17445(CIP111),MSTRG.18518(Os11g0592800),MSTRG.9830(PUB1),Prupe.1G000400_v2.0.a1(Os04g0609600),Prupe.1G001600_v2.0.a1(PCMP-E7),Prupe.1G003100_v2.0.a1(DHAD),Prupe.1G006900_v2.0.a1(--),Prupe.1G010400_v2.0.a1(EF1A),Prupe.1G011600_v2.0.a1(--),Prupe.1G011700_v2.0.a1(ACL5),Prupe.1G015100_v2.0.a1(LOI1),Prupe.1G015600_v2.0.a1(PCMP-H3),…
2.0.a1(--),Prupe.5G110500_v2.0.a1(CPK15),Prupe.5G112000_v2.0.a1(--),Prupe.5G113900_v2.0.a1(At4g23740),Prupe.5G116100_v2.0.a1(AS),Prupe.5G116500_v2.0.a1(PK1),Prupe.5G118000_v2.0.a1(At1g64390),Prupe.5G120200_v2.0.a1(--),Prupe.5G121200_v2.0.a1(UGE5),Prupe.5G121300_v2.0.a1(DRP1A),Prupe.5G121500_v2.0.a1(DRP1A),Prupe.5G122500_v2.0.a1(FTSHI1),Prupe.5G125900_v2.0.a1(BIP5),Prupe.5G128500_v2.0.a1(bphF),Pru…
GO:0003674	Molecular Function	GO:0060089	molecular transducer activity	38	51	Prupe.1G145400_v2.0.a1(AHP1),Prupe.1G299300_v2.0.a1(NIK1),Prupe.1G399500_v2.0.a1(GLR2.8),Prupe.1G400600_v2.0.a1(GLR2.8),Prupe.1G436500_v2.0.a1(--),Prupe.1G462400_v2.0.a1(CRYD),Prupe.1G517600_v2.0.a1(CRY1),Prupe.1G570300_v2.0.a1(PERK12),Prupe.2G034700_v2.0.a1(RR9),Prupe.2G176600_v2.0.a1(HIPP39),Prupe.2G183700_v2.0.a1(PHY1),Prupe.2G280600_v2.0.a1(PPH),Prupe.2G292000_v2.0.a1(EMS1),Prupe.3G174300_v2.…	Prupe.1G027000_v2.0.a1(NFP),Prupe.1G034300_v2.0.a1(ETR2),Prupe.1G054200_v2.0.a1(XI-B),Prupe.1G060900_v2.0.a1(At3g07010),Prupe.1G094800_v2.0.a1(--),Prupe.1G105500_v2.0.a1(PCMP-H61),Prupe.1G136400_v2.0.a1(TOC159),Prupe.1G139900_v2.0.a1(PERK3),Prupe.1G145600_v2.0.a1(RBK2),Prupe.1G249800_v2.0.a1(NIK3),Prupe.1G254900_v2.0.a1(At1g07650),Prupe.1G399700_v2.0.a1(GLR2.8),Prupe.1G403600_v2.0.a1(ERECTA),Prup…
GO:0003674	Molecular Function	GO:0004871	signal transducer activity	42	60	Prupe.1G145400_v2.0.a1(AHP1),Prupe.1G299300_v2.0.a1(NIK1),Prupe.1G399500_v2.0.a1(GLR2.8),Prupe.1G400600_v2.0.a1(GLR2.8),Prupe.1G436500_v2.0.a1(--),Prupe.1G447700_v2.0.a1(--),Prupe.1G462400_v2.0.a1(CRYD),Prupe.1G517600_v2.0.a1(CRY1),Prupe.1G570300_v2.0.a1(PERK12),Prupe.2G034700_v2.0.a1(RR9),Prupe.2G176600_v2.0.a1(HIPP39),Prupe.2G183700_v2.0.a1(PHY1),Prupe.2G198500_v2.0.a1(APRR5),Prupe.2G280600_v2.…	Prupe.1G027000_v2.0.a1(NFP),Prupe.1G034300_v2.0.a1(ETR2),Prupe.1G054200_v2.0.a1(XI-B),Prupe.1G105500_v2.0.a1(PCMP-H61),Prupe.1G136400_v2.0.a1(TOC159),Prupe.1G139900_v2.0.a1(PERK3),Prupe.1G145600_v2.0.a1(RBK2),Prupe.1G225500_v2.0.a1(At1g11780),Prupe.1G249800_v2.0.a1(NIK3),Prupe.1G254900_v2.0.a1(At1g07650),Prupe.1G334000_v2.0.a1(ADO3),Prupe.1G374600_v2.0.a1(NTF3),Prupe.1G399700_v2.0.a1(GLR2.8),Prup…
GO:0003674	Molecular Function	GO:0016209	antioxidant activity	29	35	Prupe.1G252200_v2.0.a1(At1g60420),Prupe.1G453400_v2.0.a1(YUC6),Prupe.1G581000_v2.0.a1(CRTISO),Prupe.2G043900_v2.0.a1(MO1),Prupe.2G260800_v2.0.a1(GSVIVT00023967001),Prupe.3G219600_v2.0.a1(PER27),Prupe.3G219700_v2.0.a1(PER3),Prupe.4G019200_v2.0.a1(APR3),Prupe.4G056100_v2.0.a1(PER19),Prupe.4G183200_v2.0.a1(At3g15360),Prupe.5G011300_v2.0.a1(CAT1),Prupe.5G044000_v2.0.a1(PER20),Prupe.5G076700_v2.0.a1(N…	Prupe.1G122400_v2.0.a1(LPD2),Prupe.1G211000_v2.0.a1(RBOHD),Prupe.1G260500_v2.0.a1(PER41),Prupe.1G321800_v2.0.a1(QSOX1),Prupe.1G456900_v2.0.a1(rnaseh2b),Prupe.1G522500_v2.0.a1(CLEB3J9),Prupe.2G269400_v2.0.a1(FSD2),Prupe.2G292400_v2.0.a1(--),Prupe.3G013800_v2.0.a1(PAO4),Prupe.3G115300_v2.0.a1(GSVIVT00023967001),Prupe.3G179900_v2.0.a1(PAO2),Prupe.3G208600_v2.0.a1(PDIL2-3),Prupe.3G278900_v2.0.a1(PER6…
GO:0003674	Molecular Function	GO:0005215	transporter activity	160	301	MSTRG.8159(GC5),Prupe.1G019900_v2.0.a1(SULTR3,1),Prupe.1G042500_v2.0.a1(PHO1),Prupe.1G117800_v2.0.a1(HCF107),Prupe.1G189900_v2.0.a1(INT1),Prupe.1G230200_v2.0.a1(CYP76B10),Prupe.1G233800_v2.0.a1(LHT2),Prupe.1G243700_v2.0.a1(DTX29),Prupe.1G244400_v2.0.a1(PHT2-1),Prupe.1G309300_v2.0.a1(NPF3.1),Prupe.1G320500_v2.0.a1(DTX16),Prupe.1G326200_v2.0.a1(SULTR3,3),Prupe.1G339400_v2.0.a1(HAK17),Prupe.1G353300…	Prupe.1G019500_v2.0.a1(RPS3A),Prupe.1G023200_v2.0.a1(ACA13),Prupe.1G023300_v2.0.a1(ACA13),Prupe.1G023400_v2.0.a1(ACA13),Prupe.1G026500_v2.0.a1(At3g23020),Prupe.1G060900_v2.0.a1(At3g07010),Prupe.1G090300_v2.0.a1(DTX16),Prupe.1G091700_v2.0.a1(CIPK21),Prupe.1G094800_v2.0.a1(--),Prupe.1G104100_v2.0.a1(ABCB11),Prupe.1G104400_v2.0.a1(ABCB11),Prupe.1G106900_v2.0.a1(PDR3),Prupe.1G109900_v2.0.a1(BOR1),Pru…
GO:0003674	Molecular Function	GO:0042056	chemoattractant activity	0	1	--	Prupe.1G225500_v2.0.a1(At1g11780)
GO:0003674	Molecular Function	GO:0016530	metallochaperone activity	4	8	Prupe.2G306700_v2.0.a1(MTM1),Prupe.3G051800_v2.0.a1(ABCC8),Prupe.3G227000_v2.0.a1(FH),Prupe.6G169400_v2.0.a1(ISCA)	Prupe.1G004000_v2.0.a1(--),Prupe.1G106900_v2.0.a1(PDR3),Prupe.1G235800_v2.0.a1(ABCC5),Prupe.2G084300_v2.0.a1(PDR2),Prupe.3G092800_v2.0.a1(CBWD1),Prupe.5G023800_v2.0.a1(CBWD1),Prupe.8G060400_v2.0.a1(PAA1),Prupe.I000500_v2.0.a1(ABCC3)
GO:0003674	Molecular Function	GO:0045735	nutrient reservoir activity	1	4	Prupe.8G267100_v2.0.a1(BZIP53)	Prupe.1G152000_v2.0.a1(GIP2),Prupe.2G326900_v2.0.a1(PTRH2),Prupe.4G208600_v2.0.a1(CHL),Prupe.7G200100_v2.0.a1(ABP20)
GO:0003674	Molecular Function	GO:0031386	protein tag	1	0	Prupe.6G102700_v2.0.a1(UBL5)	--
GO:0003674	Molecular Function	GO:0001071	nucleic acid binding transcription factor activity	95	135	Prupe.1G027500_v2.0.a1(AUX22D),Prupe.1G027600_v2.0.a1(IAA14),Prupe.1G096900_v2.0.a1(CjBAp12),Prupe.1G153300_v2.0.a1(--),Prupe.1G208500_v2.0.a1(HYH),Prupe.1G276000_v2.0.a1(CDF2),Prupe.1G341000_v2.0.a1(IDD5),Prupe.1G358300_v2.0.a1(HMGB9),Prupe.1G361100_v2.0.a1(--),Prupe.1G373600_v2.0.a1(BLH3),Prupe.1G410400_v2.0.a1(HSF30),Prupe.1G417400_v2.0.a1(RAX3),Prupe.1G418500_v2.0.a1(BHLH74),Prupe.1G434500_v2…	Prupe.1G030500_v2.0.a1(BHLH92),Prupe.1G034300_v2.0.a1(ETR2),Prupe.1G037900_v2.0.a1(ERF1B),Prupe.1G071400_v2.0.a1(WRKY11),Prupe.1G137900_v2.0.a1(--),Prupe.1G152500_v2.0.a1(NFYC3),Prupe.1G219800_v2.0.a1(COL15),Prupe.1G224000_v2.0.a1(CAMTA4),Prupe.1G253400_v2.0.a1(WER),Prupe.1G290200_v2.0.a1(SPL6),Prupe.1G305300_v2.0.a1(SOG1),Prupe.1G310100_v2.0.a1(ERF118),Prupe.1G310900_v2.0.a1(COL6),Prupe.1G368300…
GO:0003674	Molecular Function	GO:0005488	binding	806	2075	MSTRG.8159(GC5),MSTRG.8657(PK),Prupe.1G002700_v2.0.a1(sll0005),Prupe.1G003700_v2.0.a1(PP2B1),Prupe.1G012200_v2.0.a1(HSP70-8),Prupe.1G013100_v2.0.a1(WNK1),Prupe.1G014000_v2.0.a1(OASA1),Prupe.1G016000_v2.0.a1(FLZ8),Prupe.1G016900_v2.0.a1(--),Prupe.1G019900_v2.0.a1(SULTR3,1),Prupe.1G020000_v2.0.a1(--),Prupe.1G020100_v2.0.a1(ZNRF4),Prupe.1G021000_v2.0.a1(VIT_05s0020g04070),Prupe.1G026100_v2.0.a1(--),…	MSTRG.11541(VIT_19s0014g04930),MSTRG.13435(--),MSTRG.18518(Os11g0592800),MSTRG.4486(RPV1),MSTRG.6559(RPS23),Prupe.1G000400_v2.0.a1(Os04g0609600),Prupe.1G000500_v2.0.a1(LRX2),Prupe.1G001600_v2.0.a1(PCMP-E7),Prupe.1G002400_v2.0.a1(ECT4),Prupe.1G003100_v2.0.a1(DHAD),Prupe.1G003600_v2.0.a1(PP2B12),Prupe.1G004000_v2.0.a1(--),Prupe.1G005300_v2.0.a1(--),Prupe.1G005800_v2.0.a1(--),Prupe.1G005900_v2.0.a1(…
G176100_v2.0.a1(At3g15200),Prupe.4G177100_v2.0.a1(At3g15260),Prupe.4G177200_v2.0.a1(SPL4),Prupe.4G179100_v2.0.a1(--),Prupe.4G179500_v2.0.a1(--),Prupe.4G182300_v2.0.a1(infA),Prupe.4G185300_v2.0.a1(CBSX5),Prupe.4G185500_v2.0.a1(BRIX1-2),Prupe.4G185700_v2.0.a1(PORA),Prupe.4G186300_v2.0.a1(PER47),Prupe.4G186800_v2.0.a1(JA2L),Prupe.4G187800_v2.0.a1(AHL),Prupe.4G188000_v2.0.a1(THE1),Prupe.4G190700_v2.0…
GO:0003674	Molecular Function	GO:0000988	transcription factor activity, protein binding	20	43	Prupe.1G410400_v2.0.a1(HSF30),Prupe.1G417400_v2.0.a1(RAX3),Prupe.1G517400_v2.0.a1(MYB93),Prupe.1G529100_v2.0.a1(REN1),Prupe.2G185200_v2.0.a1(CPC),Prupe.2G307500_v2.0.a1(SIGE),Prupe.3G042100_v2.0.a1(MYB3),Prupe.3G042300_v2.0.a1(MYB2),Prupe.3G228500_v2.0.a1(MYB102),Prupe.5G222400_v2.0.a1(MYB62),Prupe.5G235300_v2.0.a1(TIFY6B),Prupe.7G128800_v2.0.a1(MYB36),Prupe.7G143600_v2.0.a1(VRN1),Prupe.7G229000_…	Prupe.1G049600_v2.0.a1(--),Prupe.1G051400_v2.0.a1(PCMP-H73),Prupe.1G069700_v2.0.a1(RRP1B),Prupe.1G218500_v2.0.a1(TIFY9),Prupe.1G253400_v2.0.a1(WER),Prupe.1G319400_v2.0.a1(PHL),Prupe.1G331500_v2.0.a1(TIFY6B),Prupe.1G348800_v2.0.a1(At5g23290),Prupe.1G371100_v2.0.a1(BBX21),Prupe.1G416400_v2.0.a1(RAX3),Prupe.1G443200_v2.0.a1(SIGC),Prupe.1G463300_v2.0.a1(PMRT15),Prupe.1G535400_v2.0.a1(ngdn),Prupe.2G02…
GO:0003674	Molecular Function	GO:0009055	electron carrier activity	13	40	Prupe.1G085400_v2.0.a1(ATR2),Prupe.1G441800_v2.0.a1(--),Prupe.1G505400_v2.0.a1(NIA1),Prupe.1G573600_v2.0.a1(SEND33),Prupe.2G133000_v2.0.a1(--),Prupe.2G165100_v2.0.a1(--),Prupe.2G271300_v2.0.a1(At2g25060),Prupe.3G113500_v2.0.a1(CAJ1),Prupe.3G285300_v2.0.a1(AO),Prupe.5G242500_v2.0.a1(--),Prupe.7G092000_v2.0.a1(At5g39865),Prupe.7G246200_v2.0.a1(At2g25060),Prupe.8G160200_v2.0.a1(--)	Prupe.1G122400_v2.0.a1(LPD2),Prupe.1G140400_v2.0.a1(GRXS2),Prupe.1G140500_v2.0.a1(GRXS10),Prupe.1G343400_v2.0.a1(--),Prupe.1G348700_v2.0.a1(DJC76),Prupe.1G362400_v2.0.a1(ptges2),Prupe.1G413900_v2.0.a1(NDL2),Prupe.1G448300_v2.0.a1(At2g25830),Prupe.1G508800_v2.0.a1(--),Prupe.1G515800_v2.0.a1(MIK2),Prupe.2G087000_v2.0.a1(RPS14),Prupe.2G087700_v2.0.a1(RPS14),Prupe.2G149300_v2.0.a1(--),Prupe.2G284600_…
GO:0003674	Molecular Function	GO:0098772	molecular function regulator	29	59	Prupe.1G032400_v2.0.a1(--),Prupe.1G032500_v2.0.a1(PI1),Prupe.1G042400_v2.0.a1(FAO1),Prupe.1G330800_v2.0.a1(PME6),Prupe.1G330900_v2.0.a1(PMEI11),Prupe.1G529100_v2.0.a1(REN1),Prupe.1G581000_v2.0.a1(CRTISO),Prupe.2G115600_v2.0.a1(--),Prupe.3G113500_v2.0.a1(CAJ1),Prupe.4G155200_v2.0.a1(ASP),Prupe.4G183200_v2.0.a1(At3g15360),Prupe.4G263000_v2.0.a1(AOP1),Prupe.4G277200_v2.0.a1(UVR8),Prupe.5G058500_v2.0…	Prupe.1G105400_v2.0.a1(PME28),Prupe.1G154700_v2.0.a1(RANGAP2),Prupe.1G172900_v2.0.a1(Os01g0915200),Prupe.1G225500_v2.0.a1(At1g11780),Prupe.1G234400_v2.0.a1(B'ETA),Prupe.1G273100_v2.0.a1(ORC6),Prupe.1G310900_v2.0.a1(COL6),Prupe.1G329700_v2.0.a1(At2g44510),Prupe.1G371200_v2.0.a1(MCRS1),Prupe.1G375100_v2.0.a1(BBD1),Prupe.1G378700_v2.0.a1(DDB_G0281937),Prupe.1G403100_v2.0.a1(GPA1),Prupe.1G467100_v2.0…
GO:0005575	Cellular Component	GO:0005623	cell	655	1940	MSTRG.12601(--),MSTRG.1307(ytqB),MSTRG.8159(GC5),MSTRG.8657(PK),Prupe.1G013100_v2.0.a1(WNK1),Prupe.1G014000_v2.0.a1(OASA1),Prupe.1G016900_v2.0.a1(--),Prupe.1G019900_v2.0.a1(SULTR3,1),Prupe.1G020000_v2.0.a1(--),Prupe.1G020100_v2.0.a1(ZNRF4),Prupe.1G021000_v2.0.a1(VIT_05s0020g04070),Prupe.1G027500_v2.0.a1(AUX22D),Prupe.1G027600_v2.0.a1(IAA14),Prupe.1G039500_v2.0.a1(OsI_27673),Prupe.1G042200_v2.0.a1…	MSTRG.11541(VIT_19s0014g04930),MSTRG.18518(Os11g0592800),MSTRG.6559(RPS23),Prupe.1G000500_v2.0.a1(LRX2),Prupe.1G001600_v2.0.a1(PCMP-E7),Prupe.1G002400_v2.0.a1(ECT4),Prupe.1G003100_v2.0.a1(DHAD),Prupe.1G004000_v2.0.a1(--),Prupe.1G005900_v2.0.a1(--),Prupe.1G006700_v2.0.a1(RPL13AD),Prupe.1G009500_v2.0.a1(--),Prupe.1G010400_v2.0.a1(EF1A),Prupe.1G011700_v2.0.a1(ACL5),Prupe.1G013400_v2.0.a1(PSB27-2),Pr…
0.a1(RPS13),Prupe.5G003000_v2.0.a1(BZIP50),Prupe.5G005100_v2.0.a1(At5g12110),Prupe.5G005500_v2.0.a1(PPD3),Prupe.5G006300_v2.0.a1(MSSP2),Prupe.5G006900_v2.0.a1(OST1A),Prupe.5G007200_v2.0.a1(PAT21),Prupe.5G007600_v2.0.a1(purH),Prupe.5G008200_v2.0.a1(At4g29360),Prupe.5G009100_v2.0.a1(PUB44),Prupe.5G013600_v2.0.a1(MWL2),Prupe.5G019600_v2.0.a1(RPL13B),Prupe.5G022000_v2.0.a1(NUP160),Prupe.5G022600_v2.0…
GO:0005575	Cellular Component	GO:0044464	cell part	655	1938	MSTRG.12601(--),MSTRG.1307(ytqB),MSTRG.8159(GC5),MSTRG.8657(PK),Prupe.1G013100_v2.0.a1(WNK1),Prupe.1G014000_v2.0.a1(OASA1),Prupe.1G016900_v2.0.a1(--),Prupe.1G019900_v2.0.a1(SULTR3,1),Prupe.1G020000_v2.0.a1(--),Prupe.1G020100_v2.0.a1(ZNRF4),Prupe.1G021000_v2.0.a1(VIT_05s0020g04070),Prupe.1G027500_v2.0.a1(AUX22D),Prupe.1G027600_v2.0.a1(IAA14),Prupe.1G039500_v2.0.a1(OsI_27673),Prupe.1G042200_v2.0.a1…	MSTRG.11541(VIT_19s0014g04930),MSTRG.18518(Os11g0592800),MSTRG.6559(RPS23),Prupe.1G000500_v2.0.a1(LRX2),Prupe.1G001600_v2.0.a1(PCMP-E7),Prupe.1G002400_v2.0.a1(ECT4),Prupe.1G003100_v2.0.a1(DHAD),Prupe.1G004000_v2.0.a1(--),Prupe.1G005900_v2.0.a1(--),Prupe.1G006700_v2.0.a1(RPL13AD),Prupe.1G009500_v2.0.a1(--),Prupe.1G010400_v2.0.a1(EF1A),Prupe.1G011700_v2.0.a1(ACL5),Prupe.1G013400_v2.0.a1(PSB27-2),Pr…
0.a1(BZIP50),Prupe.5G005100_v2.0.a1(At5g12110),Prupe.5G005500_v2.0.a1(PPD3),Prupe.5G006300_v2.0.a1(MSSP2),Prupe.5G006900_v2.0.a1(OST1A),Prupe.5G007200_v2.0.a1(PAT21),Prupe.5G007600_v2.0.a1(purH),Prupe.5G008200_v2.0.a1(At4g29360),Prupe.5G009100_v2.0.a1(PUB44),Prupe.5G013600_v2.0.a1(MWL2),Prupe.5G019600_v2.0.a1(RPL13B),Prupe.5G022000_v2.0.a1(NUP160),Prupe.5G022600_v2.0.a1(UGT73E1),Prupe.5G023800_v2…
GO:0005575	Cellular Component	GO:0009295	nucleoid	4	11	Prupe.2G060000_v2.0.a1(--),Prupe.2G317700_v2.0.a1(HSP21),Prupe.3G113500_v2.0.a1(CAJ1),Prupe.5G165000_v2.0.a1(TUFB1)	Prupe.1G132500_v2.0.a1(BCE2),Prupe.1G289300_v2.0.a1(FLN2),Prupe.2G060900_v2.0.a1(GYRA),Prupe.2G212300_v2.0.a1(At3g19810),Prupe.2G269400_v2.0.a1(FSD2),Prupe.2G326200_v2.0.a1(atad-3),Prupe.5G101100_v2.0.a1(MURE),Prupe.6G108600_v2.0.a1(ABCF1),Prupe.7G033800_v2.0.a1(GYRB),Prupe.7G156000_v2.0.a1(atad-3),Prupe.7G157900_v2.0.a1(At5g66470)
GO:0005575	Cellular Component	GO:0005576	extracellular region	63	154	Prupe.1G016900_v2.0.a1(--),Prupe.1G110100_v2.0.a1(At1g48100),Prupe.1G116100_v2.0.a1(At4g16230),Prupe.1G123100_v2.0.a1(BXL1),Prupe.1G243000_v2.0.a1(GGAT2),Prupe.1G317100_v2.0.a1(--),Prupe.1G330800_v2.0.a1(PME6),Prupe.1G339400_v2.0.a1(HAK17),Prupe.1G362100_v2.0.a1(EXL3),Prupe.1G412100_v2.0.a1(GDCSP),Prupe.1G431000_v2.0.a1(RD21A),Prupe.1G431500_v2.0.a1(KIN4A),Prupe.1G512300_v2.0.a1(exgA),Prupe.1G520…	Prupe.1G000500_v2.0.a1(LRX2),Prupe.1G030300_v2.0.a1(CFM3A),Prupe.1G074200_v2.0.a1(PAP28),Prupe.1G111700_v2.0.a1(MYB108),Prupe.1G137900_v2.0.a1(--),Prupe.1G155200_v2.0.a1(HIDM),Prupe.1G169700_v2.0.a1(XTH15),Prupe.1G172900_v2.0.a1(Os01g0915200),Prupe.1G260500_v2.0.a1(PER41),Prupe.1G275300_v2.0.a1(RNS1),Prupe.1G276700_v2.0.a1(EXPA1),Prupe.1G281300_v2.0.a1(At5g01610),Prupe.1G282800_v2.0.a1(At5g61250)…
GO:0005575	Cellular Component	GO:0043226	organelle	446	1495	MSTRG.12601(--),MSTRG.1307(ytqB),MSTRG.8159(GC5),Prupe.1G019900_v2.0.a1(SULTR3,1),Prupe.1G020000_v2.0.a1(--),Prupe.1G020100_v2.0.a1(ZNRF4),Prupe.1G021000_v2.0.a1(VIT_05s0020g04070),Prupe.1G027500_v2.0.a1(AUX22D),Prupe.1G027600_v2.0.a1(IAA14),Prupe.1G039500_v2.0.a1(OsI_27673),Prupe.1G042200_v2.0.a1(PAP6),Prupe.1G042400_v2.0.a1(FAO1),Prupe.1G042500_v2.0.a1(PHO1),Prupe.1G047400_v2.0.a1(COL5),Prupe.1…	MSTRG.6559(RPS23),Prupe.1G001600_v2.0.a1(PCMP-E7),Prupe.1G003100_v2.0.a1(DHAD),Prupe.1G004000_v2.0.a1(--),Prupe.1G005900_v2.0.a1(--),Prupe.1G006700_v2.0.a1(RPL13AD),Prupe.1G009500_v2.0.a1(--),Prupe.1G013400_v2.0.a1(PSB27-2),Prupe.1G013500_v2.0.a1(RPS18A),Prupe.1G013800_v2.0.a1(--),Prupe.1G015100_v2.0.a1(LOI1),Prupe.1G015600_v2.0.a1(PCMP-H3),Prupe.1G018800_v2.0.a1(PCMP-H56),Prupe.1G019500_v2.0.a1(…
GT-2),Prupe.6G163200_v2.0.a1(rplO),Prupe.6G165700_v2.0.a1(ABR1),Prupe.6G167400_v2.0.a1(PCMP-E73),Prupe.6G168000_v2.0.a1(URGT4),Prupe.6G169200_v2.0.a1(At1g10490),Prupe.6G171700_v2.0.a1(RPL6),Prupe.6G172000_v2.0.a1(UBA2A),Prupe.6G174500_v2.0.a1(EMB1270),Prupe.6G177600_v2.0.a1(XERICO),Prupe.6G182200_v2.0.a1(ERF060),Prupe.6G189500_v2.0.a1(PCMP-E98),Prupe.6G191200_v2.0.a1(SHKA),Prupe.6G192100_v2.0.a1(…
GO:0005575	Cellular Component	GO:0055044	symplast	19	67	Prupe.1G221500_v2.0.a1(BAG5),Prupe.1G431000_v2.0.a1(RD21A),Prupe.1G572200_v2.0.a1(AKT2),Prupe.2G014700_v2.0.a1(CCD1),Prupe.2G108500_v2.0.a1(--),Prupe.2G136300_v2.0.a1(UNE10),Prupe.2G181700_v2.0.a1(BAG6),Prupe.2G319000_v2.0.a1(NHL26),Prupe.2G319700_v2.0.a1(COMT1),Prupe.3G219600_v2.0.a1(PER27),Prupe.3G219700_v2.0.a1(PER3),Prupe.4G056100_v2.0.a1(PER19),Prupe.4G195400_v2.0.a1(At4g27290),Prupe.4G19640…	Prupe.1G013500_v2.0.a1(RPS18A),Prupe.1G107000_v2.0.a1(METK5),Prupe.1G156300_v2.0.a1(STP13),Prupe.1G228200_v2.0.a1(RPL17B),Prupe.1G249400_v2.0.a1(CRK2),Prupe.1G295600_v2.0.a1(HSP90-5),Prupe.1G309900_v2.0.a1(XYL1),Prupe.1G333300_v2.0.a1(NUP155),Prupe.1G359000_v2.0.a1(PLDDELTA),Prupe.1G363900_v2.0.a1(HSP90),Prupe.1G378900_v2.0.a1(At2g16250),Prupe.1G403100_v2.0.a1(GPA1),Prupe.1G493800_v2.0.a1(ALDH3H1…
GO:0005575	Cellular Component	GO:0039679	viral occlusion body	3	4	Prupe.2G039600_v2.0.a1(DRP4C),Prupe.8G010000_v2.0.a1(RPM1),Prupe.8G010200_v2.0.a1(RPM1)	Prupe.2G039800_v2.0.a1(DRP4C),Prupe.2G104100_v2.0.a1(AUG7),Prupe.5G052300_v2.0.a1(NPSN11),Prupe.8G199900_v2.0.a1(--)
GO:0005575	Cellular Component	GO:0030054	cell junction	20	73	Prupe.1G221500_v2.0.a1(BAG5),Prupe.1G431000_v2.0.a1(RD21A),Prupe.1G572200_v2.0.a1(AKT2),Prupe.2G014700_v2.0.a1(CCD1),Prupe.2G108500_v2.0.a1(--),Prupe.2G136300_v2.0.a1(UNE10),Prupe.2G181700_v2.0.a1(BAG6),Prupe.2G319000_v2.0.a1(NHL26),Prupe.2G319700_v2.0.a1(COMT1),Prupe.3G113500_v2.0.a1(CAJ1),Prupe.3G219600_v2.0.a1(PER27),Prupe.3G219700_v2.0.a1(PER3),Prupe.4G056100_v2.0.a1(PER19),Prupe.4G195400_v2.…	Prupe.1G013500_v2.0.a1(RPS18A),Prupe.1G107000_v2.0.a1(METK5),Prupe.1G156300_v2.0.a1(STP13),Prupe.1G228200_v2.0.a1(RPL17B),Prupe.1G249400_v2.0.a1(CRK2),Prupe.1G295600_v2.0.a1(HSP90-5),Prupe.1G309900_v2.0.a1(XYL1),Prupe.1G320100_v2.0.a1(--),Prupe.1G333300_v2.0.a1(NUP155),Prupe.1G359000_v2.0.a1(PLDDELTA),Prupe.1G363900_v2.0.a1(HSP90),Prupe.1G378900_v2.0.a1(At2g16250),Prupe.1G403100_v2.0.a1(GPA1),Pru…
GO:0005575	Cellular Component	GO:0044423	virion part	1	19	Prupe.3G277800_v2.0.a1(3MMP)	Prupe.1G057400_v2.0.a1(GLCAT14A),Prupe.1G120200_v2.0.a1(DSC1),Prupe.1G137900_v2.0.a1(--),Prupe.1G324300_v2.0.a1(DNAJB8),Prupe.1G491400_v2.0.a1(PLSP1),Prupe.1G503500_v2.0.a1(PCMP-E100),Prupe.2G049200_v2.0.a1(At3g12390),Prupe.2G128300_v2.0.a1(PCMP-E9),Prupe.3G132500_v2.0.a1(--),Prupe.4G048500_v2.0.a1(BHLH162),Prupe.4G156600_v2.0.a1(BBX22),Prupe.5G003000_v2.0.a1(BZIP50),Prupe.5G052300_v2.0.a1(NPSN11…
GO:0005575	Cellular Component	GO:0019012	virion	2	21	Prupe.3G258500_v2.0.a1(CLPB3),Prupe.3G277800_v2.0.a1(3MMP)	Prupe.1G057400_v2.0.a1(GLCAT14A),Prupe.1G120200_v2.0.a1(DSC1),Prupe.1G137900_v2.0.a1(--),Prupe.1G180100_v2.0.a1(P4H1),Prupe.1G257700_v2.0.a1(At5g40240),Prupe.1G324300_v2.0.a1(DNAJB8),Prupe.1G491400_v2.0.a1(PLSP1),Prupe.1G503500_v2.0.a1(PCMP-E100),Prupe.2G049200_v2.0.a1(At3g12390),Prupe.2G128300_v2.0.a1(PCMP-E9),Prupe.3G132500_v2.0.a1(--),Prupe.4G048500_v2.0.a1(BHLH162),Prupe.4G156600_v2.0.a1(BBX2…
GO:0005575	Cellular Component	GO:0044421	extracellular region part	5	24	Prupe.1G431000_v2.0.a1(RD21A),Prupe.1G431500_v2.0.a1(KIN4A),Prupe.1G520800_v2.0.a1(PHI-1),Prupe.2G207100_v2.0.a1(RD19D),Prupe.6G217500_v2.0.a1(PSK3)	Prupe.1G030300_v2.0.a1(CFM3A),Prupe.1G137900_v2.0.a1(--),Prupe.1G275300_v2.0.a1(RNS1),Prupe.1G321800_v2.0.a1(QSOX1),Prupe.1G357100_v2.0.a1(Bp10),Prupe.1G371600_v2.0.a1(RD19C),Prupe.2G152000_v2.0.a1(SBTI1.1),Prupe.2G273700_v2.0.a1(At5g61540),Prupe.2G280800_v2.0.a1(EXL3),Prupe.3G025900_v2.0.a1(OSCBPY),Prupe.3G187600_v2.0.a1(HSP70-17),Prupe.3G208600_v2.0.a1(PDIL2-3),Prupe.4G111900_v2.0.a1(EXL7),Prup…
GO:0005575	Cellular Component	GO:0031012	extracellular matrix	3	1	Prupe.3G277800_v2.0.a1(3MMP),Prupe.3G277900_v2.0.a1(3MMP),Prupe.6G217500_v2.0.a1(PSK3)	Prupe.2G152000_v2.0.a1(SBTI1.1)
GO:0005575	Cellular Component	GO:0032991	macromolecular complex	179	772	Prupe.1G020000_v2.0.a1(--),Prupe.1G020100_v2.0.a1(ZNRF4),Prupe.1G039500_v2.0.a1(OsI_27673),Prupe.1G085400_v2.0.a1(ATR2),Prupe.1G172600_v2.0.a1(FKBP65),Prupe.1G179500_v2.0.a1(RPL10A),Prupe.1G218100_v2.0.a1(LAX2),Prupe.1G228600_v2.0.a1(At1g67480),Prupe.1G238500_v2.0.a1(AIRP2),Prupe.1G239600_v2.0.a1(PSBY),Prupe.1G275700_v2.0.a1(MPSR1),Prupe.1G328800_v2.0.a1(MLP28),Prupe.1G341000_v2.0.a1(IDD5),Prupe.…	MSTRG.6559(RPS23),Prupe.1G006700_v2.0.a1(RPL13AD),Prupe.1G009500_v2.0.a1(--),Prupe.1G011700_v2.0.a1(ACL5),Prupe.1G013400_v2.0.a1(PSB27-2),Prupe.1G013500_v2.0.a1(RPS18A),Prupe.1G013800_v2.0.a1(--),Prupe.1G018800_v2.0.a1(PCMP-H56),Prupe.1G019500_v2.0.a1(RPS3A),Prupe.1G023200_v2.0.a1(ACA13),Prupe.1G023300_v2.0.a1(ACA13),Prupe.1G023400_v2.0.a1(ACA13),Prupe.1G030300_v2.0.a1(CFM3A),Prupe.1G030600_v2.0.…
GO:0005575	Cellular Component	GO:0099512	supramolecular fiber	7	25	Prupe.1G409900_v2.0.a1(IQD1),Prupe.1G431500_v2.0.a1(KIN4A),Prupe.3G113500_v2.0.a1(CAJ1),Prupe.4G227900_v2.0.a1(FIM5),Prupe.5G189900_v2.0.a1(EB1B),Prupe.5G203700_v2.0.a1(CLPB1),Prupe.7G082400_v2.0.a1(KIN7D)	Prupe.1G031100_v2.0.a1(WDL3),Prupe.1G084200_v2.0.a1(wdr75),Prupe.1G114400_v2.0.a1(QQT2),Prupe.1G240300_v2.0.a1(ARP3),Prupe.1G357200_v2.0.a1(CCT2),Prupe.1G364800_v2.0.a1(TUBB2),Prupe.1G532000_v2.0.a1(KIN4C),Prupe.1G542600_v2.0.a1(TUBA),Prupe.2G020500_v2.0.a1(NLE1),Prupe.2G104100_v2.0.a1(AUG7),Prupe.2G217600_v2.0.a1(IQD1),Prupe.2G295200_v2.0.a1(TUBB1),Prupe.3G044200_v2.0.a1(MDN1),Prupe.3G068100_v2.…
GO:0005575	Cellular Component	GO:0031974	membrane-enclosed lumen	52	301	Prupe.1G218100_v2.0.a1(LAX2),Prupe.1G378000_v2.0.a1(RL6),Prupe.1G410400_v2.0.a1(HSF30),Prupe.1G427100_v2.0.a1(CYP81Q32),Prupe.1G431500_v2.0.a1(KIN4A),Prupe.1G517600_v2.0.a1(CRY1),Prupe.1G533100_v2.0.a1(VIL2),Prupe.2G060000_v2.0.a1(--),Prupe.2G176600_v2.0.a1(HIPP39),Prupe.2G185400_v2.0.a1(HTR12),Prupe.2G207200_v2.0.a1(CHY1),Prupe.2G207600_v2.0.a1(CHY1),Prupe.2G293400_v2.0.a1(RUP2),Prupe.3G017400_v…	Prupe.1G004000_v2.0.a1(--),Prupe.1G013500_v2.0.a1(RPS18A),Prupe.1G034900_v2.0.a1(ECI2),Prupe.1G049600_v2.0.a1(--),Prupe.1G051400_v2.0.a1(PCMP-H73),Prupe.1G063600_v2.0.a1(SPCC1672.07),Prupe.1G069700_v2.0.a1(RRP1B),Prupe.1G073000_v2.0.a1(--),Prupe.1G079400_v2.0.a1(RID2),Prupe.1G079600_v2.0.a1(diexf),Prupe.1G084200_v2.0.a1(wdr75),Prupe.1G101300_v2.0.a1(--),Prupe.1G107000_v2.0.a1(METK5),Prupe.1G11790…
GO:0005575	Cellular Component	GO:0044215	other organism	0	1	--	Prupe.8G228800_v2.0.a1(HVA22A)
GO:0005575	Cellular Component	GO:0044217	other organism part	0	1	--	Prupe.8G228800_v2.0.a1(HVA22A)
GO:0005575	Cellular Component	GO:0045202	synapse	2	4	Prupe.2G226200_v2.0.a1(EXO70H1),Prupe.3G113500_v2.0.a1(CAJ1)	Prupe.5G039900_v2.0.a1(PIRL4),Prupe.5G098200_v2.0.a1(FTIP3),Prupe.7G148900_v2.0.a1(--),Prupe.8G270200_v2.0.a1(ERDJ3B)
GO:0005575	Cellular Component	GO:0044422	organelle part	247	824	Prupe.1G020000_v2.0.a1(--),Prupe.1G020100_v2.0.a1(ZNRF4),Prupe.1G039500_v2.0.a1(OsI_27673),Prupe.1G042200_v2.0.a1(PAP6),Prupe.1G042500_v2.0.a1(PHO1),Prupe.1G081800_v2.0.a1(NIFU3),Prupe.1G085400_v2.0.a1(ATR2),Prupe.1G117800_v2.0.a1(HCF107),Prupe.1G131700_v2.0.a1(SUS2),Prupe.1G146600_v2.0.a1(PPD),Prupe.1G179500_v2.0.a1(RPL10A),Prupe.1G189900_v2.0.a1(INT1),Prupe.1G218100_v2.0.a1(LAX2),Prupe.1G238500…	MSTRG.6559(RPS23),Prupe.1G003100_v2.0.a1(DHAD),Prupe.1G004000_v2.0.a1(--),Prupe.1G006700_v2.0.a1(RPL13AD),Prupe.1G009500_v2.0.a1(--),Prupe.1G013400_v2.0.a1(PSB27-2),Prupe.1G013500_v2.0.a1(RPS18A),Prupe.1G013800_v2.0.a1(--),Prupe.1G018800_v2.0.a1(PCMP-H56),Prupe.1G023000_v2.0.a1(APS1),Prupe.1G028100_v2.0.a1(PRA1D),Prupe.1G030300_v2.0.a1(CFM3A),Prupe.1G030600_v2.0.a1(RPS15A),Prupe.1G031100_v2.0.a1(…
GO:0005575	Cellular Component	GO:0044456	synapse part	2	1	Prupe.2G226200_v2.0.a1(EXO70H1),Prupe.3G113500_v2.0.a1(CAJ1)	Prupe.5G098200_v2.0.a1(FTIP3)
GO:0005575	Cellular Component	GO:0044425	membrane part	268	599	Prupe.1G016900_v2.0.a1(--),Prupe.1G019900_v2.0.a1(SULTR3,1),Prupe.1G025600_v2.0.a1(KCS20),Prupe.1G037200_v2.0.a1(At4g08300),Prupe.1G042400_v2.0.a1(FAO1),Prupe.1G042500_v2.0.a1(PHO1),Prupe.1G068800_v2.0.a1(At1g56140),Prupe.1G071900_v2.0.a1(At5g57100),Prupe.1G085400_v2.0.a1(ATR2),Prupe.1G117800_v2.0.a1(HCF107),Prupe.1G141700_v2.0.a1(POPTRDRAFT_820933),Prupe.1G189900_v2.0.a1(INT1),Prupe.1G204900_v2.…	Prupe.1G002400_v2.0.a1(ECT4),Prupe.1G013400_v2.0.a1(PSB27-2),Prupe.1G019500_v2.0.a1(RPS3A),Prupe.1G023200_v2.0.a1(ACA13),Prupe.1G023300_v2.0.a1(ACA13),Prupe.1G023400_v2.0.a1(ACA13),Prupe.1G026500_v2.0.a1(At3g23020),Prupe.1G027000_v2.0.a1(NFP),Prupe.1G028100_v2.0.a1(PRA1D),Prupe.1G034300_v2.0.a1(ETR2),Prupe.1G049600_v2.0.a1(--),Prupe.1G057400_v2.0.a1(GLCAT14A),Prupe.1G061900_v2.0.a1(AOMI),Prupe.1G…
GO:0005575	Cellular Component	GO:0016020	membrane	384	863	MSTRG.8159(GC5),Prupe.1G002900_v2.0.a1(PKS5),Prupe.1G013100_v2.0.a1(WNK1),Prupe.1G016900_v2.0.a1(--),Prupe.1G019900_v2.0.a1(SULTR3,1),Prupe.1G020000_v2.0.a1(--),Prupe.1G025600_v2.0.a1(KCS20),Prupe.1G033700_v2.0.a1(CSLE1),Prupe.1G033900_v2.0.a1(CSLG2),Prupe.1G037200_v2.0.a1(At4g08300),Prupe.1G042200_v2.0.a1(PAP6),Prupe.1G042400_v2.0.a1(FAO1),Prupe.1G042500_v2.0.a1(PHO1),Prupe.1G068800_v2.0.a1(At1g…	MSTRG.5602(MUS81),Prupe.1G002400_v2.0.a1(ECT4),Prupe.1G013400_v2.0.a1(PSB27-2),Prupe.1G013500_v2.0.a1(RPS18A),Prupe.1G019500_v2.0.a1(RPS3A),Prupe.1G023000_v2.0.a1(APS1),Prupe.1G023200_v2.0.a1(ACA13),Prupe.1G023300_v2.0.a1(ACA13),Prupe.1G023400_v2.0.a1(ACA13),Prupe.1G026500_v2.0.a1(At3g23020),Prupe.1G027000_v2.0.a1(NFP),Prupe.1G028100_v2.0.a1(PRA1D),Prupe.1G034300_v2.0.a1(ETR2),Prupe.1G047800_v2.0…

## Sheet: R0-vs-R3
GO ID (level1)	GO Term (level1)	GO ID (level2)	GO Term (level2)	number_of_R0-vs-R3 (up)	number_of_R0-vs-R3 (down)	Genes_of_R0-vs-R3_up	Genes_of_R0-vs-R3_down
GO:0008150	Biological Process	GO:0009987	cellular process	849	2271	MSTRG.12309(--),MSTRG.12601(--),MSTRG.12960(SMO1-1),MSTRG.13634(At2g31810),MSTRG.163(ndhA),Prupe.1G002700_v2.0.a1(sll0005),Prupe.1G012200_v2.0.a1(HSP70-8),Prupe.1G013100_v2.0.a1(WNK1),Prupe.1G014000_v2.0.a1(OASA1),Prupe.1G018200_v2.0.a1(IP5P7),Prupe.1G019900_v2.0.a1(SULTR3,1),Prupe.1G020100_v2.0.a1(ZNRF4),Prupe.1G021000_v2.0.a1(VIT_05s0020g04070),Prupe.1G021200_v2.0.a1(HSFA6b),Prupe.1G022500_v2.0…	MSTRG.11540(VIT_19s0014g04930),MSTRG.11541(VIT_19s0014g04930),MSTRG.12036(KAN2),MSTRG.6046(SKP1),MSTRG.6427(NAC014),Prupe.1G000400_v2.0.a1(Os04g0609600),Prupe.1G000500_v2.0.a1(LRX2),Prupe.1G001600_v2.0.a1(PCMP-E7),Prupe.1G003100_v2.0.a1(DHAD),Prupe.1G005900_v2.0.a1(--),Prupe.1G006000_v2.0.a1(--),Prupe.1G007200_v2.0.a1(LECRKS2),Prupe.1G009500_v2.0.a1(--),Prupe.1G011600_v2.0.a1(--),Prupe.1G011700_v…
NAC056),Prupe.4G042700_v2.0.a1(PLT4),Prupe.4G044100_v2.0.a1(TSJT1),Prupe.4G044500_v2.0.a1(AIRP2),Prupe.4G044600_v2.0.a1(At4g04930),Prupe.4G045900_v2.0.a1(At4g21705),Prupe.4G046100_v2.0.a1(RMA1H1),Prupe.4G047000_v2.0.a1(KDSB),Prupe.4G047200_v2.0.a1(CALS11),Prupe.4G047500_v2.0.a1(RPL21M),Prupe.4G048100_v2.0.a1(LECRK71),Prupe.4G048500_v2.0.a1(BHLH162),Prupe.4G049100_v2.0.a1(SMG7L),Prupe.4G049200_v2.…
a1(PCMP-E10),Prupe.8G170400_v2.0.a1(MSL6),Prupe.8G170600_v2.0.a1(STY46),Prupe.8G172000_v2.0.a1(ASMT),Prupe.8G172500_v2.0.a1(ROPGEF1),Prupe.8G173700_v2.0.a1(N),Prupe.8G174800_v2.0.a1(NAC022),Prupe.8G175800_v2.0.a1(--),Prupe.8G176400_v2.0.a1(DSC1),Prupe.8G176900_v2.0.a1(DTX45),Prupe.8G178000_v2.0.a1(PUB15),Prupe.8G178500_v2.0.a1(At2g17140),Prupe.8G178700_v2.0.a1(PCMP-E77),Prupe.8G178900_v2.0.a1(PIX…
GO:0008150	Biological Process	GO:0048511	rhythmic process	16	19	Prupe.1G013100_v2.0.a1(WNK1),Prupe.1G022500_v2.0.a1(DMC1),Prupe.1G070700_v2.0.a1(ATHX),Prupe.1G305500_v2.0.a1(STN7),Prupe.2G034700_v2.0.a1(RR9),Prupe.2G198500_v2.0.a1(APRR5),Prupe.2G293400_v2.0.a1(RUP2),Prupe.3G090500_v2.0.a1(FRS8),Prupe.3G221100_v2.0.a1(MIP1A),Prupe.4G013500_v2.0.a1(COP1),Prupe.4G227900_v2.0.a1(FIM5),Prupe.5G180500_v2.0.a1(ARR6),Prupe.6G089800_v2.0.a1(PHOT1),Prupe.6G239400_v2.0.…	Prupe.1G111800_v2.0.a1(INVC),Prupe.1G216700_v2.0.a1(LIR1),Prupe.1G222900_v2.0.a1(DPL1),Prupe.1G463300_v2.0.a1(PMRT15),Prupe.2G096100_v2.0.a1(DSP4),Prupe.2G143400_v2.0.a1(RAD51C),Prupe.2G249800_v2.0.a1(EFL1),Prupe.2G318900_v2.0.a1(APRR5),Prupe.3G194500_v2.0.a1(COL9),Prupe.3G233500_v2.0.a1(SRF3),Prupe.3G300700_v2.0.a1(PHB3),Prupe.4G047200_v2.0.a1(CALS11),Prupe.6G015700_v2.0.a1(JMJ30),Prupe.6G071400…
GO:0008150	Biological Process	GO:0050896	response to stimulus	380	874	MSTRG.12960(SMO1-1),Prupe.1G012200_v2.0.a1(HSP70-8),Prupe.1G013100_v2.0.a1(WNK1),Prupe.1G016900_v2.0.a1(--),Prupe.1G020100_v2.0.a1(ZNRF4),Prupe.1G022500_v2.0.a1(DMC1),Prupe.1G027500_v2.0.a1(AUX22D),Prupe.1G027600_v2.0.a1(IAA14),Prupe.1G032500_v2.0.a1(PI1),Prupe.1G037600_v2.0.a1(ATL16),Prupe.1G038700_v2.0.a1(PHT1-4),Prupe.1G042200_v2.0.a1(PAP6),Prupe.1G042400_v2.0.a1(FAO1),Prupe.1G042500_v2.0.a1(P…	MSTRG.6046(SKP1),MSTRG.6427(NAC014),Prupe.1G003100_v2.0.a1(DHAD),Prupe.1G007200_v2.0.a1(LECRKS2),Prupe.1G011600_v2.0.a1(--),Prupe.1G011800_v2.0.a1(RRP41),Prupe.1G026400_v2.0.a1(CIPK4),Prupe.1G027000_v2.0.a1(NFP),Prupe.1G028800_v2.0.a1(SEOB),Prupe.1G030300_v2.0.a1(CFM3A),Prupe.1G030500_v2.0.a1(BHLH92),Prupe.1G034900_v2.0.a1(ECI2),Prupe.1G037700_v2.0.a1(ERF095),Prupe.1G037900_v2.0.a1(ERF1B),Prupe.1…
GO:0008150	Biological Process	GO:0098754	detoxification	28	41	Prupe.1G070700_v2.0.a1(ATHX),Prupe.1G129100_v2.0.a1(HIPP23),Prupe.1G265600_v2.0.a1(TRX2),Prupe.2G320300_v2.0.a1(HIPP09),Prupe.3G219600_v2.0.a1(PER27),Prupe.3G219700_v2.0.a1(PER3),Prupe.3G284800_v2.0.a1(EO),Prupe.4G004800_v2.0.a1(HIPP07),Prupe.4G056100_v2.0.a1(PER19),Prupe.4G173000_v2.0.a1(rtn4ip1),Prupe.4G183200_v2.0.a1(At3g15360),Prupe.5G011300_v2.0.a1(CAT1),Prupe.5G044000_v2.0.a1(PER20),Prupe.5…	Prupe.1G211000_v2.0.a1(RBOHD),Prupe.1G323100_v2.0.a1(HIPP37),Prupe.1G397400_v2.0.a1(PER18),Prupe.1G456900_v2.0.a1(rnaseh2b),Prupe.1G460600_v2.0.a1(PER16),Prupe.1G491400_v2.0.a1(PLSP1),Prupe.1G511200_v2.0.a1(HIPP24),Prupe.1G522500_v2.0.a1(CLEB3J9),Prupe.2G269400_v2.0.a1(FSD2),Prupe.2G287900_v2.0.a1(PER66),Prupe.2G288800_v2.0.a1(SDH),Prupe.3G043200_v2.0.a1(NLP3),Prupe.3G187300_v2.0.a1(--),Prupe.3G1…
GO:0008150	Biological Process	GO:0008152	metabolic process	817	2127	MSTRG.12309(--),MSTRG.12601(--),MSTRG.12960(SMO1-1),MSTRG.1307(ytqB),MSTRG.13634(At2g31810),MSTRG.163(ndhA),Prupe.1G002700_v2.0.a1(sll0005),Prupe.1G013100_v2.0.a1(WNK1),Prupe.1G014000_v2.0.a1(OASA1),Prupe.1G018200_v2.0.a1(IP5P7),Prupe.1G019900_v2.0.a1(SULTR3,1),Prupe.1G020100_v2.0.a1(ZNRF4),Prupe.1G021000_v2.0.a1(VIT_05s0020g04070),Prupe.1G021200_v2.0.a1(HSFA6b),Prupe.1G022500_v2.0.a1(DMC1),Prupe…	MSTRG.11540(VIT_19s0014g04930),MSTRG.11541(VIT_19s0014g04930),MSTRG.4269(RLT3),MSTRG.6427(NAC014),Prupe.1G000400_v2.0.a1(Os04g0609600),Prupe.1G001600_v2.0.a1(PCMP-E7),Prupe.1G003100_v2.0.a1(DHAD),Prupe.1G005900_v2.0.a1(--),Prupe.1G006000_v2.0.a1(--),Prupe.1G007200_v2.0.a1(LECRKS2),Prupe.1G009500_v2.0.a1(--),Prupe.1G011600_v2.0.a1(--),Prupe.1G011700_v2.0.a1(ACL5),Prupe.1G011800_v2.0.a1(RRP41),Prup…
36900_v2.0.a1(At1g56140),Prupe.4G137500_v2.0.a1(AG118),Prupe.4G142600_v2.0.a1(At4g27290),Prupe.4G142700_v2.0.a1(SD11),Prupe.4G143600_v2.0.a1(NAC021),Prupe.4G144200_v2.0.a1(HSFA1),Prupe.4G146000_v2.0.a1(PARC),Prupe.4G147000_v2.0.a1(PARC),Prupe.4G148600_v2.0.a1(ENP1),Prupe.4G150100_v2.0.a1(NCED1),Prupe.4G150200_v2.0.a1(GA2OX1),Prupe.4G151400_v2.0.a1(PCMP-E63),Prupe.4G152100_v2.0.a1(At3g14580),Prupe…
GO:0008150	Biological Process	GO:0051704	multi-organism process	98	266	Prupe.1G022500_v2.0.a1(DMC1),Prupe.1G042200_v2.0.a1(PAP6),Prupe.1G096900_v2.0.a1(CjBAp12),Prupe.1G108500_v2.0.a1(MED21),Prupe.1G108600_v2.0.a1(EEF1AKNMT),Prupe.1G117600_v2.0.a1(ANX2),Prupe.1G117800_v2.0.a1(HCF107),Prupe.1G120900_v2.0.a1(--),Prupe.1G235800_v2.0.a1(ABCC5),Prupe.1G299300_v2.0.a1(NIK1),Prupe.1G327800_v2.0.a1(--),Prupe.1G336400_v2.0.a1(AHK4),Prupe.1G379100_v2.0.a1(--),Prupe.1G429700_v…	Prupe.1G007200_v2.0.a1(LECRKS2),Prupe.1G011800_v2.0.a1(RRP41),Prupe.1G026500_v2.0.a1(At3g23020),Prupe.1G048700_v2.0.a1(PCMP-H44),Prupe.1G106900_v2.0.a1(PDR3),Prupe.1G114800_v2.0.a1(WRKY48),Prupe.1G132400_v2.0.a1(GEX2),Prupe.1G163100_v2.0.a1(At4g13800),Prupe.1G192100_v2.0.a1(--),Prupe.1G211000_v2.0.a1(RBOHD),Prupe.1G218500_v2.0.a1(TIFY9),Prupe.1G222900_v2.0.a1(DPL1),Prupe.1G224300_v2.0.a1(AHK3),Pr…
GO:0008150	Biological Process	GO:0023052	signaling	108	298	Prupe.1G013100_v2.0.a1(WNK1),Prupe.1G027500_v2.0.a1(AUX22D),Prupe.1G027600_v2.0.a1(IAA14),Prupe.1G042400_v2.0.a1(FAO1),Prupe.1G042500_v2.0.a1(PHO1),Prupe.1G049200_v2.0.a1(IAA12),Prupe.1G061200_v2.0.a1(SIS8),Prupe.1G172600_v2.0.a1(FKBP65),Prupe.1G208500_v2.0.a1(HYH),Prupe.1G217600_v2.0.a1(CPL3),Prupe.1G252100_v2.0.a1(At1g60420),Prupe.1G252200_v2.0.a1(At1g60420),Prupe.1G299300_v2.0.a1(NIK1),Prupe.1…	Prupe.1G026400_v2.0.a1(CIPK4),Prupe.1G026500_v2.0.a1(At3g23020),Prupe.1G027000_v2.0.a1(NFP),Prupe.1G037700_v2.0.a1(ERF095),Prupe.1G037900_v2.0.a1(ERF1B),Prupe.1G049600_v2.0.a1(--),Prupe.1G084300_v2.0.a1(At5g57670),Prupe.1G091700_v2.0.a1(CIPK21),Prupe.1G104400_v2.0.a1(ABCB11),Prupe.1G105500_v2.0.a1(PCMP-H61),Prupe.1G105800_v2.0.a1(PDK),Prupe.1G120200_v2.0.a1(DSC1),Prupe.1G139900_v2.0.a1(PERK3),Pru…
GO:0008150	Biological Process	GO:0099531	presynaptic process involved in synaptic transmission	2	2	Prupe.2G226200_v2.0.a1(EXO70H1),Prupe.6G086700_v2.0.a1(EXO70H1)	Prupe.5G098200_v2.0.a1(FTIP3),Prupe.7G268000_v2.0.a1(LETM1)
GO:0008150	Biological Process	GO:0065007	biological regulation	352	894	MSTRG.12309(--),MSTRG.12601(--),Prupe.1G013100_v2.0.a1(WNK1),Prupe.1G019900_v2.0.a1(SULTR3,1),Prupe.1G021000_v2.0.a1(VIT_05s0020g04070),Prupe.1G021200_v2.0.a1(HSFA6b),Prupe.1G022500_v2.0.a1(DMC1),Prupe.1G027500_v2.0.a1(AUX22D),Prupe.1G027600_v2.0.a1(IAA14),Prupe.1G042400_v2.0.a1(FAO1),Prupe.1G042500_v2.0.a1(PHO1),Prupe.1G049200_v2.0.a1(IAA12),Prupe.1G061200_v2.0.a1(SIS8),Prupe.1G061500_v2.0.a1(At…	MSTRG.4269(RLT3),MSTRG.6427(NAC014),Prupe.1G001600_v2.0.a1(PCMP-E7),Prupe.1G005900_v2.0.a1(--),Prupe.1G006000_v2.0.a1(--),Prupe.1G011700_v2.0.a1(ACL5),Prupe.1G011800_v2.0.a1(RRP41),Prupe.1G015100_v2.0.a1(LOI1),Prupe.1G018800_v2.0.a1(PCMP-H56),Prupe.1G023600_v2.0.a1(CML11),Prupe.1G026400_v2.0.a1(CIPK4),Prupe.1G026500_v2.0.a1(At3g23020),Prupe.1G027000_v2.0.a1(NFP),Prupe.1G027400_v2.0.a1(PCMP-H24),P…
GO:0008150	Biological Process	GO:0050789	regulation of biological process	311	831	MSTRG.12309(--),MSTRG.12601(--),Prupe.1G013100_v2.0.a1(WNK1),Prupe.1G019900_v2.0.a1(SULTR3,1),Prupe.1G021000_v2.0.a1(VIT_05s0020g04070),Prupe.1G021200_v2.0.a1(HSFA6b),Prupe.1G022500_v2.0.a1(DMC1),Prupe.1G027500_v2.0.a1(AUX22D),Prupe.1G027600_v2.0.a1(IAA14),Prupe.1G042400_v2.0.a1(FAO1),Prupe.1G042500_v2.0.a1(PHO1),Prupe.1G049200_v2.0.a1(IAA12),Prupe.1G061200_v2.0.a1(SIS8),Prupe.1G061500_v2.0.a1(At…	MSTRG.4269(RLT3),MSTRG.6427(NAC014),Prupe.1G001600_v2.0.a1(PCMP-E7),Prupe.1G005900_v2.0.a1(--),Prupe.1G006000_v2.0.a1(--),Prupe.1G011800_v2.0.a1(RRP41),Prupe.1G015100_v2.0.a1(LOI1),Prupe.1G018800_v2.0.a1(PCMP-H56),Prupe.1G023600_v2.0.a1(CML11),Prupe.1G026400_v2.0.a1(CIPK4),Prupe.1G026500_v2.0.a1(At3g23020),Prupe.1G027000_v2.0.a1(NFP),Prupe.1G027400_v2.0.a1(PCMP-H24),Prupe.1G030300_v2.0.a1(CFM3A),…
GO:0008150	Biological Process	GO:0040007	growth	24	75	Prupe.1G110100_v2.0.a1(At1g48100),Prupe.1G129800_v2.0.a1(At3g05640),Prupe.1G226000_v2.0.a1(At1g67360),Prupe.1G275700_v2.0.a1(MPSR1),Prupe.1G327800_v2.0.a1(--),Prupe.1G378800_v2.0.a1(RL1),Prupe.1G418500_v2.0.a1(BHLH74),Prupe.1G460200_v2.0.a1(HIP1),Prupe.1G513800_v2.0.a1(TPPD),Prupe.1G514700_v2.0.a1(--),Prupe.1G576600_v2.0.a1(At4g06676),Prupe.1G579200_v2.0.a1(BAM1),Prupe.2G286800_v2.0.a1(GA20OX1),P…	Prupe.1G011800_v2.0.a1(RRP41),Prupe.1G031100_v2.0.a1(WDL3),Prupe.1G034600_v2.0.a1(PSI1),Prupe.1G063600_v2.0.a1(SPCC1672.07),Prupe.1G079600_v2.0.a1(diexf),Prupe.1G210300_v2.0.a1(ERF1-3),Prupe.1G222900_v2.0.a1(DPL1),Prupe.1G224300_v2.0.a1(AHK3),Prupe.1G240300_v2.0.a1(ARP3),Prupe.1G277500_v2.0.a1(NAP2),Prupe.1G333300_v2.0.a1(NUP155),Prupe.1G359200_v2.0.a1(SMT2),Prupe.1G364500_v2.0.a1(PSI2),Prupe.1G3…
GO:0008150	Biological Process	GO:0051179	localization	263	611	MSTRG.12309(--),MSTRG.12601(--),MSTRG.12960(SMO1-1),Prupe.1G016900_v2.0.a1(--),Prupe.1G019900_v2.0.a1(SULTR3,1),Prupe.1G023100_v2.0.a1(ACA13),Prupe.1G038700_v2.0.a1(PHT1-4),Prupe.1G042500_v2.0.a1(PHO1),Prupe.1G052400_v2.0.a1(AMT1-1),Prupe.1G067100_v2.0.a1(HKT6),Prupe.1G078700_v2.0.a1(HMA2),Prupe.1G082000_v2.0.a1(PMA4),Prupe.1G085400_v2.0.a1(ATR2),Prupe.1G086200_v2.0.a1(--),Prupe.1G117800_v2.0.a1(…	Prupe.1G011600_v2.0.a1(--),Prupe.1G011700_v2.0.a1(ACL5),Prupe.1G017800_v2.0.a1(CNGC1),Prupe.1G018800_v2.0.a1(PCMP-H56),Prupe.1G023400_v2.0.a1(ACA13),Prupe.1G023600_v2.0.a1(CML11),Prupe.1G026500_v2.0.a1(At3g23020),Prupe.1G027000_v2.0.a1(NFP),Prupe.1G030700_v2.0.a1(NADKC),Prupe.1G047800_v2.0.a1(TOM9-2),Prupe.1G048900_v2.0.a1(NTF2),Prupe.1G064800_v2.0.a1(POPTRDRAFT_831870),Prupe.1G066500_v2.0.a1(PLA…
GO:0008150	Biological Process	GO:0044699	single-organism process	780	1720	MSTRG.12309(--),MSTRG.12601(--),MSTRG.12960(SMO1-1),MSTRG.13634(At2g31810),MSTRG.163(ndhA),MSTRG.7766(GLIP3),Prupe.1G002700_v2.0.a1(sll0005),Prupe.1G013100_v2.0.a1(WNK1),Prupe.1G014000_v2.0.a1(OASA1),Prupe.1G016900_v2.0.a1(--),Prupe.1G018200_v2.0.a1(IP5P7),Prupe.1G019900_v2.0.a1(SULTR3,1),Prupe.1G020100_v2.0.a1(ZNRF4),Prupe.1G021000_v2.0.a1(VIT_05s0020g04070),Prupe.1G022500_v2.0.a1(DMC1),Prupe.1G…	MSTRG.11540(VIT_19s0014g04930),MSTRG.11541(VIT_19s0014g04930),MSTRG.12036(KAN2),MSTRG.6427(NAC014),Prupe.1G000500_v2.0.a1(LRX2),Prupe.1G003100_v2.0.a1(DHAD),Prupe.1G011600_v2.0.a1(--),Prupe.1G011700_v2.0.a1(ACL5),Prupe.1G011800_v2.0.a1(RRP41),Prupe.1G015100_v2.0.a1(LOI1),Prupe.1G017800_v2.0.a1(CNGC1),Prupe.1G018900_v2.0.a1(HMT3),Prupe.1G023400_v2.0.a1(ACA13),Prupe.1G023600_v2.0.a1(CML11),Prupe.1G…
08180),Prupe.5G215900_v2.0.a1(At4g11060),Prupe.5G217200_v2.0.a1(CYC),Prupe.5G217300_v2.0.a1(MSH2),Prupe.5G218200_v2.0.a1(LIPF),Prupe.5G218500_v2.0.a1(CYP94A1),Prupe.5G218700_v2.0.a1(At1g53330),Prupe.5G219700_v2.0.a1(CYP71AU50),Prupe.5G219900_v2.0.a1(CYP71AU50),Prupe.5G223600_v2.0.a1(SARD1),Prupe.5G225300_v2.0.a1(murG),Prupe.5G230200_v2.0.a1(DOX2),Prupe.5G233000_v2.0.a1(NMT1),Prupe.5G233700_v2.0.a…
GO:0008150	Biological Process	GO:0007610	behavior	5	7	Prupe.1G514700_v2.0.a1(--),Prupe.3G034500_v2.0.a1(SAC2),Prupe.4G120300_v2.0.a1(NEURL1B),Prupe.5G189600_v2.0.a1(PRE6),Prupe.7G192000_v2.0.a1(SAC3)	Prupe.1G463300_v2.0.a1(PMRT15),Prupe.3G285700_v2.0.a1(LSF1),Prupe.3G300700_v2.0.a1(PHB3),Prupe.5G039900_v2.0.a1(PIRL4),Prupe.6G234600_v2.0.a1(Tsn),Prupe.7G021600_v2.0.a1(AAAS),Prupe.7G148900_v2.0.a1(--)
GO:0008150	Biological Process	GO:0002376	immune system process	19	61	Prupe.1G108500_v2.0.a1(MED21),Prupe.1G431500_v2.0.a1(KIN4A),Prupe.2G301300_v2.0.a1(HSP83A),Prupe.3G016600_v2.0.a1(At5g63020),Prupe.3G113500_v2.0.a1(CAJ1),Prupe.3G259100_v2.0.a1(CNGC2),Prupe.4G067800_v2.0.a1(PUB17),Prupe.4G120300_v2.0.a1(NEURL1B),Prupe.4G173000_v2.0.a1(rtn4ip1),Prupe.5G058500_v2.0.a1(BI-1),Prupe.5G218800_v2.0.a1(ASPG1),Prupe.6G062900_v2.0.a1(SKI2),Prupe.6G073100_v2.0.a1(Ufd1),Prup…	MSTRG.6427(NAC014),Prupe.1G011800_v2.0.a1(RRP41),Prupe.1G192100_v2.0.a1(--),Prupe.1G218500_v2.0.a1(TIFY9),Prupe.1G222900_v2.0.a1(DPL1),Prupe.1G238300_v2.0.a1(AIRP2),Prupe.1G279900_v2.0.a1(AGO7),Prupe.1G309800_v2.0.a1(NIMIN-2),Prupe.1G403100_v2.0.a1(GPA1),Prupe.1G448000_v2.0.a1(NUP85),Prupe.1G449000_v2.0.a1(RRP46),Prupe.1G469000_v2.0.a1(CRK29),Prupe.1G494400_v2.0.a1(ILL6),Prupe.1G529800_v2.0.a1(AE…
GO:0008150	Biological Process	GO:0022610	biological adhesion	2	17	Prupe.2G039600_v2.0.a1(DRP4C),Prupe.3G113500_v2.0.a1(CAJ1)	Prupe.1G107000_v2.0.a1(METK5),Prupe.1G414200_v2.0.a1(FUBP1),Prupe.1G518800_v2.0.a1(QUA2),Prupe.1G524300_v2.0.a1(--),Prupe.2G127200_v2.0.a1(Aatf),Prupe.2G247400_v2.0.a1(EPC1),Prupe.4G148600_v2.0.a1(ENP1),Prupe.4G208600_v2.0.a1(CHL),Prupe.5G052300_v2.0.a1(NPSN11),Prupe.5G208500_v2.0.a1(AP1),Prupe.6G053900_v2.0.a1(CHUP1),Prupe.6G194000_v2.0.a1(--),Prupe.8G052100_v2.0.a1(WTF9),Prupe.8G183800_v2.0.a1(…
GO:0008150	Biological Process	GO:0048519	negative regulation of biological process	71	193	Prupe.1G022500_v2.0.a1(DMC1),Prupe.1G061200_v2.0.a1(SIS8),Prupe.1G117800_v2.0.a1(HCF107),Prupe.1G129800_v2.0.a1(At3g05640),Prupe.1G217600_v2.0.a1(CPL3),Prupe.1G235800_v2.0.a1(ABCC5),Prupe.1G276000_v2.0.a1(CDF2),Prupe.1G330800_v2.0.a1(PME6),Prupe.1G330900_v2.0.a1(PMEI11),Prupe.1G378800_v2.0.a1(RL1),Prupe.1G447700_v2.0.a1(--),Prupe.1G460200_v2.0.a1(HIP1),Prupe.1G479100_v2.0.a1(Afg1l),Prupe.1G514700…	Prupe.1G011800_v2.0.a1(RRP41),Prupe.1G031100_v2.0.a1(WDL3),Prupe.1G106900_v2.0.a1(PDR3),Prupe.1G160800_v2.0.a1(--),Prupe.1G162200_v2.0.a1(ROQ1),Prupe.1G172900_v2.0.a1(Os01g0915200),Prupe.1G211000_v2.0.a1(RBOHD),Prupe.1G212500_v2.0.a1(--),Prupe.1G214700_v2.0.a1(ORTH2),Prupe.1G218500_v2.0.a1(TIFY9),Prupe.1G222900_v2.0.a1(DPL1),Prupe.1G224300_v2.0.a1(AHK3),Prupe.1G238300_v2.0.a1(AIRP2),Prupe.1G24280…
GO:0008150	Biological Process	GO:0040011	locomotion	11	38	Prupe.1G235800_v2.0.a1(ABCC5),Prupe.1G473700_v2.0.a1(--),Prupe.1G478400_v2.0.a1(HY5),Prupe.1G514700_v2.0.a1(--),Prupe.2G310800_v2.0.a1(BOB1),Prupe.3G051800_v2.0.a1(ABCC8),Prupe.5G112800_v2.0.a1(ABCC10),Prupe.5G189600_v2.0.a1(PRE6),Prupe.6G171800_v2.0.a1(ABCF5),Prupe.6G187200_v2.0.a1(DOT3),Prupe.7G165500_v2.0.a1(At2g18193)	Prupe.1G030700_v2.0.a1(NADKC),Prupe.1G222900_v2.0.a1(DPL1),Prupe.1G232100_v2.0.a1(At1g27900),Prupe.1G240300_v2.0.a1(ARP3),Prupe.1G363000_v2.0.a1(ABCB14),Prupe.1G365300_v2.0.a1(--),Prupe.1G378700_v2.0.a1(DDB_G0281937),Prupe.1G448000_v2.0.a1(NUP85),Prupe.1G507800_v2.0.a1(KOM),Prupe.1G518000_v2.0.a1(lip3),Prupe.2G221200_v2.0.a1(ELP6),Prupe.2G231100_v2.0.a1(ELP1),Prupe.2G278900_v2.0.a1(--),Prupe.2G29…
GO:0008150	Biological Process	GO:0000003	reproduction	102	196	MSTRG.12309(--),MSTRG.12601(--),Prupe.1G013100_v2.0.a1(WNK1),Prupe.1G022500_v2.0.a1(DMC1),Prupe.1G117600_v2.0.a1(ANX2),Prupe.1G131700_v2.0.a1(SUS2),Prupe.1G275700_v2.0.a1(MPSR1),Prupe.1G275900_v2.0.a1(PHL8),Prupe.1G276000_v2.0.a1(CDF2),Prupe.1G327800_v2.0.a1(--),Prupe.1G335600_v2.0.a1(SDS),Prupe.1G336400_v2.0.a1(AHK4),Prupe.1G353300_v2.0.a1(ABCG14),Prupe.1G392200_v2.0.a1(CLPB3),Prupe.1G418600_v2.…	MSTRG.12036(KAN2),Prupe.1G106900_v2.0.a1(PDR3),Prupe.1G129500_v2.0.a1(APUM24),Prupe.1G132400_v2.0.a1(GEX2),Prupe.1G192100_v2.0.a1(--),Prupe.1G222900_v2.0.a1(DPL1),Prupe.1G224300_v2.0.a1(AHK3),Prupe.1G238300_v2.0.a1(AIRP2),Prupe.1G240300_v2.0.a1(ARP3),Prupe.1G256300_v2.0.a1(--),Prupe.1G262200_v2.0.a1(ISE2),Prupe.1G264500_v2.0.a1(GALT6),Prupe.1G277500_v2.0.a1(NAP2),Prupe.1G287800_v2.0.a1(RPK2),Prup…
GO:0008150	Biological Process	GO:0032501	multicellular organismal process	140	308	MSTRG.12309(--),MSTRG.12601(--),Prupe.1G013100_v2.0.a1(WNK1),Prupe.1G022500_v2.0.a1(DMC1),Prupe.1G052400_v2.0.a1(AMT1-1),Prupe.1G061200_v2.0.a1(SIS8),Prupe.1G117600_v2.0.a1(ANX2),Prupe.1G131700_v2.0.a1(SUS2),Prupe.1G163700_v2.0.a1(RGA1),Prupe.1G226000_v2.0.a1(At1g67360),Prupe.1G235800_v2.0.a1(ABCC5),Prupe.1G275700_v2.0.a1(MPSR1),Prupe.1G275900_v2.0.a1(PHL8),Prupe.1G276000_v2.0.a1(CDF2),Prupe.1G27…	MSTRG.12036(KAN2),MSTRG.6427(NAC014),Prupe.1G000500_v2.0.a1(LRX2),Prupe.1G003100_v2.0.a1(DHAD),Prupe.1G015100_v2.0.a1(LOI1),Prupe.1G030300_v2.0.a1(CFM3A),Prupe.1G063600_v2.0.a1(SPCC1672.07),Prupe.1G079400_v2.0.a1(RID2),Prupe.1G079600_v2.0.a1(diexf),Prupe.1G082500_v2.0.a1(HPT1),Prupe.1G101800_v2.0.a1(TSS),Prupe.1G104400_v2.0.a1(ABCB11),Prupe.1G106900_v2.0.a1(PDR3),Prupe.1G109900_v2.0.a1(BOR1),Prup…
GO:0008150	Biological Process	GO:0022414	reproductive process	82	159	MSTRG.12309(--),MSTRG.12601(--),Prupe.1G013100_v2.0.a1(WNK1),Prupe.1G022500_v2.0.a1(DMC1),Prupe.1G117600_v2.0.a1(ANX2),Prupe.1G131700_v2.0.a1(SUS2),Prupe.1G275700_v2.0.a1(MPSR1),Prupe.1G275900_v2.0.a1(PHL8),Prupe.1G276000_v2.0.a1(CDF2),Prupe.1G327800_v2.0.a1(--),Prupe.1G335600_v2.0.a1(SDS),Prupe.1G353300_v2.0.a1(ABCG14),Prupe.1G418600_v2.0.a1(ANT),Prupe.1G429700_v2.0.a1(PK1),Prupe.1G460200_v2.0.a…	MSTRG.12036(KAN2),Prupe.1G129500_v2.0.a1(APUM24),Prupe.1G132400_v2.0.a1(GEX2),Prupe.1G192100_v2.0.a1(--),Prupe.1G222900_v2.0.a1(DPL1),Prupe.1G224300_v2.0.a1(AHK3),Prupe.1G238300_v2.0.a1(AIRP2),Prupe.1G240300_v2.0.a1(ARP3),Prupe.1G256300_v2.0.a1(--),Prupe.1G262200_v2.0.a1(ISE2),Prupe.1G264500_v2.0.a1(GALT6),Prupe.1G277500_v2.0.a1(NAP2),Prupe.1G287800_v2.0.a1(RPK2),Prupe.1G302500_v2.0.a1(ABCG21),Pr…
GO:0008150	Biological Process	GO:0071840	cellular component organization or biogenesis	185	592	MSTRG.12960(SMO1-1),MSTRG.13634(At2g31810),Prupe.1G022500_v2.0.a1(DMC1),Prupe.1G023700_v2.0.a1(VTE3),Prupe.1G042200_v2.0.a1(PAP6),Prupe.1G042400_v2.0.a1(FAO1),Prupe.1G052400_v2.0.a1(AMT1-1),Prupe.1G061500_v2.0.a1(At1g04770),Prupe.1G081800_v2.0.a1(NIFU3),Prupe.1G086200_v2.0.a1(--),Prupe.1G087900_v2.0.a1(4CL1),Prupe.1G110100_v2.0.a1(At1g48100),Prupe.1G117800_v2.0.a1(HCF107),Prupe.1G129800_v2.0.a1(A…	MSTRG.6046(SKP1),Prupe.1G000500_v2.0.a1(LRX2),Prupe.1G011800_v2.0.a1(RRP41),Prupe.1G013400_v2.0.a1(PSB27-2),Prupe.1G016600_v2.0.a1(yjcK),Prupe.1G023600_v2.0.a1(CML11),Prupe.1G030300_v2.0.a1(CFM3A),Prupe.1G031100_v2.0.a1(WDL3),Prupe.1G063600_v2.0.a1(SPCC1672.07),Prupe.1G064400_v2.0.a1(At3g42630),Prupe.1G064800_v2.0.a1(POPTRDRAFT_831870),Prupe.1G076400_v2.0.a1(Tbc1d5),Prupe.1G079200_v2.0.a1(MTX1),P…
GO:0008150	Biological Process	GO:0032502	developmental process	145	326	MSTRG.12309(--),MSTRG.12601(--),Prupe.1G013100_v2.0.a1(WNK1),Prupe.1G022500_v2.0.a1(DMC1),Prupe.1G052400_v2.0.a1(AMT1-1),Prupe.1G061200_v2.0.a1(SIS8),Prupe.1G117600_v2.0.a1(ANX2),Prupe.1G131700_v2.0.a1(SUS2),Prupe.1G226000_v2.0.a1(At1g67360),Prupe.1G275700_v2.0.a1(MPSR1),Prupe.1G275900_v2.0.a1(PHL8),Prupe.1G276000_v2.0.a1(CDF2),Prupe.1G277400_v2.0.a1(CYP704B1),Prupe.1G327800_v2.0.a1(--),Prupe.1G3…	MSTRG.12036(KAN2),MSTRG.6427(NAC014),Prupe.1G000500_v2.0.a1(LRX2),Prupe.1G003100_v2.0.a1(DHAD),Prupe.1G011700_v2.0.a1(ACL5),Prupe.1G015100_v2.0.a1(LOI1),Prupe.1G031100_v2.0.a1(WDL3),Prupe.1G063600_v2.0.a1(SPCC1672.07),Prupe.1G079400_v2.0.a1(RID2),Prupe.1G079600_v2.0.a1(diexf),Prupe.1G101800_v2.0.a1(TSS),Prupe.1G106900_v2.0.a1(PDR3),Prupe.1G109900_v2.0.a1(BOR1),Prupe.1G111800_v2.0.a1(INVC),Prupe.1…
GO:0008150	Biological Process	GO:0048518	positive regulation of biological process	52	161	Prupe.1G022500_v2.0.a1(DMC1),Prupe.1G070700_v2.0.a1(ATHX),Prupe.1G226000_v2.0.a1(At1g67360),Prupe.1G275900_v2.0.a1(PHL8),Prupe.1G313200_v2.0.a1(BHLH75),Prupe.1G378800_v2.0.a1(RL1),Prupe.1G410400_v2.0.a1(HSF30),Prupe.1G447700_v2.0.a1(--),Prupe.1G460200_v2.0.a1(HIP1),Prupe.1G500900_v2.0.a1(ERF012),Prupe.1G533100_v2.0.a1(VIL2),Prupe.1G576600_v2.0.a1(At4g06676),Prupe.2G263300_v2.0.a1(--),Prupe.2G3075…	Prupe.1G005900_v2.0.a1(--),Prupe.1G011800_v2.0.a1(RRP41),Prupe.1G034600_v2.0.a1(PSI1),Prupe.1G064400_v2.0.a1(At3g42630),Prupe.1G076400_v2.0.a1(Tbc1d5),Prupe.1G084200_v2.0.a1(wdr75),Prupe.1G114800_v2.0.a1(WRKY48),Prupe.1G129200_v2.0.a1(--),Prupe.1G152500_v2.0.a1(NFYC3),Prupe.1G160800_v2.0.a1(--),Prupe.1G192100_v2.0.a1(--),Prupe.1G214700_v2.0.a1(ORTH2),Prupe.1G214900_v2.0.a1(ERF115),Prupe.1G224000_…
GO:0003674	Molecular Function	GO:0045182	translation regulator activity	3	58	Prupe.4G001100_v2.0.a1(PCMP-H24),Prupe.6G199000_v2.0.a1(SVP),Prupe.7G165800_v2.0.a1(At1g09820)	Prupe.1G001600_v2.0.a1(PCMP-E7),Prupe.1G018800_v2.0.a1(PCMP-H56),Prupe.1G026500_v2.0.a1(At3g23020),Prupe.1G186300_v2.0.a1(At1g06710),Prupe.1G218200_v2.0.a1(PCMP-H89),Prupe.1G227600_v2.0.a1(DYW7),Prupe.1G281800_v2.0.a1(PCMP-E47),Prupe.1G454500_v2.0.a1(PCMP-H86),Prupe.1G454600_v2.0.a1(PCMP-E78),Prupe.1G503500_v2.0.a1(PCMP-E100),Prupe.1G508700_v2.0.a1(PCMP-A2),Prupe.1G554200_v2.0.a1(PCMP-E89),Prupe.…
GO:0003674	Molecular Function	GO:0003824	catalytic activity	730	1791	MSTRG.12309(--),MSTRG.12601(--),MSTRG.12960(SMO1-1),MSTRG.1307(ytqB),MSTRG.13634(At2g31810),MSTRG.163(ndhA),MSTRG.7766(GLIP3),MSTRG.7781(Os06g0179700),Prupe.1G002700_v2.0.a1(sll0005),Prupe.1G012200_v2.0.a1(HSP70-8),Prupe.1G013100_v2.0.a1(WNK1),Prupe.1G014000_v2.0.a1(OASA1),Prupe.1G018200_v2.0.a1(IP5P7),Prupe.1G020100_v2.0.a1(ZNRF4),Prupe.1G021000_v2.0.a1(VIT_05s0020g04070),Prupe.1G021900_v2.0.a1(…	MSTRG.11540(VIT_19s0014g04930),MSTRG.11541(VIT_19s0014g04930),MSTRG.12018(MIK2),MSTRG.6046(SKP1),MSTRG.6331(DJ1D),Prupe.1G000400_v2.0.a1(Os04g0609600),Prupe.1G001600_v2.0.a1(PCMP-E7),Prupe.1G003100_v2.0.a1(DHAD),Prupe.1G007200_v2.0.a1(LECRKS2),Prupe.1G011600_v2.0.a1(--),Prupe.1G011700_v2.0.a1(ACL5),Prupe.1G011800_v2.0.a1(RRP41),Prupe.1G015100_v2.0.a1(LOI1),Prupe.1G015600_v2.0.a1(PCMP-H3),Prupe.1G…
700_v2.0.a1(SBT3.8),Prupe.5G134500_v2.0.a1(DLO2),Prupe.5G134700_v2.0.a1(DLO2),Prupe.5G136900_v2.0.a1(--),Prupe.5G138200_v2.0.a1(CLPD),Prupe.5G139000_v2.0.a1(TSN1),Prupe.5G139600_v2.0.a1(PCMP-E8),Prupe.5G143400_v2.0.a1(PHS1),Prupe.5G144300_v2.0.a1(pcnB),Prupe.5G144700_v2.0.a1(LCB2a),Prupe.5G144800_v2.0.a1(--),Prupe.5G146300_v2.0.a1(PAT07),Prupe.5G152000_v2.0.a1(KING1),Prupe.5G152200_v2.0.a1(CYP94B…
GO:0003674	Molecular Function	GO:0004871	signal transducer activity	36	65	Prupe.1G299300_v2.0.a1(NIK1),Prupe.1G336400_v2.0.a1(AHK4),Prupe.1G400600_v2.0.a1(GLR2.8),Prupe.1G447700_v2.0.a1(--),Prupe.1G462400_v2.0.a1(CRYD),Prupe.1G470100_v2.0.a1(--),Prupe.2G034700_v2.0.a1(RR9),Prupe.2G176600_v2.0.a1(HIPP39),Prupe.2G183700_v2.0.a1(PHY1),Prupe.2G198500_v2.0.a1(APRR5),Prupe.2G292000_v2.0.a1(EMS1),Prupe.3G201700_v2.0.a1(AHK2),Prupe.3G303100_v2.0.a1(At3g03770),Prupe.3G303700_v2…	Prupe.1G027000_v2.0.a1(NFP),Prupe.1G084300_v2.0.a1(At5g57670),Prupe.1G105500_v2.0.a1(PCMP-H61),Prupe.1G105800_v2.0.a1(PDK),Prupe.1G114800_v2.0.a1(WRKY48),Prupe.1G139900_v2.0.a1(PERK3),Prupe.1G145600_v2.0.a1(RBK2),Prupe.1G178800_v2.0.a1(AHP4),Prupe.1G224300_v2.0.a1(AHK3),Prupe.1G249800_v2.0.a1(NIK3),Prupe.1G254900_v2.0.a1(At1g07650),Prupe.1G334000_v2.0.a1(ADO3),Prupe.1G355500_v2.0.a1(BSK1),Prupe.1…
GO:0003674	Molecular Function	GO:0005215	transporter activity	166	305	Prupe.1G019900_v2.0.a1(SULTR3,1),Prupe.1G023100_v2.0.a1(ACA13),Prupe.1G038700_v2.0.a1(PHT1-4),Prupe.1G042500_v2.0.a1(PHO1),Prupe.1G052400_v2.0.a1(AMT1-1),Prupe.1G067100_v2.0.a1(HKT6),Prupe.1G078700_v2.0.a1(HMA2),Prupe.1G082000_v2.0.a1(PMA4),Prupe.1G117800_v2.0.a1(HCF107),Prupe.1G163700_v2.0.a1(RGA1),Prupe.1G230200_v2.0.a1(CYP76B10),Prupe.1G235800_v2.0.a1(ABCC5),Prupe.1G244400_v2.0.a1(PHT2-1),Prup…	Prupe.1G017800_v2.0.a1(CNGC1),Prupe.1G023400_v2.0.a1(ACA13),Prupe.1G023600_v2.0.a1(CML11),Prupe.1G026500_v2.0.a1(At3g23020),Prupe.1G090300_v2.0.a1(DTX16),Prupe.1G091700_v2.0.a1(CIPK21),Prupe.1G104400_v2.0.a1(ABCB11),Prupe.1G106900_v2.0.a1(PDR3),Prupe.1G109900_v2.0.a1(BOR1),Prupe.1G114800_v2.0.a1(WRKY48),Prupe.1G124400_v2.0.a1(NPF5.14),Prupe.1G132500_v2.0.a1(BCE2),Prupe.1G138100_v2.0.a1(At5g48970)…
GO:0003674	Molecular Function	GO:0060089	molecular transducer activity	35	52	Prupe.1G299300_v2.0.a1(NIK1),Prupe.1G336400_v2.0.a1(AHK4),Prupe.1G400600_v2.0.a1(GLR2.8),Prupe.1G462400_v2.0.a1(CRYD),Prupe.1G470100_v2.0.a1(--),Prupe.2G034700_v2.0.a1(RR9),Prupe.2G176600_v2.0.a1(HIPP39),Prupe.2G183700_v2.0.a1(PHY1),Prupe.2G292000_v2.0.a1(EMS1),Prupe.3G201700_v2.0.a1(AHK2),Prupe.3G259100_v2.0.a1(CNGC2),Prupe.3G303100_v2.0.a1(At3g03770),Prupe.3G303700_v2.0.a1(LYK2),Prupe.4G005900_…	Prupe.1G027000_v2.0.a1(NFP),Prupe.1G084300_v2.0.a1(At5g57670),Prupe.1G105500_v2.0.a1(PCMP-H61),Prupe.1G105800_v2.0.a1(PDK),Prupe.1G114800_v2.0.a1(WRKY48),Prupe.1G139900_v2.0.a1(PERK3),Prupe.1G145600_v2.0.a1(RBK2),Prupe.1G224300_v2.0.a1(AHK3),Prupe.1G249800_v2.0.a1(NIK3),Prupe.1G254900_v2.0.a1(At1g07650),Prupe.1G355500_v2.0.a1(BSK1),Prupe.1G399700_v2.0.a1(GLR2.8),Prupe.2G010600_v2.0.a1(--),Prupe.2…
GO:0003674	Molecular Function	GO:0001071	nucleic acid binding transcription factor activity	86	160	Prupe.1G021200_v2.0.a1(HSFA6b),Prupe.1G027500_v2.0.a1(AUX22D),Prupe.1G027600_v2.0.a1(IAA14),Prupe.1G096900_v2.0.a1(CjBAp12),Prupe.1G208500_v2.0.a1(HYH),Prupe.1G275900_v2.0.a1(PHL8),Prupe.1G276000_v2.0.a1(CDF2),Prupe.1G298200_v2.0.a1(BZIP8),Prupe.1G313200_v2.0.a1(BHLH75),Prupe.1G336400_v2.0.a1(AHK4),Prupe.1G341000_v2.0.a1(IDD5),Prupe.1G388600_v2.0.a1(DOF3.4),Prupe.1G410400_v2.0.a1(HSF30),Prupe.1G4…	MSTRG.4269(RLT3),MSTRG.6427(NAC014),Prupe.1G030500_v2.0.a1(BHLH92),Prupe.1G037700_v2.0.a1(ERF095),Prupe.1G037900_v2.0.a1(ERF1B),Prupe.1G071400_v2.0.a1(WRKY11),Prupe.1G114800_v2.0.a1(WRKY48),Prupe.1G152500_v2.0.a1(NFYC3),Prupe.1G197700_v2.0.a1(POSF21),Prupe.1G212700_v2.0.a1(ERF087),Prupe.1G214900_v2.0.a1(ERF115),Prupe.1G219800_v2.0.a1(COL15),Prupe.1G224000_v2.0.a1(CAMTA4),Prupe.1G224300_v2.0.a1(AH…
GO:0003674	Molecular Function	GO:0016530	metallochaperone activity	6	9	Prupe.1G235800_v2.0.a1(ABCC5),Prupe.2G306700_v2.0.a1(MTM1),Prupe.3G051800_v2.0.a1(ABCC8),Prupe.3G227000_v2.0.a1(FH),Prupe.5G084900_v2.0.a1(CCS),Prupe.5G112800_v2.0.a1(ABCC10)	Prupe.1G004000_v2.0.a1(--),Prupe.1G106900_v2.0.a1(PDR3),Prupe.2G084300_v2.0.a1(PDR2),Prupe.3G092800_v2.0.a1(CBWD1),Prupe.4G235300_v2.0.a1(ABCC3),Prupe.5G023800_v2.0.a1(CBWD1),Prupe.7G056200_v2.0.a1(ABCG15),Prupe.8G060400_v2.0.a1(PAA1),Prupe.I000500_v2.0.a1(ABCC3)
GO:0003674	Molecular Function	GO:0016209	antioxidant activity	29	34	Prupe.1G070700_v2.0.a1(ATHX),Prupe.1G252100_v2.0.a1(At1g60420),Prupe.1G252200_v2.0.a1(At1g60420),Prupe.1G265600_v2.0.a1(TRX2),Prupe.1G453400_v2.0.a1(YUC6),Prupe.1G458900_v2.0.a1(At2g24580),Prupe.2G020100_v2.0.a1(PAO1),Prupe.2G174800_v2.0.a1(GT4),Prupe.3G219600_v2.0.a1(PER27),Prupe.3G219700_v2.0.a1(PER3),Prupe.4G019200_v2.0.a1(APR3),Prupe.4G056100_v2.0.a1(PER19),Prupe.4G183200_v2.0.a1(At3g15360),P…	Prupe.1G211000_v2.0.a1(RBOHD),Prupe.1G360200_v2.0.a1(Os01g0794400),Prupe.1G397400_v2.0.a1(PER18),Prupe.1G456900_v2.0.a1(rnaseh2b),Prupe.1G460600_v2.0.a1(PER16),Prupe.1G522500_v2.0.a1(CLEB3J9),Prupe.2G269400_v2.0.a1(FSD2),Prupe.2G287900_v2.0.a1(PER66),Prupe.2G292400_v2.0.a1(--),Prupe.3G013800_v2.0.a1(PAO4),Prupe.3G179900_v2.0.a1(PAO2),Prupe.3G231400_v2.0.a1(NDB1),Prupe.3G278900_v2.0.a1(PER63),Prup…
GO:0003674	Molecular Function	GO:0005488	binding	753	2027	MSTRG.12960(SMO1-1),MSTRG.13634(At2g31810),MSTRG.163(ndhA),Prupe.1G002700_v2.0.a1(sll0005),Prupe.1G012200_v2.0.a1(HSP70-8),Prupe.1G013100_v2.0.a1(WNK1),Prupe.1G014000_v2.0.a1(OASA1),Prupe.1G016000_v2.0.a1(FLZ8),Prupe.1G016900_v2.0.a1(--),Prupe.1G019900_v2.0.a1(SULTR3,1),Prupe.1G020000_v2.0.a1(--),Prupe.1G020100_v2.0.a1(ZNRF4),Prupe.1G021000_v2.0.a1(VIT_05s0020g04070),Prupe.1G021200_v2.0.a1(HSFA6b…	MSTRG.11540(VIT_19s0014g04930),MSTRG.11541(VIT_19s0014g04930),MSTRG.4269(RLT3),MSTRG.4486(RPV1),Prupe.1G000400_v2.0.a1(Os04g0609600),Prupe.1G000500_v2.0.a1(LRX2),Prupe.1G001600_v2.0.a1(PCMP-E7),Prupe.1G003100_v2.0.a1(DHAD),Prupe.1G003600_v2.0.a1(PP2B12),Prupe.1G004000_v2.0.a1(--),Prupe.1G005900_v2.0.a1(--),Prupe.1G006000_v2.0.a1(--),Prupe.1G007200_v2.0.a1(LECRKS2),Prupe.1G011700_v2.0.a1(ACL5),Pru…
.a1(At4g27190),Prupe.4G202600_v2.0.a1(--),Prupe.4G202900_v2.0.a1(ACD6),Prupe.4G203600_v2.0.a1(ACD6),Prupe.4G204200_v2.0.a1(UBI11),Prupe.4G205100_v2.0.a1(THI1),Prupe.4G208400_v2.0.a1(spg1),Prupe.4G208600_v2.0.a1(CHL),Prupe.4G213200_v2.0.a1(PPD6),Prupe.4G213800_v2.0.a1(CPK9),Prupe.4G215200_v2.0.a1(VIT_19s0090g00570),Prupe.4G215900_v2.0.a1(LPXK),Prupe.4G216900_v2.0.a1(At5g55070),Prupe.4G217100_v2.0.…
GO:0003674	Molecular Function	GO:0005198	structural molecule activity	18	140	Prupe.1G081800_v2.0.a1(NIFU3),Prupe.1G117600_v2.0.a1(ANX2),Prupe.1G392200_v2.0.a1(CLPB3),Prupe.1G498000_v2.0.a1(PMI1),Prupe.2G139200_v2.0.a1(RPL35),Prupe.2G206900_v2.0.a1(SPD1),Prupe.3G258500_v2.0.a1(CLPB3),Prupe.3G266900_v2.0.a1(FTSH6),Prupe.4G001100_v2.0.a1(PCMP-H24),Prupe.4G190500_v2.0.a1(LHCB3),Prupe.4G245500_v2.0.a1(--),Prupe.5G203700_v2.0.a1(CLPB1),Prupe.6G002700_v2.0.a1(MET1),Prupe.6G17180…	Prupe.1G009500_v2.0.a1(--),Prupe.1G013800_v2.0.a1(--),Prupe.1G030600_v2.0.a1(RPS15A),Prupe.1G031100_v2.0.a1(WDL3),Prupe.1G041500_v2.0.a1(RPL14B),Prupe.1G047000_v2.0.a1(RPL23A),Prupe.1G073100_v2.0.a1(RPL7B),Prupe.1G080900_v2.0.a1(rplY),Prupe.1G086800_v2.0.a1(RPS7A),Prupe.1G101300_v2.0.a1(--),Prupe.1G129500_v2.0.a1(APUM24),Prupe.1G130100_v2.0.a1(RPL19B),Prupe.1G172800_v2.0.a1(RPS8),Prupe.1G198900_v…
GO:0003674	Molecular Function	GO:0031386	protein tag	1	0	Prupe.6G102700_v2.0.a1(UBL5)	--
GO:0003674	Molecular Function	GO:0045735	nutrient reservoir activity	0	4	--	Prupe.1G152000_v2.0.a1(GIP2),Prupe.4G208600_v2.0.a1(CHL),Prupe.7G200100_v2.0.a1(ABP20),Prupe.8G240600_v2.0.a1(PLP9)
GO:0003674	Molecular Function	GO:0009055	electron carrier activity	13	36	Prupe.1G068000_v2.0.a1(GRXC4),Prupe.1G085400_v2.0.a1(ATR2),Prupe.1G358900_v2.0.a1(PETE),Prupe.1G441800_v2.0.a1(--),Prupe.1G505400_v2.0.a1(NIA1),Prupe.1G562300_v2.0.a1(ARPN),Prupe.1G573600_v2.0.a1(SEND33),Prupe.2G133000_v2.0.a1(--),Prupe.3G113500_v2.0.a1(CAJ1),Prupe.5G004000_v2.0.a1(PILS1),Prupe.5G242500_v2.0.a1(--),Prupe.7G092000_v2.0.a1(At5g39865),Prupe.7G246200_v2.0.a1(At2g25060)	Prupe.1G037500_v2.0.a1(ETFB),Prupe.1G117500_v2.0.a1(--),Prupe.1G140400_v2.0.a1(GRXS2),Prupe.1G343400_v2.0.a1(--),Prupe.1G348700_v2.0.a1(DJC76),Prupe.1G362400_v2.0.a1(ptges2),Prupe.1G413900_v2.0.a1(NDL2),Prupe.1G448300_v2.0.a1(At2g25830),Prupe.1G508800_v2.0.a1(--),Prupe.1G515800_v2.0.a1(MIK2),Prupe.2G087700_v2.0.a1(RPS14),Prupe.2G094300_v2.0.a1(GRXC9),Prupe.2G149300_v2.0.a1(--),Prupe.2G284600_v2.0…
GO:0003674	Molecular Function	GO:0098772	molecular function regulator	30	62	Prupe.1G032500_v2.0.a1(PI1),Prupe.1G042400_v2.0.a1(FAO1),Prupe.1G070700_v2.0.a1(ATHX),Prupe.1G163700_v2.0.a1(RGA1),Prupe.1G330800_v2.0.a1(PME6),Prupe.1G330900_v2.0.a1(PMEI11),Prupe.1G507100_v2.0.a1(grpE),Prupe.1G529500_v2.0.a1(PME7),Prupe.1G552600_v2.0.a1(--),Prupe.2G115600_v2.0.a1(--),Prupe.2G310600_v2.0.a1(PME34),Prupe.3G031000_v2.0.a1(PMEU1),Prupe.3G113500_v2.0.a1(CAJ1),Prupe.4G155200_v2.0.a1(…	Prupe.1G076400_v2.0.a1(Tbc1d5),Prupe.1G114800_v2.0.a1(WRKY48),Prupe.1G172900_v2.0.a1(Os01g0915200),Prupe.1G178800_v2.0.a1(AHP4),Prupe.1G234400_v2.0.a1(B'ETA),Prupe.1G273100_v2.0.a1(ORC6),Prupe.1G310900_v2.0.a1(COL6),Prupe.1G329700_v2.0.a1(At2g44510),Prupe.1G371200_v2.0.a1(MCRS1),Prupe.1G375100_v2.0.a1(BBD1),Prupe.1G378700_v2.0.a1(DDB_G0281937),Prupe.1G403100_v2.0.a1(GPA1),Prupe.1G467100_v2.0.a1(B…
GO:0003674	Molecular Function	GO:0000988	transcription factor activity, protein binding	13	35	Prupe.1G410400_v2.0.a1(HSF30),Prupe.2G307500_v2.0.a1(SIGE),Prupe.3G042100_v2.0.a1(MYB3),Prupe.3G042300_v2.0.a1(MYB2),Prupe.5G093400_v2.0.a1(MYB3R1),Prupe.5G235300_v2.0.a1(TIFY6B),Prupe.6G303300_v2.0.a1(MYB61),Prupe.7G128800_v2.0.a1(MYB36),Prupe.7G165500_v2.0.a1(At2g18193),Prupe.7G229000_v2.0.a1(MBF1C),Prupe.8G073700_v2.0.a1(MADS27),Prupe.8G164300_v2.0.a1(MYB308),Prupe.8G270000_v2.0.a1(P)	Prupe.1G049600_v2.0.a1(--),Prupe.1G051400_v2.0.a1(PCMP-H73),Prupe.1G218500_v2.0.a1(TIFY9),Prupe.1G253400_v2.0.a1(WER),Prupe.1G319400_v2.0.a1(PHL),Prupe.1G331500_v2.0.a1(TIFY6B),Prupe.1G348800_v2.0.a1(At5g23290),Prupe.1G371100_v2.0.a1(BBX21),Prupe.1G416400_v2.0.a1(RAX3),Prupe.1G463300_v2.0.a1(PMRT15),Prupe.1G535400_v2.0.a1(ngdn),Prupe.2G215900_v2.0.a1(Gtf2f2),Prupe.2G249800_v2.0.a1(EFL1),Prupe.3G0…
GO:0005575	Cellular Component	GO:0005623	cell	633	1783	MSTRG.12309(--),MSTRG.12601(--),MSTRG.1307(ytqB),MSTRG.13634(At2g31810),MSTRG.163(ndhA),Prupe.1G013100_v2.0.a1(WNK1),Prupe.1G014000_v2.0.a1(OASA1),Prupe.1G016900_v2.0.a1(--),Prupe.1G019900_v2.0.a1(SULTR3,1),Prupe.1G020000_v2.0.a1(--),Prupe.1G020100_v2.0.a1(ZNRF4),Prupe.1G021000_v2.0.a1(VIT_05s0020g04070),Prupe.1G021200_v2.0.a1(HSFA6b),Prupe.1G022500_v2.0.a1(DMC1),Prupe.1G023100_v2.0.a1(ACA13),Pru…	MSTRG.11540(VIT_19s0014g04930),MSTRG.11541(VIT_19s0014g04930),MSTRG.4269(RLT3),MSTRG.6427(NAC014),Prupe.1G000500_v2.0.a1(LRX2),Prupe.1G001600_v2.0.a1(PCMP-E7),Prupe.1G003100_v2.0.a1(DHAD),Prupe.1G004000_v2.0.a1(--),Prupe.1G005900_v2.0.a1(--),Prupe.1G007200_v2.0.a1(LECRKS2),Prupe.1G009500_v2.0.a1(--),Prupe.1G011700_v2.0.a1(ACL5),Prupe.1G011800_v2.0.a1(RRP41),Prupe.1G013400_v2.0.a1(PSB27-2),Prupe.1…
_v2.0.a1(BHLH28),Prupe.5G132300_v2.0.a1(At1g32780),Prupe.5G132700_v2.0.a1(At1g32860),Prupe.5G133400_v2.0.a1(GALT31A),Prupe.5G134000_v2.0.a1(At1g07660),Prupe.5G134900_v2.0.a1(Os03g0120900),Prupe.5G135800_v2.0.a1(At3g30340),Prupe.5G136400_v2.0.a1(RPL9),Prupe.5G137900_v2.0.a1(FAX4),Prupe.5G138200_v2.0.a1(CLPD),Prupe.5G139000_v2.0.a1(TSN1),Prupe.5G139600_v2.0.a1(PCMP-E8),Prupe.5G141000_v2.0.a1(PAM16L…
GO:0005575	Cellular Component	GO:0044464	cell part	633	1781	MSTRG.12309(--),MSTRG.12601(--),MSTRG.1307(ytqB),MSTRG.13634(At2g31810),MSTRG.163(ndhA),Prupe.1G013100_v2.0.a1(WNK1),Prupe.1G014000_v2.0.a1(OASA1),Prupe.1G016900_v2.0.a1(--),Prupe.1G019900_v2.0.a1(SULTR3,1),Prupe.1G020000_v2.0.a1(--),Prupe.1G020100_v2.0.a1(ZNRF4),Prupe.1G021000_v2.0.a1(VIT_05s0020g04070),Prupe.1G021200_v2.0.a1(HSFA6b),Prupe.1G022500_v2.0.a1(DMC1),Prupe.1G023100_v2.0.a1(ACA13),Pru…	MSTRG.11540(VIT_19s0014g04930),MSTRG.11541(VIT_19s0014g04930),MSTRG.4269(RLT3),MSTRG.6427(NAC014),Prupe.1G000500_v2.0.a1(LRX2),Prupe.1G001600_v2.0.a1(PCMP-E7),Prupe.1G003100_v2.0.a1(DHAD),Prupe.1G004000_v2.0.a1(--),Prupe.1G005900_v2.0.a1(--),Prupe.1G007200_v2.0.a1(LECRKS2),Prupe.1G009500_v2.0.a1(--),Prupe.1G011700_v2.0.a1(ACL5),Prupe.1G011800_v2.0.a1(RRP41),Prupe.1G013400_v2.0.a1(PSB27-2),Prupe.1…
0_v2.0.a1(At1g32780),Prupe.5G132700_v2.0.a1(At1g32860),Prupe.5G133400_v2.0.a1(GALT31A),Prupe.5G134000_v2.0.a1(At1g07660),Prupe.5G134900_v2.0.a1(Os03g0120900),Prupe.5G135800_v2.0.a1(At3g30340),Prupe.5G136400_v2.0.a1(RPL9),Prupe.5G137900_v2.0.a1(FAX4),Prupe.5G138200_v2.0.a1(CLPD),Prupe.5G139000_v2.0.a1(TSN1),Prupe.5G139600_v2.0.a1(PCMP-E8),Prupe.5G141000_v2.0.a1(PAM16L2),Prupe.5G141800_v2.0.a1(BON1…
GO:0005575	Cellular Component	GO:0055044	symplast	27	60	Prupe.1G052400_v2.0.a1(AMT1-1),Prupe.1G221500_v2.0.a1(BAG5),Prupe.1G463500_v2.0.a1(At4g31140),Prupe.2G108500_v2.0.a1(--),Prupe.2G136300_v2.0.a1(UNE10),Prupe.2G213600_v2.0.a1(PIP2-5),Prupe.2G319000_v2.0.a1(NHL26),Prupe.2G319700_v2.0.a1(COMT1),Prupe.3G063500_v2.0.a1(TIP2-1),Prupe.3G071300_v2.0.a1(HSP70-14),Prupe.3G072000_v2.0.a1(SULTR3,4),Prupe.3G219600_v2.0.a1(PER27),Prupe.3G219700_v2.0.a1(PER3),P…	Prupe.1G107000_v2.0.a1(METK5),Prupe.1G156300_v2.0.a1(STP13),Prupe.1G249400_v2.0.a1(CRK2),Prupe.1G268100_v2.0.a1(HIR2),Prupe.1G333300_v2.0.a1(NUP155),Prupe.1G356400_v2.0.a1(--),Prupe.1G378900_v2.0.a1(At2g16250),Prupe.1G397400_v2.0.a1(PER18),Prupe.1G403100_v2.0.a1(GPA1),Prupe.1G418400_v2.0.a1(CSLC12),Prupe.1G456000_v2.0.a1(ARA1),Prupe.1G493800_v2.0.a1(ALDH3H1),Prupe.1G513200_v2.0.a1(BXL7),Prupe.1G5…
GO:0005575	Cellular Component	GO:0009295	nucleoid	3	9	Prupe.2G317700_v2.0.a1(HSP21),Prupe.3G113500_v2.0.a1(CAJ1),Prupe.5G165000_v2.0.a1(TUFB1)	Prupe.1G132500_v2.0.a1(BCE2),Prupe.1G289300_v2.0.a1(FLN2),Prupe.2G060900_v2.0.a1(GYRA),Prupe.2G212300_v2.0.a1(At3g19810),Prupe.2G269400_v2.0.a1(FSD2),Prupe.2G326200_v2.0.a1(atad-3),Prupe.5G101100_v2.0.a1(MURE),Prupe.6G108600_v2.0.a1(ABCF1),Prupe.7G156000_v2.0.a1(atad-3)
GO:0005575	Cellular Component	GO:0005576	extracellular region	67	132	Prupe.1G016900_v2.0.a1(--),Prupe.1G091300_v2.0.a1(PR-1),Prupe.1G103700_v2.0.a1(CHUP1),Prupe.1G110100_v2.0.a1(At1g48100),Prupe.1G116100_v2.0.a1(At4g16230),Prupe.1G117600_v2.0.a1(ANX2),Prupe.1G120900_v2.0.a1(--),Prupe.1G163700_v2.0.a1(RGA1),Prupe.1G222800_v2.0.a1(LA1),Prupe.1G317100_v2.0.a1(--),Prupe.1G330800_v2.0.a1(PME6),Prupe.1G357800_v2.0.a1(AMY2),Prupe.1G373300_v2.0.a1(CKX5),Prupe.1G431500_v2.…	Prupe.1G000500_v2.0.a1(LRX2),Prupe.1G030300_v2.0.a1(CFM3A),Prupe.1G069800_v2.0.a1(XTH23),Prupe.1G088600_v2.0.a1(XTH23),Prupe.1G088900_v2.0.a1(XTH23),Prupe.1G104900_v2.0.a1(--),Prupe.1G111700_v2.0.a1(MYB108),Prupe.1G169700_v2.0.a1(XTH15),Prupe.1G172900_v2.0.a1(Os01g0915200),Prupe.1G275300_v2.0.a1(RNS1),Prupe.1G282800_v2.0.a1(At5g61250),Prupe.1G337500_v2.0.a1(PAP8),Prupe.1G352200_v2.0.a1(AGAL1),Pru…
GO:0005575	Cellular Component	GO:0030054	cell junction	28	67	Prupe.1G052400_v2.0.a1(AMT1-1),Prupe.1G221500_v2.0.a1(BAG5),Prupe.1G463500_v2.0.a1(At4g31140),Prupe.2G108500_v2.0.a1(--),Prupe.2G136300_v2.0.a1(UNE10),Prupe.2G213600_v2.0.a1(PIP2-5),Prupe.2G319000_v2.0.a1(NHL26),Prupe.2G319700_v2.0.a1(COMT1),Prupe.3G063500_v2.0.a1(TIP2-1),Prupe.3G071300_v2.0.a1(HSP70-14),Prupe.3G072000_v2.0.a1(SULTR3,4),Prupe.3G113500_v2.0.a1(CAJ1),Prupe.3G219600_v2.0.a1(PER27),P…	Prupe.1G107000_v2.0.a1(METK5),Prupe.1G156300_v2.0.a1(STP13),Prupe.1G249400_v2.0.a1(CRK2),Prupe.1G268100_v2.0.a1(HIR2),Prupe.1G320100_v2.0.a1(--),Prupe.1G333300_v2.0.a1(NUP155),Prupe.1G356400_v2.0.a1(--),Prupe.1G378900_v2.0.a1(At2g16250),Prupe.1G397400_v2.0.a1(PER18),Prupe.1G403100_v2.0.a1(GPA1),Prupe.1G418400_v2.0.a1(CSLC12),Prupe.1G456000_v2.0.a1(ARA1),Prupe.1G493800_v2.0.a1(ALDH3H1),Prupe.1G513…
GO:0005575	Cellular Component	GO:0044421	extracellular region part	11	21	Prupe.1G222800_v2.0.a1(LA1),Prupe.1G373300_v2.0.a1(CKX5),Prupe.1G431500_v2.0.a1(KIN4A),Prupe.1G562300_v2.0.a1(ARPN),Prupe.2G026700_v2.0.a1(CKX6),Prupe.2G152000_v2.0.a1(SBTI1.1),Prupe.2G207100_v2.0.a1(RD19D),Prupe.3G255000_v2.0.a1(SCPL25),Prupe.5G084900_v2.0.a1(CCS),Prupe.6G112800_v2.0.a1(SODCP),Prupe.6G335000_v2.0.a1(SODCC)	Prupe.1G030300_v2.0.a1(CFM3A),Prupe.1G275300_v2.0.a1(RNS1),Prupe.1G357100_v2.0.a1(Bp10),Prupe.1G371600_v2.0.a1(RD19C),Prupe.2G280800_v2.0.a1(EXL3),Prupe.2G327500_v2.0.a1(EXL1),Prupe.3G025900_v2.0.a1(OSCBPY),Prupe.4G111900_v2.0.a1(EXL7),Prupe.4G208600_v2.0.a1(CHL),Prupe.5G019400_v2.0.a1(--),Prupe.6G224100_v2.0.a1(ACBP1),Prupe.7G062600_v2.0.a1(RGA1),Prupe.7G132800_v2.0.a1(--),Prupe.7G140500_v2.0.a1…
GO:0005575	Cellular Component	GO:0044425	membrane part	279	616	MSTRG.12960(SMO1-1),MSTRG.163(ndhA),Prupe.1G016900_v2.0.a1(--),Prupe.1G019900_v2.0.a1(SULTR3,1),Prupe.1G023100_v2.0.a1(ACA13),Prupe.1G023700_v2.0.a1(VTE3),Prupe.1G037200_v2.0.a1(At4g08300),Prupe.1G037600_v2.0.a1(ATL16),Prupe.1G038700_v2.0.a1(PHT1-4),Prupe.1G042400_v2.0.a1(FAO1),Prupe.1G042500_v2.0.a1(PHO1),Prupe.1G052400_v2.0.a1(AMT1-1),Prupe.1G061200_v2.0.a1(SIS8),Prupe.1G067100_v2.0.a1(HKT6),Pr…	MSTRG.642(--),Prupe.1G013400_v2.0.a1(PSB27-2),Prupe.1G023400_v2.0.a1(ACA13),Prupe.1G026500_v2.0.a1(At3g23020),Prupe.1G027000_v2.0.a1(NFP),Prupe.1G049600_v2.0.a1(--),Prupe.1G061900_v2.0.a1(AOMI),Prupe.1G069900_v2.0.a1(Tmem230),Prupe.1G076400_v2.0.a1(Tbc1d5),Prupe.1G079200_v2.0.a1(MTX1),Prupe.1G082500_v2.0.a1(HPT1),Prupe.1G091700_v2.0.a1(CIPK21),Prupe.1G096100_v2.0.a1(ATL56),Prupe.1G104400_v2.0.a1(…
GO:0005575	Cellular Component	GO:0039679	viral occlusion body	2	4	Prupe.2G039600_v2.0.a1(DRP4C),Prupe.8G010000_v2.0.a1(RPM1)	Prupe.2G104100_v2.0.a1(AUG7),Prupe.5G052300_v2.0.a1(NPSN11),Prupe.7G093400_v2.0.a1(SYP121),Prupe.8G199900_v2.0.a1(--)
GO:0005575	Cellular Component	GO:0019012	virion	3	19	Prupe.3G258500_v2.0.a1(CLPB3),Prupe.3G277800_v2.0.a1(3MMP),Prupe.6G247000_v2.0.a1(ITN1)	Prupe.1G120200_v2.0.a1(DSC1),Prupe.1G257700_v2.0.a1(At5g40240),Prupe.1G324300_v2.0.a1(DNAJB8),Prupe.1G491400_v2.0.a1(PLSP1),Prupe.1G503500_v2.0.a1(PCMP-E100),Prupe.2G049200_v2.0.a1(At3g12390),Prupe.4G036900_v2.0.a1(Hnrnpul1),Prupe.4G048500_v2.0.a1(BHLH162),Prupe.4G156600_v2.0.a1(BBX22),Prupe.5G003000_v2.0.a1(BZIP50),Prupe.5G052300_v2.0.a1(NPSN11),Prupe.5G080600_v2.0.a1(PCMP-E6),Prupe.5G208500_v2.…
GO:0005575	Cellular Component	GO:0044423	virion part	2	16	Prupe.3G277800_v2.0.a1(3MMP),Prupe.6G247000_v2.0.a1(ITN1)	Prupe.1G120200_v2.0.a1(DSC1),Prupe.1G324300_v2.0.a1(DNAJB8),Prupe.1G491400_v2.0.a1(PLSP1),Prupe.1G503500_v2.0.a1(PCMP-E100),Prupe.2G049200_v2.0.a1(At3g12390),Prupe.4G036900_v2.0.a1(Hnrnpul1),Prupe.4G048500_v2.0.a1(BHLH162),Prupe.4G156600_v2.0.a1(BBX22),Prupe.5G003000_v2.0.a1(BZIP50),Prupe.5G052300_v2.0.a1(NPSN11),Prupe.5G080600_v2.0.a1(PCMP-E6),Prupe.7G174900_v2.0.a1(P4H10),Prupe.7G196600_v2.0.a1…
GO:0005575	Cellular Component	GO:0016020	membrane	376	861	MSTRG.12960(SMO1-1),MSTRG.163(ndhA),Prupe.1G013100_v2.0.a1(WNK1),Prupe.1G016900_v2.0.a1(--),Prupe.1G019900_v2.0.a1(SULTR3,1),Prupe.1G020000_v2.0.a1(--),Prupe.1G023100_v2.0.a1(ACA13),Prupe.1G023700_v2.0.a1(VTE3),Prupe.1G033900_v2.0.a1(CSLG2),Prupe.1G037200_v2.0.a1(At4g08300),Prupe.1G037600_v2.0.a1(ATL16),Prupe.1G038700_v2.0.a1(PHT1-4),Prupe.1G042200_v2.0.a1(PAP6),Prupe.1G042400_v2.0.a1(FAO1),Prupe…	MSTRG.642(--),Prupe.1G007200_v2.0.a1(LECRKS2),Prupe.1G013400_v2.0.a1(PSB27-2),Prupe.1G017800_v2.0.a1(CNGC1),Prupe.1G018900_v2.0.a1(HMT3),Prupe.1G023400_v2.0.a1(ACA13),Prupe.1G023600_v2.0.a1(CML11),Prupe.1G026500_v2.0.a1(At3g23020),Prupe.1G027000_v2.0.a1(NFP),Prupe.1G047800_v2.0.a1(TOM9-2),Prupe.1G049600_v2.0.a1(--),Prupe.1G061900_v2.0.a1(AOMI),Prupe.1G069900_v2.0.a1(Tmem230),Prupe.1G076400_v2.0.a…
GO:0005575	Cellular Component	GO:0031012	extracellular matrix	4	0	Prupe.1G562300_v2.0.a1(ARPN),Prupe.2G152000_v2.0.a1(SBTI1.1),Prupe.3G277800_v2.0.a1(3MMP),Prupe.3G277900_v2.0.a1(3MMP)	--
GO:0005575	Cellular Component	GO:0043226	organelle	437	1331	MSTRG.12309(--),MSTRG.12601(--),MSTRG.12960(SMO1-1),MSTRG.1307(ytqB),MSTRG.13634(At2g31810),MSTRG.163(ndhA),Prupe.1G019900_v2.0.a1(SULTR3,1),Prupe.1G020000_v2.0.a1(--),Prupe.1G020100_v2.0.a1(ZNRF4),Prupe.1G021000_v2.0.a1(VIT_05s0020g04070),Prupe.1G021200_v2.0.a1(HSFA6b),Prupe.1G022500_v2.0.a1(DMC1),Prupe.1G023100_v2.0.a1(ACA13),Prupe.1G023700_v2.0.a1(VTE3),Prupe.1G027500_v2.0.a1(AUX22D),Prupe.1G0…	MSTRG.4269(RLT3),MSTRG.6427(NAC014),Prupe.1G001600_v2.0.a1(PCMP-E7),Prupe.1G003100_v2.0.a1(DHAD),Prupe.1G004000_v2.0.a1(--),Prupe.1G005900_v2.0.a1(--),Prupe.1G009500_v2.0.a1(--),Prupe.1G011800_v2.0.a1(RRP41),Prupe.1G013400_v2.0.a1(PSB27-2),Prupe.1G013800_v2.0.a1(--),Prupe.1G015100_v2.0.a1(LOI1),Prupe.1G015600_v2.0.a1(PCMP-H3),Prupe.1G018800_v2.0.a1(PCMP-H56),Prupe.1G026400_v2.0.a1(CIPK4),Prupe.1G…
pe.7G079900_v2.0.a1(WCRKC1),Prupe.7G084600_v2.0.a1(RH52),Prupe.7G085000_v2.0.a1(ATXR4),Prupe.7G085700_v2.0.a1(RRP5),Prupe.7G088100_v2.0.a1(AMP1),Prupe.7G088600_v2.0.a1(OsI_12825),Prupe.7G089800_v2.0.a1(At5g06550),Prupe.7G090800_v2.0.a1(CPK1),Prupe.7G091000_v2.0.a1(At5g06400),Prupe.7G093200_v2.0.a1(CP33),Prupe.7G093300_v2.0.a1(tatdn1),Prupe.7G093500_v2.0.a1(SYP121),Prupe.7G094600_v2.0.a1(--),Prupe…
GO:0005575	Cellular Component	GO:0045202	synapse	5	4	Prupe.1G514700_v2.0.a1(--),Prupe.2G226200_v2.0.a1(EXO70H1),Prupe.2G310800_v2.0.a1(BOB1),Prupe.3G113500_v2.0.a1(CAJ1),Prupe.6G086700_v2.0.a1(EXO70H1)	Prupe.5G039900_v2.0.a1(PIRL4),Prupe.5G098200_v2.0.a1(FTIP3),Prupe.6G286200_v2.0.a1(IREG2),Prupe.7G148900_v2.0.a1(--)
GO:0005575	Cellular Component	GO:0044456	synapse part	3	2	Prupe.2G226200_v2.0.a1(EXO70H1),Prupe.3G113500_v2.0.a1(CAJ1),Prupe.6G086700_v2.0.a1(EXO70H1)	Prupe.5G098200_v2.0.a1(FTIP3),Prupe.6G286200_v2.0.a1(IREG2)
GO:0005575	Cellular Component	GO:0099512	supramolecular fiber	8	22	Prupe.1G431500_v2.0.a1(KIN4A),Prupe.2G310800_v2.0.a1(BOB1),Prupe.3G113500_v2.0.a1(CAJ1),Prupe.4G227900_v2.0.a1(FIM5),Prupe.5G189900_v2.0.a1(EB1B),Prupe.5G203700_v2.0.a1(CLPB1),Prupe.6G263700_v2.0.a1(DYNLL1),Prupe.7G082400_v2.0.a1(KIN7D)	Prupe.1G031100_v2.0.a1(WDL3),Prupe.1G084200_v2.0.a1(wdr75),Prupe.1G240300_v2.0.a1(ARP3),Prupe.1G364800_v2.0.a1(TUBB2),Prupe.1G542600_v2.0.a1(TUBA),Prupe.2G020500_v2.0.a1(NLE1),Prupe.2G104100_v2.0.a1(AUG7),Prupe.2G295200_v2.0.a1(TUBB1),Prupe.3G044200_v2.0.a1(MDN1),Prupe.3G068100_v2.0.a1(--),Prupe.3G274500_v2.0.a1(D6PKL2),Prupe.3G289100_v2.0.a1(PCMP-H32),Prupe.4G005400_v2.0.a1(MAP70.5),Prupe.4G0178…
GO:0005575	Cellular Component	GO:0031974	membrane-enclosed lumen	49	255	Prupe.1G022500_v2.0.a1(DMC1),Prupe.1G108500_v2.0.a1(MED21),Prupe.1G217600_v2.0.a1(CPL3),Prupe.1G378000_v2.0.a1(RL6),Prupe.1G410400_v2.0.a1(HSF30),Prupe.1G427100_v2.0.a1(CYP81Q32),Prupe.1G431500_v2.0.a1(KIN4A),Prupe.1G478400_v2.0.a1(HY5),Prupe.1G533100_v2.0.a1(VIL2),Prupe.2G120300_v2.0.a1(ARAC9),Prupe.2G176600_v2.0.a1(HIPP39),Prupe.2G183800_v2.0.a1(SPA1),Prupe.2G207200_v2.0.a1(CHY1),Prupe.2G207600…	Prupe.1G004000_v2.0.a1(--),Prupe.1G011800_v2.0.a1(RRP41),Prupe.1G034900_v2.0.a1(ECI2),Prupe.1G037500_v2.0.a1(ETFB),Prupe.1G049600_v2.0.a1(--),Prupe.1G051400_v2.0.a1(PCMP-H73),Prupe.1G063600_v2.0.a1(SPCC1672.07),Prupe.1G073000_v2.0.a1(--),Prupe.1G079400_v2.0.a1(RID2),Prupe.1G079600_v2.0.a1(diexf),Prupe.1G084200_v2.0.a1(wdr75),Prupe.1G101300_v2.0.a1(--),Prupe.1G105800_v2.0.a1(PDK),Prupe.1G107000_v2…
GO:0005575	Cellular Component	GO:0032991	macromolecular complex	169	642	Prupe.1G020000_v2.0.a1(--),Prupe.1G020100_v2.0.a1(ZNRF4),Prupe.1G022500_v2.0.a1(DMC1),Prupe.1G023100_v2.0.a1(ACA13),Prupe.1G037600_v2.0.a1(ATL16),Prupe.1G039500_v2.0.a1(OsI_27673),Prupe.1G078700_v2.0.a1(HMA2),Prupe.1G082000_v2.0.a1(PMA4),Prupe.1G085400_v2.0.a1(ATR2),Prupe.1G108500_v2.0.a1(MED21),Prupe.1G163700_v2.0.a1(RGA1),Prupe.1G172600_v2.0.a1(FKBP65),Prupe.1G217600_v2.0.a1(CPL3),Prupe.1G22860…	Prupe.1G009500_v2.0.a1(--),Prupe.1G011700_v2.0.a1(ACL5),Prupe.1G011800_v2.0.a1(RRP41),Prupe.1G013400_v2.0.a1(PSB27-2),Prupe.1G013800_v2.0.a1(--),Prupe.1G018800_v2.0.a1(PCMP-H56),Prupe.1G023400_v2.0.a1(ACA13),Prupe.1G023600_v2.0.a1(CML11),Prupe.1G030300_v2.0.a1(CFM3A),Prupe.1G030600_v2.0.a1(RPS15A),Prupe.1G031100_v2.0.a1(WDL3),Prupe.1G034900_v2.0.a1(ECI2),Prupe.1G041500_v2.0.a1(RPL14B),Prupe.1G047…
GO:0005575	Cellular Component	GO:0044422	organelle part	234	700	MSTRG.163(ndhA),Prupe.1G020000_v2.0.a1(--),Prupe.1G020100_v2.0.a1(ZNRF4),Prupe.1G022500_v2.0.a1(DMC1),Prupe.1G023700_v2.0.a1(VTE3),Prupe.1G037600_v2.0.a1(ATL16),Prupe.1G039500_v2.0.a1(OsI_27673),Prupe.1G042200_v2.0.a1(PAP6),Prupe.1G042500_v2.0.a1(PHO1),Prupe.1G061200_v2.0.a1(SIS8),Prupe.1G070700_v2.0.a1(ATHX),Prupe.1G081800_v2.0.a1(NIFU3),Prupe.1G085400_v2.0.a1(ATR2),Prupe.1G108500_v2.0.a1(MED21)…	Prupe.1G003100_v2.0.a1(DHAD),Prupe.1G004000_v2.0.a1(--),Prupe.1G009500_v2.0.a1(--),Prupe.1G011800_v2.0.a1(RRP41),Prupe.1G013400_v2.0.a1(PSB27-2),Prupe.1G013800_v2.0.a1(--),Prupe.1G018800_v2.0.a1(PCMP-H56),Prupe.1G030300_v2.0.a1(CFM3A),Prupe.1G030600_v2.0.a1(RPS15A),Prupe.1G031100_v2.0.a1(WDL3),Prupe.1G034900_v2.0.a1(ECI2),Prupe.1G037500_v2.0.a1(ETFB),Prupe.1G047000_v2.0.a1(RPL23A),Prupe.1G047800_…

## Sheet: R0-vs-R5
GO ID (level1)	GO Term (level1)	GO ID (level2)	GO Term (level2)	number_of_R0-vs-R5 (up)	number_of_R0-vs-R5 (down)	Genes_of_R0-vs-R5_up	Genes_of_R0-vs-R5_down
GO:0008150	Biological Process	GO:0009987	cellular process	900	2604	MSTRG.12309(--),MSTRG.12601(--),MSTRG.12960(SMO1-1),Prupe.1G012200_v2.0.a1(HSP70-8),Prupe.1G013100_v2.0.a1(WNK1),Prupe.1G014000_v2.0.a1(OASA1),Prupe.1G018200_v2.0.a1(IP5P7),Prupe.1G019900_v2.0.a1(SULTR3,1),Prupe.1G020100_v2.0.a1(ZNRF4),Prupe.1G021000_v2.0.a1(VIT_05s0020g04070),Prupe.1G021200_v2.0.a1(HSFA6b),Prupe.1G022500_v2.0.a1(DMC1),Prupe.1G023100_v2.0.a1(ACA13),Prupe.1G023200_v2.0.a1(ACA13),P…	MSTRG.12036(KAN2),MSTRG.20179(THA2),MSTRG.2927(--),MSTRG.6046(SKP1),Prupe.1G000400_v2.0.a1(Os04g0609600),Prupe.1G001600_v2.0.a1(PCMP-E7),Prupe.1G003000_v2.0.a1(PKS5),Prupe.1G003100_v2.0.a1(DHAD),Prupe.1G005800_v2.0.a1(--),Prupe.1G005900_v2.0.a1(--),Prupe.1G006000_v2.0.a1(--),Prupe.1G006700_v2.0.a1(RPL13AD),Prupe.1G006900_v2.0.a1(--),Prupe.1G007200_v2.0.a1(LECRKS2),Prupe.1G009500_v2.0.a1(--),Prupe…
,Prupe.3G222100_v2.0.a1(STK),Prupe.3G223200_v2.0.a1(XTH9),Prupe.3G223400_v2.0.a1(PRP8A),Prupe.3G223800_v2.0.a1(PCMP-H43),Prupe.3G224900_v2.0.a1(SD18),Prupe.3G225100_v2.0.a1(SD18),Prupe.3G225700_v2.0.a1(SD113),Prupe.3G228300_v2.0.a1(ENT3),Prupe.3G228600_v2.0.a1(DGK5),Prupe.3G230200_v2.0.a1(PVA42),Prupe.3G231200_v2.0.a1(--),Prupe.3G231400_v2.0.a1(NDB1),Prupe.3G231700_v2.0.a1(PCMP-E3),Prupe.3G232000…
.0.a1(RPP2B),Prupe.7G114900_v2.0.a1(KIPK2),Prupe.7G115400_v2.0.a1(SBEI),Prupe.7G115500_v2.0.a1(GRF3),Prupe.7G115900_v2.0.a1(DREB1B),Prupe.7G117100_v2.0.a1(At3g23620),Prupe.7G117200_v2.0.a1(HSFA3),Prupe.7G119000_v2.0.a1(--),Prupe.7G119100_v2.0.a1(CSLA9),Prupe.7G120300_v2.0.a1(KDTA),Prupe.7G120800_v2.0.a1(--),Prupe.7G121200_v2.0.a1(RPL24),Prupe.7G122400_v2.0.a1(PAB7),Prupe.7G123500_v2.0.a1(CYP97C1)…
GO:0008150	Biological Process	GO:0008152	metabolic process	866	2426	MSTRG.12309(--),MSTRG.12601(--),MSTRG.12960(SMO1-1),MSTRG.1307(ytqB),Prupe.1G013100_v2.0.a1(WNK1),Prupe.1G014000_v2.0.a1(OASA1),Prupe.1G018200_v2.0.a1(IP5P7),Prupe.1G019900_v2.0.a1(SULTR3,1),Prupe.1G020100_v2.0.a1(ZNRF4),Prupe.1G021000_v2.0.a1(VIT_05s0020g04070),Prupe.1G021200_v2.0.a1(HSFA6b),Prupe.1G022500_v2.0.a1(DMC1),Prupe.1G023100_v2.0.a1(ACA13),Prupe.1G023200_v2.0.a1(ACA13),Prupe.1G023700_v…	MSTRG.13435(--),MSTRG.20179(THA2),MSTRG.2927(--),MSTRG.4269(RLT3),MSTRG.6559(RPS23),Prupe.1G000400_v2.0.a1(Os04g0609600),Prupe.1G001100_v2.0.a1(At5g58090),Prupe.1G001600_v2.0.a1(PCMP-E7),Prupe.1G003000_v2.0.a1(PKS5),Prupe.1G003100_v2.0.a1(DHAD),Prupe.1G005800_v2.0.a1(--),Prupe.1G005900_v2.0.a1(--),Prupe.1G006000_v2.0.a1(--),Prupe.1G006700_v2.0.a1(RPL13AD),Prupe.1G006900_v2.0.a1(--),Prupe.1G007200…
Prupe.4G002100_v2.0.a1(At4g31140),Prupe.4G004400_v2.0.a1(MTACP2),Prupe.4G005200_v2.0.a1(P67),Prupe.4G005400_v2.0.a1(MAP70.5),Prupe.4G007900_v2.0.a1(TK),Prupe.4G008000_v2.0.a1(PCMP-E12),Prupe.4G008600_v2.0.a1(At4g17280),Prupe.4G009300_v2.0.a1(RPP13L4),Prupe.4G009900_v2.0.a1(emc3),Prupe.4G011700_v2.0.a1(CDS1),Prupe.4G014600_v2.0.a1(PFP-BETA),Prupe.4G015400_v2.0.a1(EBS),Prupe.4G015700_v2.0.a1(SRF8),…
0.a1(PAP26),Prupe.7G250700_v2.0.a1(TYRAAT1),Prupe.7G252200_v2.0.a1(--),Prupe.7G252700_v2.0.a1(MCM5),Prupe.7G252800_v2.0.a1(DCL4),Prupe.7G255900_v2.0.a1(RPS11),Prupe.7G256200_v2.0.a1(HIP1),Prupe.7G258200_v2.0.a1(RPL39A),Prupe.7G258500_v2.0.a1(ChiC),Prupe.7G260600_v2.0.a1(RPS12),Prupe.7G265500_v2.0.a1(DYW9),Prupe.7G266200_v2.0.a1(RPOT3-SYL),Prupe.7G266900_v2.0.a1(RPL5),Prupe.7G268000_v2.0.a1(LETM1)…
GO:0008150	Biological Process	GO:0048511	rhythmic process	14	20	Prupe.1G013100_v2.0.a1(WNK1),Prupe.1G022500_v2.0.a1(DMC1),Prupe.1G305500_v2.0.a1(STN7),Prupe.2G034700_v2.0.a1(RR9),Prupe.2G198500_v2.0.a1(APRR5),Prupe.2G293400_v2.0.a1(RUP2),Prupe.3G221100_v2.0.a1(MIP1A),Prupe.3G268600_v2.0.a1(Msi1),Prupe.4G013500_v2.0.a1(COP1),Prupe.4G227900_v2.0.a1(FIM5),Prupe.6G089800_v2.0.a1(PHOT1),Prupe.6G239400_v2.0.a1(PER21),Prupe.7G210100_v2.0.a1(GATA21),Prupe.8G183500_v2…	Prupe.1G111800_v2.0.a1(INVC),Prupe.1G216700_v2.0.a1(LIR1),Prupe.1G222900_v2.0.a1(DPL1),Prupe.1G463300_v2.0.a1(PMRT15),Prupe.1G494200_v2.0.a1(ARR8),Prupe.2G096100_v2.0.a1(DSP4),Prupe.2G143400_v2.0.a1(RAD51C),Prupe.2G249800_v2.0.a1(EFL1),Prupe.2G304900_v2.0.a1(TOF1),Prupe.2G318900_v2.0.a1(APRR5),Prupe.3G194500_v2.0.a1(COL9),Prupe.3G233500_v2.0.a1(SRF3),Prupe.3G300700_v2.0.a1(PHB3),Prupe.4G047200_v2…
GO:0008150	Biological Process	GO:0098754	detoxification	26	46	Prupe.1G129100_v2.0.a1(HIPP23),Prupe.1G137600_v2.0.a1(HIPP36),Prupe.1G265600_v2.0.a1(TRX2),Prupe.2G320300_v2.0.a1(HIPP09),Prupe.3G219600_v2.0.a1(PER27),Prupe.3G219700_v2.0.a1(PER3),Prupe.3G284800_v2.0.a1(EO),Prupe.4G004800_v2.0.a1(HIPP07),Prupe.4G056100_v2.0.a1(PER19),Prupe.4G183200_v2.0.a1(At3g15360),Prupe.5G011300_v2.0.a1(CAT1),Prupe.5G044000_v2.0.a1(PER20),Prupe.5G084900_v2.0.a1(CCS),Prupe.5G1…	Prupe.1G211000_v2.0.a1(RBOHD),Prupe.1G323100_v2.0.a1(HIPP37),Prupe.1G356700_v2.0.a1(At5g42250),Prupe.1G390300_v2.0.a1(--),Prupe.1G456900_v2.0.a1(rnaseh2b),Prupe.1G491400_v2.0.a1(PLSP1),Prupe.1G511200_v2.0.a1(HIPP24),Prupe.1G522500_v2.0.a1(CLEB3J9),Prupe.2G039200_v2.0.a1(CITRX),Prupe.2G269400_v2.0.a1(FSD2),Prupe.2G287900_v2.0.a1(PER66),Prupe.2G288800_v2.0.a1(SDH),Prupe.3G043200_v2.0.a1(NLP3),Prupe…
GO:0008150	Biological Process	GO:0099531	presynaptic process involved in synaptic transmission	3	2	Prupe.2G165500_v2.0.a1(FTIP3),Prupe.2G226200_v2.0.a1(EXO70H1),Prupe.6G086700_v2.0.a1(EXO70H1)	Prupe.5G098200_v2.0.a1(FTIP3),Prupe.7G268000_v2.0.a1(LETM1)
GO:0008150	Biological Process	GO:0050896	response to stimulus	416	937	MSTRG.12960(SMO1-1),Prupe.1G012200_v2.0.a1(HSP70-8),Prupe.1G013100_v2.0.a1(WNK1),Prupe.1G020100_v2.0.a1(ZNRF4),Prupe.1G022500_v2.0.a1(DMC1),Prupe.1G025600_v2.0.a1(KCS20),Prupe.1G027500_v2.0.a1(AUX22D),Prupe.1G027600_v2.0.a1(IAA14),Prupe.1G032500_v2.0.a1(PI1),Prupe.1G038700_v2.0.a1(PHT1-4),Prupe.1G042200_v2.0.a1(PAP6),Prupe.1G042400_v2.0.a1(FAO1),Prupe.1G042500_v2.0.a1(PHO1),Prupe.1G061200_v2.0.a1…	MSTRG.11143(BAHD1),MSTRG.6046(SKP1),Prupe.1G001100_v2.0.a1(At5g58090),Prupe.1G003100_v2.0.a1(DHAD),Prupe.1G007200_v2.0.a1(LECRKS2),Prupe.1G010400_v2.0.a1(EF1A),Prupe.1G011600_v2.0.a1(--),Prupe.1G011800_v2.0.a1(RRP41),Prupe.1G026400_v2.0.a1(CIPK4),Prupe.1G027000_v2.0.a1(NFP),Prupe.1G028800_v2.0.a1(SEOB),Prupe.1G030300_v2.0.a1(CFM3A),Prupe.1G034900_v2.0.a1(ECI2),Prupe.1G057400_v2.0.a1(GLCAT14A),Pru…
GO:0008150	Biological Process	GO:0040007	growth	28	85	Prupe.1G110100_v2.0.a1(At1g48100),Prupe.1G129800_v2.0.a1(At3g05640),Prupe.1G149000_v2.0.a1(V2),Prupe.1G226000_v2.0.a1(At1g67360),Prupe.1G275700_v2.0.a1(MPSR1),Prupe.1G327800_v2.0.a1(--),Prupe.1G378800_v2.0.a1(RL1),Prupe.1G418500_v2.0.a1(BHLH74),Prupe.1G460200_v2.0.a1(HIP1),Prupe.1G514700_v2.0.a1(--),Prupe.1G520800_v2.0.a1(PHI-1),Prupe.1G560600_v2.0.a1(PSD3),Prupe.1G579200_v2.0.a1(BAM1),Prupe.3G20…	Prupe.1G011800_v2.0.a1(RRP41),Prupe.1G031100_v2.0.a1(WDL3),Prupe.1G034600_v2.0.a1(PSI1),Prupe.1G063600_v2.0.a1(SPCC1672.07),Prupe.1G079600_v2.0.a1(diexf),Prupe.1G097400_v2.0.a1(Pigb),Prupe.1G140000_v2.0.a1(TON2),Prupe.1G210300_v2.0.a1(ERF1-3),Prupe.1G222900_v2.0.a1(DPL1),Prupe.1G225500_v2.0.a1(At1g11780),Prupe.1G240300_v2.0.a1(ARP3),Prupe.1G251200_v2.0.a1(At1g48100),Prupe.1G277500_v2.0.a1(NAP2),P…
GO:0008150	Biological Process	GO:0051704	multi-organism process	111	273	Prupe.1G022500_v2.0.a1(DMC1),Prupe.1G042200_v2.0.a1(PAP6),Prupe.1G096900_v2.0.a1(CjBAp12),Prupe.1G099000_v2.0.a1(GAE1),Prupe.1G108600_v2.0.a1(EEF1AKNMT),Prupe.1G117600_v2.0.a1(ANX2),Prupe.1G120900_v2.0.a1(--),Prupe.1G299300_v2.0.a1(NIK1),Prupe.1G300200_v2.0.a1(--),Prupe.1G327800_v2.0.a1(--),Prupe.1G364000_v2.0.a1(TLP1),Prupe.1G379100_v2.0.a1(--),Prupe.1G411400_v2.0.a1(--),Prupe.1G429700_v2.0.a1(P…	Prupe.1G007200_v2.0.a1(LECRKS2),Prupe.1G011800_v2.0.a1(RRP41),Prupe.1G026500_v2.0.a1(At3g23020),Prupe.1G028100_v2.0.a1(PRA1D),Prupe.1G048700_v2.0.a1(PCMP-H44),Prupe.1G106900_v2.0.a1(PDR3),Prupe.1G113400_v2.0.a1(RWA2),Prupe.1G132400_v2.0.a1(GEX2),Prupe.1G140000_v2.0.a1(TON2),Prupe.1G154700_v2.0.a1(RANGAP2),Prupe.1G211000_v2.0.a1(RBOHD),Prupe.1G218500_v2.0.a1(TIFY9),Prupe.1G222900_v2.0.a1(DPL1),Pru…
GO:0008150	Biological Process	GO:0050789	regulation of biological process	339	908	MSTRG.12309(--),MSTRG.12601(--),Prupe.1G013100_v2.0.a1(WNK1),Prupe.1G019900_v2.0.a1(SULTR3,1),Prupe.1G021000_v2.0.a1(VIT_05s0020g04070),Prupe.1G021200_v2.0.a1(HSFA6b),Prupe.1G022500_v2.0.a1(DMC1),Prupe.1G027500_v2.0.a1(AUX22D),Prupe.1G027600_v2.0.a1(IAA14),Prupe.1G042400_v2.0.a1(FAO1),Prupe.1G042500_v2.0.a1(PHO1),Prupe.1G061200_v2.0.a1(SIS8),Prupe.1G061500_v2.0.a1(At1g04770),Prupe.1G068000_v2.0.a…	MSTRG.4269(RLT3),MSTRG.6559(RPS23),Prupe.1G001600_v2.0.a1(PCMP-E7),Prupe.1G005800_v2.0.a1(--),Prupe.1G005900_v2.0.a1(--),Prupe.1G006000_v2.0.a1(--),Prupe.1G010400_v2.0.a1(EF1A),Prupe.1G011800_v2.0.a1(RRP41),Prupe.1G015100_v2.0.a1(LOI1),Prupe.1G018800_v2.0.a1(PCMP-H56),Prupe.1G026400_v2.0.a1(CIPK4),Prupe.1G026500_v2.0.a1(At3g23020),Prupe.1G027000_v2.0.a1(NFP),Prupe.1G027400_v2.0.a1(PCMP-H24),Prupe…
GO:0008150	Biological Process	GO:0071840	cellular component organization or biogenesis	190	748	MSTRG.12960(SMO1-1),Prupe.1G022500_v2.0.a1(DMC1),Prupe.1G023700_v2.0.a1(VTE3),Prupe.1G042200_v2.0.a1(PAP6),Prupe.1G042400_v2.0.a1(FAO1),Prupe.1G061500_v2.0.a1(At1g04770),Prupe.1G086200_v2.0.a1(--),Prupe.1G087900_v2.0.a1(4CL1),Prupe.1G088900_v2.0.a1(XTH23),Prupe.1G110100_v2.0.a1(At1g48100),Prupe.1G129800_v2.0.a1(At3g05640),Prupe.1G146600_v2.0.a1(PPD),Prupe.1G149000_v2.0.a1(V2),Prupe.1G226000_v2.0.…	MSTRG.6046(SKP1),Prupe.1G006900_v2.0.a1(--),Prupe.1G010400_v2.0.a1(EF1A),Prupe.1G011800_v2.0.a1(RRP41),Prupe.1G013400_v2.0.a1(PSB27-2),Prupe.1G013500_v2.0.a1(RPS18A),Prupe.1G030300_v2.0.a1(CFM3A),Prupe.1G031100_v2.0.a1(WDL3),Prupe.1G051000_v2.0.a1(--),Prupe.1G057400_v2.0.a1(GLCAT14A),Prupe.1G063600_v2.0.a1(SPCC1672.07),Prupe.1G064400_v2.0.a1(At3g42630),Prupe.1G064800_v2.0.a1(POPTRDRAFT_831870),Pr…
GO:0008150	Biological Process	GO:0023052	signaling	123	295	Prupe.1G013100_v2.0.a1(WNK1),Prupe.1G027500_v2.0.a1(AUX22D),Prupe.1G027600_v2.0.a1(IAA14),Prupe.1G042400_v2.0.a1(FAO1),Prupe.1G042500_v2.0.a1(PHO1),Prupe.1G061200_v2.0.a1(SIS8),Prupe.1G172600_v2.0.a1(FKBP65),Prupe.1G208500_v2.0.a1(HYH),Prupe.1G217600_v2.0.a1(CPL3),Prupe.1G242100_v2.0.a1(RGLG1),Prupe.1G252100_v2.0.a1(At1g60420),Prupe.1G252200_v2.0.a1(At1g60420),Prupe.1G255000_v2.0.a1(PUB18),Prupe.…	Prupe.1G026400_v2.0.a1(CIPK4),Prupe.1G026500_v2.0.a1(At3g23020),Prupe.1G027000_v2.0.a1(NFP),Prupe.1G091700_v2.0.a1(CIPK21),Prupe.1G094200_v2.0.a1(At5g57670),Prupe.1G104400_v2.0.a1(ABCB11),Prupe.1G105500_v2.0.a1(PCMP-H61),Prupe.1G105800_v2.0.a1(PDK),Prupe.1G122700_v2.0.a1(SAR1A),Prupe.1G139900_v2.0.a1(PERK3),Prupe.1G145600_v2.0.a1(RBK2),Prupe.1G152500_v2.0.a1(NFYC3),Prupe.1G162200_v2.0.a1(ROQ1),Pr…
GO:0008150	Biological Process	GO:0065007	biological regulation	371	978	MSTRG.12309(--),MSTRG.12601(--),Prupe.1G013100_v2.0.a1(WNK1),Prupe.1G019900_v2.0.a1(SULTR3,1),Prupe.1G021000_v2.0.a1(VIT_05s0020g04070),Prupe.1G021200_v2.0.a1(HSFA6b),Prupe.1G022500_v2.0.a1(DMC1),Prupe.1G027500_v2.0.a1(AUX22D),Prupe.1G027600_v2.0.a1(IAA14),Prupe.1G042400_v2.0.a1(FAO1),Prupe.1G042500_v2.0.a1(PHO1),Prupe.1G061200_v2.0.a1(SIS8),Prupe.1G061500_v2.0.a1(At1g04770),Prupe.1G068000_v2.0.a…	MSTRG.4269(RLT3),MSTRG.6559(RPS23),Prupe.1G001600_v2.0.a1(PCMP-E7),Prupe.1G005800_v2.0.a1(--),Prupe.1G005900_v2.0.a1(--),Prupe.1G006000_v2.0.a1(--),Prupe.1G010400_v2.0.a1(EF1A),Prupe.1G011700_v2.0.a1(ACL5),Prupe.1G011800_v2.0.a1(RRP41),Prupe.1G015100_v2.0.a1(LOI1),Prupe.1G018800_v2.0.a1(PCMP-H56),Prupe.1G026400_v2.0.a1(CIPK4),Prupe.1G026500_v2.0.a1(At3g23020),Prupe.1G027000_v2.0.a1(NFP),Prupe.1G0…
GO:0008150	Biological Process	GO:0002376	immune system process	23	68	Prupe.1G334800_v2.0.a1(At1g14780),Prupe.1G431500_v2.0.a1(KIN4A),Prupe.2G301300_v2.0.a1(HSP83A),Prupe.3G016600_v2.0.a1(At5g63020),Prupe.3G113500_v2.0.a1(CAJ1),Prupe.3G259100_v2.0.a1(CNGC2),Prupe.4G067800_v2.0.a1(PUB17),Prupe.4G194800_v2.0.a1(LIF2),Prupe.5G058500_v2.0.a1(BI-1),Prupe.5G218800_v2.0.a1(ASPG1),Prupe.6G038400_v2.0.a1(ndhN),Prupe.6G062900_v2.0.a1(SKI2),Prupe.6G073100_v2.0.a1(Ufd1),Prupe.…	Prupe.1G011800_v2.0.a1(RRP41),Prupe.1G140000_v2.0.a1(TON2),Prupe.1G218500_v2.0.a1(TIFY9),Prupe.1G222900_v2.0.a1(DPL1),Prupe.1G238300_v2.0.a1(AIRP2),Prupe.1G279900_v2.0.a1(AGO7),Prupe.1G357200_v2.0.a1(CCT2),Prupe.1G403100_v2.0.a1(GPA1),Prupe.1G448000_v2.0.a1(NUP85),Prupe.1G449000_v2.0.a1(RRP46),Prupe.1G471100_v2.0.a1(At2g25620),Prupe.1G494400_v2.0.a1(ILL6),Prupe.1G500000_v2.0.a1(LYM1),Prupe.1G5298…
GO:0008150	Biological Process	GO:0048519	negative regulation of biological process	78	218	Prupe.1G022500_v2.0.a1(DMC1),Prupe.1G061200_v2.0.a1(SIS8),Prupe.1G129800_v2.0.a1(At3g05640),Prupe.1G217600_v2.0.a1(CPL3),Prupe.1G242100_v2.0.a1(RGLG1),Prupe.1G276000_v2.0.a1(CDF2),Prupe.1G330800_v2.0.a1(PME6),Prupe.1G330900_v2.0.a1(PMEI11),Prupe.1G378800_v2.0.a1(RL1),Prupe.1G405200_v2.0.a1(MYB123),Prupe.1G447700_v2.0.a1(--),Prupe.1G460200_v2.0.a1(HIP1),Prupe.1G514700_v2.0.a1(--),Prupe.1G533100_v2…	Prupe.1G011800_v2.0.a1(RRP41),Prupe.1G030200_v2.0.a1(NRPE7),Prupe.1G031100_v2.0.a1(WDL3),Prupe.1G057400_v2.0.a1(GLCAT14A),Prupe.1G106900_v2.0.a1(PDR3),Prupe.1G162200_v2.0.a1(ROQ1),Prupe.1G173900_v2.0.a1(RPP0B),Prupe.1G211000_v2.0.a1(RBOHD),Prupe.1G218500_v2.0.a1(TIFY9),Prupe.1G222900_v2.0.a1(DPL1),Prupe.1G225500_v2.0.a1(At1g11780),Prupe.1G238300_v2.0.a1(AIRP2),Prupe.1G242800_v2.0.a1(MKP1),Prupe.1…
GO:0008150	Biological Process	GO:0098743	cell aggregation	1	0	Prupe.6G235600_v2.0.a1(EIN2)	--
GO:0008150	Biological Process	GO:0022610	biological adhesion	2	19	Prupe.2G039600_v2.0.a1(DRP4C),Prupe.3G113500_v2.0.a1(CAJ1)	Prupe.1G403600_v2.0.a1(ERECTA),Prupe.1G414200_v2.0.a1(FUBP1),Prupe.1G524300_v2.0.a1(--),Prupe.2G127200_v2.0.a1(Aatf),Prupe.2G247400_v2.0.a1(EPC1),Prupe.3G170000_v2.0.a1(ARPC1B),Prupe.3G192000_v2.0.a1(TMN12),Prupe.3G208600_v2.0.a1(PDIL2-3),Prupe.4G148600_v2.0.a1(ENP1),Prupe.4G208600_v2.0.a1(CHL),Prupe.5G052300_v2.0.a1(NPSN11),Prupe.5G214700_v2.0.a1(Os03g0802700),Prupe.6G269800_v2.0.a1(At3g54130),P…
GO:0008150	Biological Process	GO:0001906	cell killing	0	1	--	Prupe.4G268400_v2.0.a1(--)
GO:0008150	Biological Process	GO:0007610	behavior	4	7	Prupe.1G514700_v2.0.a1(--),Prupe.3G034500_v2.0.a1(SAC2),Prupe.7G192000_v2.0.a1(SAC3),Prupe.8G193300_v2.0.a1(CHIP)	Prupe.1G463300_v2.0.a1(PMRT15),Prupe.3G285700_v2.0.a1(LSF1),Prupe.3G300700_v2.0.a1(PHB3),Prupe.6G269800_v2.0.a1(At3g54130),Prupe.7G021600_v2.0.a1(AAAS),Prupe.7G059700_v2.0.a1(NTAQ1),Prupe.7G148900_v2.0.a1(--)
GO:0008150	Biological Process	GO:0051179	localization	258	675	MSTRG.12309(--),MSTRG.12601(--),MSTRG.12960(SMO1-1),Prupe.1G019900_v2.0.a1(SULTR3,1),Prupe.1G023100_v2.0.a1(ACA13),Prupe.1G023200_v2.0.a1(ACA13),Prupe.1G038700_v2.0.a1(PHT1-4),Prupe.1G042500_v2.0.a1(PHO1),Prupe.1G067100_v2.0.a1(HKT6),Prupe.1G071900_v2.0.a1(At5g57100),Prupe.1G078700_v2.0.a1(HMA2),Prupe.1G082000_v2.0.a1(PMA4),Prupe.1G085400_v2.0.a1(ATR2),Prupe.1G086200_v2.0.a1(--),Prupe.1G129100_v2…	Prupe.1G006700_v2.0.a1(RPL13AD),Prupe.1G011600_v2.0.a1(--),Prupe.1G011700_v2.0.a1(ACL5),Prupe.1G018800_v2.0.a1(PCMP-H56),Prupe.1G019500_v2.0.a1(RPS3A),Prupe.1G023400_v2.0.a1(ACA13),Prupe.1G026500_v2.0.a1(At3g23020),Prupe.1G027000_v2.0.a1(NFP),Prupe.1G028100_v2.0.a1(PRA1D),Prupe.1G047800_v2.0.a1(TOM9-2),Prupe.1G048900_v2.0.a1(NTF2),Prupe.1G060900_v2.0.a1(At3g07010),Prupe.1G064800_v2.0.a1(POPTRDRAF…
GO:0008150	Biological Process	GO:0032501	multicellular organismal process	155	363	MSTRG.12309(--),MSTRG.12601(--),Prupe.1G013100_v2.0.a1(WNK1),Prupe.1G022500_v2.0.a1(DMC1),Prupe.1G061200_v2.0.a1(SIS8),Prupe.1G117600_v2.0.a1(ANX2),Prupe.1G131700_v2.0.a1(SUS2),Prupe.1G163700_v2.0.a1(RGA1),Prupe.1G226000_v2.0.a1(At1g67360),Prupe.1G255000_v2.0.a1(PUB18),Prupe.1G275700_v2.0.a1(MPSR1),Prupe.1G275900_v2.0.a1(PHL8),Prupe.1G276000_v2.0.a1(CDF2),Prupe.1G277400_v2.0.a1(CYP704B1),Prupe.1G…	MSTRG.12036(KAN2),Prupe.1G003100_v2.0.a1(DHAD),Prupe.1G015100_v2.0.a1(LOI1),Prupe.1G030300_v2.0.a1(CFM3A),Prupe.1G057400_v2.0.a1(GLCAT14A),Prupe.1G063600_v2.0.a1(SPCC1672.07),Prupe.1G079400_v2.0.a1(RID2),Prupe.1G079600_v2.0.a1(diexf),Prupe.1G082500_v2.0.a1(HPT1),Prupe.1G101800_v2.0.a1(TSS),Prupe.1G104400_v2.0.a1(ABCB11),Prupe.1G106900_v2.0.a1(PDR3),Prupe.1G109900_v2.0.a1(BOR1),Prupe.1G110700_v2.0…
GO:0008150	Biological Process	GO:0032502	developmental process	162	391	MSTRG.12309(--),MSTRG.12601(--),Prupe.1G013100_v2.0.a1(WNK1),Prupe.1G022500_v2.0.a1(DMC1),Prupe.1G061200_v2.0.a1(SIS8),Prupe.1G117600_v2.0.a1(ANX2),Prupe.1G131700_v2.0.a1(SUS2),Prupe.1G149000_v2.0.a1(V2),Prupe.1G226000_v2.0.a1(At1g67360),Prupe.1G255000_v2.0.a1(PUB18),Prupe.1G275700_v2.0.a1(MPSR1),Prupe.1G275900_v2.0.a1(PHL8),Prupe.1G276000_v2.0.a1(CDF2),Prupe.1G277400_v2.0.a1(CYP704B1),Prupe.1G32…	MSTRG.12036(KAN2),Prupe.1G003100_v2.0.a1(DHAD),Prupe.1G011700_v2.0.a1(ACL5),Prupe.1G015100_v2.0.a1(LOI1),Prupe.1G031100_v2.0.a1(WDL3),Prupe.1G057400_v2.0.a1(GLCAT14A),Prupe.1G063600_v2.0.a1(SPCC1672.07),Prupe.1G079400_v2.0.a1(RID2),Prupe.1G079600_v2.0.a1(diexf),Prupe.1G101800_v2.0.a1(TSS),Prupe.1G106900_v2.0.a1(PDR3),Prupe.1G109900_v2.0.a1(BOR1),Prupe.1G110700_v2.0.a1(GALT3),Prupe.1G111800_v2.0.a…
GO:0008150	Biological Process	GO:0040011	locomotion	9	37	Prupe.1G473700_v2.0.a1(--),Prupe.1G514700_v2.0.a1(--),Prupe.2G165500_v2.0.a1(FTIP3),Prupe.3G051800_v2.0.a1(ABCC8),Prupe.6G171800_v2.0.a1(ABCF5),Prupe.6G187200_v2.0.a1(DOT3),Prupe.6G246200_v2.0.a1(ABCG20),Prupe.7G000700_v2.0.a1(KN),Prupe.8G193300_v2.0.a1(CHIP)	Prupe.1G028100_v2.0.a1(PRA1D),Prupe.1G222900_v2.0.a1(DPL1),Prupe.1G225500_v2.0.a1(At1g11780),Prupe.1G232100_v2.0.a1(At1g27900),Prupe.1G240300_v2.0.a1(ARP3),Prupe.1G378700_v2.0.a1(DDB_G0281937),Prupe.1G448000_v2.0.a1(NUP85),Prupe.1G507800_v2.0.a1(KOM),Prupe.1G518000_v2.0.a1(lip3),Prupe.2G221200_v2.0.a1(ELP6),Prupe.2G231100_v2.0.a1(ELP1),Prupe.2G278900_v2.0.a1(--),Prupe.2G291300_v2.0.a1(RBL1),Prupe…
GO:0008150	Biological Process	GO:0044699	single-organism process	804	1906	MSTRG.12309(--),MSTRG.12601(--),MSTRG.12960(SMO1-1),Prupe.1G013100_v2.0.a1(WNK1),Prupe.1G014000_v2.0.a1(OASA1),Prupe.1G018200_v2.0.a1(IP5P7),Prupe.1G019900_v2.0.a1(SULTR3,1),Prupe.1G020100_v2.0.a1(ZNRF4),Prupe.1G021000_v2.0.a1(VIT_05s0020g04070),Prupe.1G022500_v2.0.a1(DMC1),Prupe.1G023100_v2.0.a1(ACA13),Prupe.1G023200_v2.0.a1(ACA13),Prupe.1G023700_v2.0.a1(VTE3),Prupe.1G025600_v2.0.a1(KCS20),Prupe…	MSTRG.12036(KAN2),MSTRG.13435(--),MSTRG.20179(THA2),MSTRG.2927(--),Prupe.1G003000_v2.0.a1(PKS5),Prupe.1G003100_v2.0.a1(DHAD),Prupe.1G006700_v2.0.a1(RPL13AD),Prupe.1G006900_v2.0.a1(--),Prupe.1G010400_v2.0.a1(EF1A),Prupe.1G011600_v2.0.a1(--),Prupe.1G011700_v2.0.a1(ACL5),Prupe.1G011800_v2.0.a1(RRP41),Prupe.1G015100_v2.0.a1(LOI1),Prupe.1G019500_v2.0.a1(RPS3A),Prupe.1G023400_v2.0.a1(ACA13),Prupe.1G026…
.a1(OFUT30),Prupe.5G065300_v2.0.a1(DREB3),Prupe.5G066000_v2.0.a1(iolG),Prupe.5G066300_v2.0.a1(SSU1),Prupe.5G066800_v2.0.a1(PSD1),Prupe.5G068400_v2.0.a1(At5g47470),Prupe.5G069400_v2.0.a1(PGSIP8),Prupe.5G069700_v2.0.a1(PEX19-2),Prupe.5G069900_v2.0.a1(PIGL),Prupe.5G072600_v2.0.a1(--),Prupe.5G072700_v2.0.a1(LDHA),Prupe.5G078100_v2.0.a1(CYP75B137),Prupe.5G079400_v2.0.a1(PERK9),Prupe.5G079500_v2.0.a1(A…
GO:0008150	Biological Process	GO:0000003	reproduction	109	215	MSTRG.12309(--),MSTRG.12601(--),Prupe.1G013100_v2.0.a1(WNK1),Prupe.1G022500_v2.0.a1(DMC1),Prupe.1G117600_v2.0.a1(ANX2),Prupe.1G131700_v2.0.a1(SUS2),Prupe.1G275700_v2.0.a1(MPSR1),Prupe.1G275900_v2.0.a1(PHL8),Prupe.1G276000_v2.0.a1(CDF2),Prupe.1G327800_v2.0.a1(--),Prupe.1G335600_v2.0.a1(SDS),Prupe.1G353300_v2.0.a1(ABCG14),Prupe.1G361100_v2.0.a1(--),Prupe.1G392200_v2.0.a1(CLPB3),Prupe.1G429700_v2.0.…	MSTRG.12036(KAN2),Prupe.1G106900_v2.0.a1(PDR3),Prupe.1G110700_v2.0.a1(GALT3),Prupe.1G129500_v2.0.a1(APUM24),Prupe.1G132400_v2.0.a1(GEX2),Prupe.1G222900_v2.0.a1(DPL1),Prupe.1G225500_v2.0.a1(At1g11780),Prupe.1G238300_v2.0.a1(AIRP2),Prupe.1G240300_v2.0.a1(ARP3),Prupe.1G240500_v2.0.a1(Sdad1),Prupe.1G256300_v2.0.a1(--),Prupe.1G262200_v2.0.a1(ISE2),Prupe.1G264500_v2.0.a1(GALT6),Prupe.1G277500_v2.0.a1(N…
GO:0008150	Biological Process	GO:0022414	reproductive process	91	168	MSTRG.12309(--),MSTRG.12601(--),Prupe.1G013100_v2.0.a1(WNK1),Prupe.1G022500_v2.0.a1(DMC1),Prupe.1G117600_v2.0.a1(ANX2),Prupe.1G131700_v2.0.a1(SUS2),Prupe.1G275700_v2.0.a1(MPSR1),Prupe.1G275900_v2.0.a1(PHL8),Prupe.1G276000_v2.0.a1(CDF2),Prupe.1G327800_v2.0.a1(--),Prupe.1G335600_v2.0.a1(SDS),Prupe.1G353300_v2.0.a1(ABCG14),Prupe.1G361100_v2.0.a1(--),Prupe.1G429700_v2.0.a1(PK1),Prupe.1G460200_v2.0.a1…	MSTRG.12036(KAN2),Prupe.1G110700_v2.0.a1(GALT3),Prupe.1G129500_v2.0.a1(APUM24),Prupe.1G132400_v2.0.a1(GEX2),Prupe.1G222900_v2.0.a1(DPL1),Prupe.1G225500_v2.0.a1(At1g11780),Prupe.1G238300_v2.0.a1(AIRP2),Prupe.1G240300_v2.0.a1(ARP3),Prupe.1G240500_v2.0.a1(Sdad1),Prupe.1G256300_v2.0.a1(--),Prupe.1G262200_v2.0.a1(ISE2),Prupe.1G264500_v2.0.a1(GALT6),Prupe.1G277500_v2.0.a1(NAP2),Prupe.1G302500_v2.0.a1(A…
GO:0008150	Biological Process	GO:0048518	positive regulation of biological process	55	190	Prupe.1G022500_v2.0.a1(DMC1),Prupe.1G226000_v2.0.a1(At1g67360),Prupe.1G242100_v2.0.a1(RGLG1),Prupe.1G275900_v2.0.a1(PHL8),Prupe.1G313200_v2.0.a1(BHLH75),Prupe.1G361100_v2.0.a1(--),Prupe.1G378800_v2.0.a1(RL1),Prupe.1G410400_v2.0.a1(HSF30),Prupe.1G447700_v2.0.a1(--),Prupe.1G460200_v2.0.a1(HIP1),Prupe.1G500900_v2.0.a1(ERF012),Prupe.1G533100_v2.0.a1(VIL2),Prupe.2G263300_v2.0.a1(--),Prupe.2G307500_v2.…	Prupe.1G005900_v2.0.a1(--),Prupe.1G011800_v2.0.a1(RRP41),Prupe.1G030200_v2.0.a1(NRPE7),Prupe.1G034600_v2.0.a1(PSI1),Prupe.1G064400_v2.0.a1(At3g42630),Prupe.1G076400_v2.0.a1(Tbc1d5),Prupe.1G084200_v2.0.a1(wdr75),Prupe.1G125300_v2.0.a1(MYB111),Prupe.1G129200_v2.0.a1(--),Prupe.1G140000_v2.0.a1(TON2),Prupe.1G152500_v2.0.a1(NFYC3),Prupe.1G154700_v2.0.a1(RANGAP2),Prupe.1G214900_v2.0.a1(ERF115),Prupe.1G…
GO:0003674	Molecular Function	GO:0005198	structural molecule activity	20	262	Prupe.1G117600_v2.0.a1(ANX2),Prupe.1G328600_v2.0.a1(MLP28),Prupe.1G328800_v2.0.a1(MLP28),Prupe.1G392200_v2.0.a1(CLPB3),Prupe.1G498000_v2.0.a1(PMI1),Prupe.1G523700_v2.0.a1(--),Prupe.2G206900_v2.0.a1(SPD1),Prupe.3G177100_v2.0.a1(APF2),Prupe.3G258500_v2.0.a1(CLPB3),Prupe.3G266900_v2.0.a1(FTSH6),Prupe.4G001100_v2.0.a1(PCMP-H24),Prupe.4G245500_v2.0.a1(--),Prupe.5G203700_v2.0.a1(CLPB1),Prupe.6G002700_v…	MSTRG.6559(RPS23),Prupe.1G006700_v2.0.a1(RPL13AD),Prupe.1G009500_v2.0.a1(--),Prupe.1G013500_v2.0.a1(RPS18A),Prupe.1G013800_v2.0.a1(--),Prupe.1G019500_v2.0.a1(RPS3A),Prupe.1G030600_v2.0.a1(RPS15A),Prupe.1G031100_v2.0.a1(WDL3),Prupe.1G041500_v2.0.a1(RPL14B),Prupe.1G044700_v2.0.a1(RPL14A),Prupe.1G047000_v2.0.a1(RPL23A),Prupe.1G073100_v2.0.a1(RPL7B),Prupe.1G078100_v2.0.a1(RPL4),Prupe.1G079500_v2.0.a1…
GO:0003674	Molecular Function	GO:0045182	translation regulator activity	3	73	Prupe.4G001100_v2.0.a1(PCMP-H24),Prupe.6G199000_v2.0.a1(SVP),Prupe.7G165800_v2.0.a1(At1g09820)	Prupe.1G001600_v2.0.a1(PCMP-E7),Prupe.1G018800_v2.0.a1(PCMP-H56),Prupe.1G026500_v2.0.a1(At3g23020),Prupe.1G186300_v2.0.a1(At1g06710),Prupe.1G218200_v2.0.a1(PCMP-H89),Prupe.1G227600_v2.0.a1(DYW7),Prupe.1G281800_v2.0.a1(PCMP-E47),Prupe.1G359600_v2.0.a1(At1g20300),Prupe.1G454500_v2.0.a1(PCMP-H86),Prupe.1G454600_v2.0.a1(PCMP-E78),Prupe.1G501900_v2.0.a1(SOV),Prupe.1G503500_v2.0.a1(PCMP-E100),Prupe.1G5…
GO:0003674	Molecular Function	GO:0003824	catalytic activity	760	1925	MSTRG.12309(--),MSTRG.12601(--),MSTRG.12960(SMO1-1),MSTRG.1307(ytqB),MSTRG.7781(Os06g0179700),Prupe.1G012200_v2.0.a1(HSP70-8),Prupe.1G013100_v2.0.a1(WNK1),Prupe.1G014000_v2.0.a1(OASA1),Prupe.1G018200_v2.0.a1(IP5P7),Prupe.1G020100_v2.0.a1(ZNRF4),Prupe.1G021000_v2.0.a1(VIT_05s0020g04070),Prupe.1G022500_v2.0.a1(DMC1),Prupe.1G023100_v2.0.a1(ACA13),Prupe.1G023200_v2.0.a1(ACA13),Prupe.1G023700_v2.0.a1(…	MSTRG.11143(BAHD1),MSTRG.12018(MIK2),MSTRG.13435(--),MSTRG.20179(THA2),MSTRG.6046(SKP1),Prupe.1G000400_v2.0.a1(Os04g0609600),Prupe.1G001100_v2.0.a1(At5g58090),Prupe.1G001600_v2.0.a1(PCMP-E7),Prupe.1G003000_v2.0.a1(PKS5),Prupe.1G003100_v2.0.a1(DHAD),Prupe.1G006900_v2.0.a1(--),Prupe.1G007200_v2.0.a1(LECRKS2),Prupe.1G010400_v2.0.a1(EF1A),Prupe.1G011600_v2.0.a1(--),Prupe.1G011700_v2.0.a1(ACL5),Prupe.…
,Prupe.5G027400_v2.0.a1(abhd17c),Prupe.5G027500_v2.0.a1(CSLD3),Prupe.5G029500_v2.0.a1(CML18),Prupe.5G034100_v2.0.a1(TRN2),Prupe.5G041700_v2.0.a1(BSK2),Prupe.5G045700_v2.0.a1(At1g50920),Prupe.5G046000_v2.0.a1(At1g50920),Prupe.5G046200_v2.0.a1(--),Prupe.5G047200_v2.0.a1(PCMP-E56),Prupe.5G047500_v2.0.a1(SGPP),Prupe.5G047600_v2.0.a1(SGPP),Prupe.5G048300_v2.0.a1(At1g08700),Prupe.5G048500_v2.0.a1(NMAT2…
GO:0003674	Molecular Function	GO:0060089	molecular transducer activity	33	55	Prupe.1G299300_v2.0.a1(NIK1),Prupe.1G452900_v2.0.a1(PERK1),Prupe.1G462400_v2.0.a1(CRYD),Prupe.1G570300_v2.0.a1(PERK12),Prupe.2G034700_v2.0.a1(RR9),Prupe.2G176600_v2.0.a1(HIPP39),Prupe.2G292000_v2.0.a1(EMS1),Prupe.3G201700_v2.0.a1(AHK2),Prupe.3G259100_v2.0.a1(CNGC2),Prupe.3G303700_v2.0.a1(LYK2),Prupe.4G005900_v2.0.a1(TPK1),Prupe.4G006200_v2.0.a1(--),Prupe.4G056600_v2.0.a1(GLR2.7),Prupe.4G171800_v2…	Prupe.1G027000_v2.0.a1(NFP),Prupe.1G060900_v2.0.a1(At3g07010),Prupe.1G094200_v2.0.a1(At5g57670),Prupe.1G105500_v2.0.a1(PCMP-H61),Prupe.1G105800_v2.0.a1(PDK),Prupe.1G139900_v2.0.a1(PERK3),Prupe.1G145600_v2.0.a1(RBK2),Prupe.1G189000_v2.0.a1(PTI13),Prupe.1G249800_v2.0.a1(NIK3),Prupe.1G355500_v2.0.a1(BSK1),Prupe.1G399700_v2.0.a1(GLR2.8),Prupe.1G403600_v2.0.a1(ERECTA),Prupe.1G432800_v2.0.a1(SPT),Prupe…
GO:0003674	Molecular Function	GO:0016530	metallochaperone activity	4	11	Prupe.2G306700_v2.0.a1(MTM1),Prupe.3G051800_v2.0.a1(ABCC8),Prupe.3G227000_v2.0.a1(FH),Prupe.5G084900_v2.0.a1(CCS)	Prupe.1G004000_v2.0.a1(--),Prupe.1G106900_v2.0.a1(PDR3),Prupe.1G407800_v2.0.a1(At4g33100),Prupe.2G084300_v2.0.a1(PDR2),Prupe.2G292600_v2.0.a1(ARFRP1),Prupe.3G092800_v2.0.a1(CBWD1),Prupe.4G254300_v2.0.a1(ABCG15),Prupe.5G023800_v2.0.a1(CBWD1),Prupe.7G056200_v2.0.a1(ABCG15),Prupe.8G060400_v2.0.a1(PAA1),Prupe.I000500_v2.0.a1(ABCC3)
GO:0003674	Molecular Function	GO:0004871	signal transducer activity	34	65	Prupe.1G299300_v2.0.a1(NIK1),Prupe.1G447700_v2.0.a1(--),Prupe.1G452900_v2.0.a1(PERK1),Prupe.1G462400_v2.0.a1(CRYD),Prupe.1G570300_v2.0.a1(PERK12),Prupe.2G034700_v2.0.a1(RR9),Prupe.2G176600_v2.0.a1(HIPP39),Prupe.2G198500_v2.0.a1(APRR5),Prupe.2G292000_v2.0.a1(EMS1),Prupe.3G201700_v2.0.a1(AHK2),Prupe.3G303700_v2.0.a1(LYK2),Prupe.4G006200_v2.0.a1(--),Prupe.4G056600_v2.0.a1(GLR2.7),Prupe.4G171800_v2.0…	Prupe.1G027000_v2.0.a1(NFP),Prupe.1G094200_v2.0.a1(At5g57670),Prupe.1G105500_v2.0.a1(PCMP-H61),Prupe.1G105800_v2.0.a1(PDK),Prupe.1G139900_v2.0.a1(PERK3),Prupe.1G145600_v2.0.a1(RBK2),Prupe.1G178800_v2.0.a1(AHP4),Prupe.1G189000_v2.0.a1(PTI13),Prupe.1G225500_v2.0.a1(At1g11780),Prupe.1G249800_v2.0.a1(NIK3),Prupe.1G334000_v2.0.a1(ADO3),Prupe.1G355500_v2.0.a1(BSK1),Prupe.1G374600_v2.0.a1(NTF3),Prupe.1G…
GO:0003674	Molecular Function	GO:0001071	nucleic acid binding transcription factor activity	110	144	Prupe.1G021200_v2.0.a1(HSFA6b),Prupe.1G027500_v2.0.a1(AUX22D),Prupe.1G027600_v2.0.a1(IAA14),Prupe.1G096900_v2.0.a1(CjBAp12),Prupe.1G153300_v2.0.a1(--),Prupe.1G208500_v2.0.a1(HYH),Prupe.1G275900_v2.0.a1(PHL8),Prupe.1G276000_v2.0.a1(CDF2),Prupe.1G298200_v2.0.a1(BZIP8),Prupe.1G313200_v2.0.a1(BHLH75),Prupe.1G341000_v2.0.a1(IDD5),Prupe.1G358300_v2.0.a1(HMGB9),Prupe.1G361100_v2.0.a1(--),Prupe.1G388600_…	MSTRG.4269(RLT3),Prupe.1G074900_v2.0.a1(CIA2),Prupe.1G125300_v2.0.a1(MYB111),Prupe.1G152500_v2.0.a1(NFYC3),Prupe.1G181100_v2.0.a1(PRN2),Prupe.1G197700_v2.0.a1(POSF21),Prupe.1G212700_v2.0.a1(ERF087),Prupe.1G214900_v2.0.a1(ERF115),Prupe.1G219800_v2.0.a1(COL15),Prupe.1G224000_v2.0.a1(CAMTA4),Prupe.1G253400_v2.0.a1(WER),Prupe.1G267100_v2.0.a1(At1g27050),Prupe.1G269100_v2.0.a1(WHY1),Prupe.1G277500_v2.…
GO:0003674	Molecular Function	GO:0016209	antioxidant activity	27	36	Prupe.1G252100_v2.0.a1(At1g60420),Prupe.1G252200_v2.0.a1(At1g60420),Prupe.1G265600_v2.0.a1(TRX2),Prupe.1G453400_v2.0.a1(YUC6),Prupe.1G458900_v2.0.a1(At2g24580),Prupe.2G020100_v2.0.a1(PAO1),Prupe.2G043900_v2.0.a1(MO1),Prupe.3G219600_v2.0.a1(PER27),Prupe.3G219700_v2.0.a1(PER3),Prupe.4G019200_v2.0.a1(APR3),Prupe.4G056100_v2.0.a1(PER19),Prupe.4G183200_v2.0.a1(At3g15360),Prupe.5G011300_v2.0.a1(CAT1),P…	Prupe.1G122400_v2.0.a1(LPD2),Prupe.1G211000_v2.0.a1(RBOHD),Prupe.1G360200_v2.0.a1(Os01g0794400),Prupe.1G390300_v2.0.a1(--),Prupe.1G456900_v2.0.a1(rnaseh2b),Prupe.1G522500_v2.0.a1(CLEB3J9),Prupe.2G039200_v2.0.a1(CITRX),Prupe.2G269400_v2.0.a1(FSD2),Prupe.2G287900_v2.0.a1(PER66),Prupe.2G292400_v2.0.a1(--),Prupe.3G013800_v2.0.a1(PAO4),Prupe.3G179900_v2.0.a1(PAO2),Prupe.3G208600_v2.0.a1(PDIL2-3),Prupe…
GO:0003674	Molecular Function	GO:0042056	chemoattractant activity	0	1	--	Prupe.1G225500_v2.0.a1(At1g11780)
GO:0003674	Molecular Function	GO:0005215	transporter activity	158	321	Prupe.1G019900_v2.0.a1(SULTR3,1),Prupe.1G023100_v2.0.a1(ACA13),Prupe.1G023200_v2.0.a1(ACA13),Prupe.1G038700_v2.0.a1(PHT1-4),Prupe.1G042500_v2.0.a1(PHO1),Prupe.1G067100_v2.0.a1(HKT6),Prupe.1G078700_v2.0.a1(HMA2),Prupe.1G082000_v2.0.a1(PMA4),Prupe.1G163700_v2.0.a1(RGA1),Prupe.1G189900_v2.0.a1(INT1),Prupe.1G233800_v2.0.a1(LHT2),Prupe.1G235500_v2.0.a1(RGA1),Prupe.1G244400_v2.0.a1(PHT2-1),Prupe.1G2550…	Prupe.1G019500_v2.0.a1(RPS3A),Prupe.1G023400_v2.0.a1(ACA13),Prupe.1G026500_v2.0.a1(At3g23020),Prupe.1G060900_v2.0.a1(At3g07010),Prupe.1G089800_v2.0.a1(DTX16),Prupe.1G090300_v2.0.a1(DTX16),Prupe.1G091700_v2.0.a1(CIPK21),Prupe.1G104400_v2.0.a1(ABCB11),Prupe.1G106900_v2.0.a1(PDR3),Prupe.1G109900_v2.0.a1(BOR1),Prupe.1G124400_v2.0.a1(NPF5.14),Prupe.1G132500_v2.0.a1(BCE2),Prupe.1G138100_v2.0.a1(At5g489…
GO:0003674	Molecular Function	GO:0005488	binding	798	2232	MSTRG.12960(SMO1-1),Prupe.1G012200_v2.0.a1(HSP70-8),Prupe.1G013100_v2.0.a1(WNK1),Prupe.1G014000_v2.0.a1(OASA1),Prupe.1G016000_v2.0.a1(FLZ8),Prupe.1G019900_v2.0.a1(SULTR3,1),Prupe.1G020000_v2.0.a1(--),Prupe.1G020100_v2.0.a1(ZNRF4),Prupe.1G021000_v2.0.a1(VIT_05s0020g04070),Prupe.1G021200_v2.0.a1(HSFA6b),Prupe.1G022500_v2.0.a1(DMC1),Prupe.1G023100_v2.0.a1(ACA13),Prupe.1G027500_v2.0.a1(AUX22D),Prupe.…	MSTRG.13435(--),MSTRG.20179(THA2),MSTRG.4269(RLT3),MSTRG.4486(RPV1),MSTRG.6559(RPS23),Prupe.1G000400_v2.0.a1(Os04g0609600),Prupe.1G001100_v2.0.a1(At5g58090),Prupe.1G001600_v2.0.a1(PCMP-E7),Prupe.1G002400_v2.0.a1(ECT4),Prupe.1G003100_v2.0.a1(DHAD),Prupe.1G003600_v2.0.a1(PP2B12),Prupe.1G004000_v2.0.a1(--),Prupe.1G005800_v2.0.a1(--),Prupe.1G005900_v2.0.a1(--),Prupe.1G006000_v2.0.a1(--),Prupe.1G00670…
upe.4G087400_v2.0.a1(PCMP-H28),Prupe.4G088400_v2.0.a1(PCMP-H38),Prupe.4G089200_v2.0.a1(AIR9),Prupe.4G089600_v2.0.a1(EMB2271),Prupe.4G090800_v2.0.a1(At1g30570),Prupe.4G095700_v2.0.a1(FAH1),Prupe.4G099700_v2.0.a1(At1g30680),Prupe.4G099900_v2.0.a1(At1g30680),Prupe.4G100900_v2.0.a1(PCMP-E35),Prupe.4G101700_v2.0.a1(MUR4),Prupe.4G104100_v2.0.a1(--),Prupe.4G104400_v2.0.a1(--),Prupe.4G104700_v2.0.a1(At1g…
,Prupe.8G198200_v2.0.a1(--),Prupe.8G198400_v2.0.a1(--),Prupe.8G199900_v2.0.a1(--),Prupe.8G200000_v2.0.a1(PCMP-E96),Prupe.8G201100_v2.0.a1(SUMO1),Prupe.8G204000_v2.0.a1(--),Prupe.8G204300_v2.0.a1(NSN1),Prupe.8G207000_v2.0.a1(PCMP-H38),Prupe.8G207100_v2.0.a1(ADH),Prupe.8G209200_v2.0.a1(CPN60-2),Prupe.8G210700_v2.0.a1(HSP26-A),Prupe.8G211000_v2.0.a1(YUC8),Prupe.8G211400_v2.0.a1(At3g19950),Prupe.8G21…
GO:0003674	Molecular Function	GO:0031386	protein tag	1	0	Prupe.6G102700_v2.0.a1(UBL5)	--
GO:0003674	Molecular Function	GO:0045735	nutrient reservoir activity	0	4	--	Prupe.1G152000_v2.0.a1(GIP2),Prupe.4G208600_v2.0.a1(CHL),Prupe.7G200100_v2.0.a1(ABP20),Prupe.8G240600_v2.0.a1(PLP9)
GO:0003674	Molecular Function	GO:0009055	electron carrier activity	18	43	Prupe.1G068000_v2.0.a1(GRXC4),Prupe.1G085400_v2.0.a1(ATR2),Prupe.1G505400_v2.0.a1(NIA1),Prupe.1G523700_v2.0.a1(--),Prupe.1G562300_v2.0.a1(ARPN),Prupe.1G573600_v2.0.a1(SEND33),Prupe.2G133000_v2.0.a1(--),Prupe.2G271300_v2.0.a1(At2g25060),Prupe.2G299800_v2.0.a1(FRO2),Prupe.3G113500_v2.0.a1(CAJ1),Prupe.3G278500_v2.0.a1(FTRC),Prupe.3G285300_v2.0.a1(AO),Prupe.5G004000_v2.0.a1(PILS1),Prupe.5G004100_v2.0…	Prupe.1G037500_v2.0.a1(ETFB),Prupe.1G117500_v2.0.a1(--),Prupe.1G122400_v2.0.a1(LPD2),Prupe.1G140400_v2.0.a1(GRXS2),Prupe.1G156200_v2.0.a1(UCC1),Prupe.1G343400_v2.0.a1(--),Prupe.1G348700_v2.0.a1(DJC76),Prupe.1G362400_v2.0.a1(ptges2),Prupe.1G413900_v2.0.a1(NDL2),Prupe.1G448300_v2.0.a1(At2g25830),Prupe.1G473400_v2.0.a1(COX5B-1),Prupe.1G508800_v2.0.a1(--),Prupe.1G515800_v2.0.a1(MIK2),Prupe.2G087700_v…
GO:0003674	Molecular Function	GO:0000988	transcription factor activity, protein binding	16	46	Prupe.1G405200_v2.0.a1(MYB123),Prupe.1G410400_v2.0.a1(HSF30),Prupe.2G307500_v2.0.a1(SIGE),Prupe.3G042100_v2.0.a1(MYB3),Prupe.5G093400_v2.0.a1(MYB3R1),Prupe.5G222400_v2.0.a1(MYB62),Prupe.5G235300_v2.0.a1(TIFY6B),Prupe.6G105100_v2.0.a1(BLH8),Prupe.6G188300_v2.0.a1(MYB93),Prupe.6G303300_v2.0.a1(MYB61),Prupe.7G128800_v2.0.a1(MYB36),Prupe.7G143600_v2.0.a1(VRN1),Prupe.7G229000_v2.0.a1(MBF1C),Prupe.8G07…	Prupe.1G051400_v2.0.a1(PCMP-H73),Prupe.1G125300_v2.0.a1(MYB111),Prupe.1G218500_v2.0.a1(TIFY9),Prupe.1G253400_v2.0.a1(WER),Prupe.1G313300_v2.0.a1(MYB62),Prupe.1G319400_v2.0.a1(PHL),Prupe.1G331500_v2.0.a1(TIFY6B),Prupe.1G348800_v2.0.a1(At5g23290),Prupe.1G371100_v2.0.a1(BBX21),Prupe.1G404700_v2.0.a1(MYB3),Prupe.1G416400_v2.0.a1(RAX3),Prupe.1G443200_v2.0.a1(SIGC),Prupe.1G463300_v2.0.a1(PMRT15),Prupe.…
GO:0003674	Molecular Function	GO:0098772	molecular function regulator	27	68	Prupe.1G032500_v2.0.a1(PI1),Prupe.1G042400_v2.0.a1(FAO1),Prupe.1G163700_v2.0.a1(RGA1),Prupe.1G330800_v2.0.a1(PME6),Prupe.1G330900_v2.0.a1(PMEI11),Prupe.1G529500_v2.0.a1(PME7),Prupe.2G310600_v2.0.a1(PME34),Prupe.3G031000_v2.0.a1(PMEU1),Prupe.3G113500_v2.0.a1(CAJ1),Prupe.3G162700_v2.0.a1(CAR4),Prupe.4G155200_v2.0.a1(ASP),Prupe.4G183200_v2.0.a1(At3g15360),Prupe.4G263000_v2.0.a1(AOP1),Prupe.5G058500_…	Prupe.1G076400_v2.0.a1(Tbc1d5),Prupe.1G105400_v2.0.a1(PME28),Prupe.1G154700_v2.0.a1(RANGAP2),Prupe.1G178800_v2.0.a1(AHP4),Prupe.1G225500_v2.0.a1(At1g11780),Prupe.1G273100_v2.0.a1(ORC6),Prupe.1G371200_v2.0.a1(MCRS1),Prupe.1G375100_v2.0.a1(BBD1),Prupe.1G378700_v2.0.a1(DDB_G0281937),Prupe.1G403100_v2.0.a1(GPA1),Prupe.1G467100_v2.0.a1(B'KAPPA),Prupe.1G487900_v2.0.a1(At4g08455),Prupe.1G488100_v2.0.a1(…
GO:0005575	Cellular Component	GO:0005623	cell	676	2149	MSTRG.12309(--),MSTRG.12601(--),MSTRG.1307(ytqB),Prupe.1G013100_v2.0.a1(WNK1),Prupe.1G014000_v2.0.a1(OASA1),Prupe.1G019900_v2.0.a1(SULTR3,1),Prupe.1G020000_v2.0.a1(--),Prupe.1G020100_v2.0.a1(ZNRF4),Prupe.1G021000_v2.0.a1(VIT_05s0020g04070),Prupe.1G021200_v2.0.a1(HSFA6b),Prupe.1G022500_v2.0.a1(DMC1),Prupe.1G023100_v2.0.a1(ACA13),Prupe.1G023700_v2.0.a1(VTE3),Prupe.1G027500_v2.0.a1(AUX22D),Prupe.1G0…	MSTRG.2927(--),MSTRG.4269(RLT3),MSTRG.6559(RPS23),Prupe.1G001100_v2.0.a1(At5g58090),Prupe.1G001600_v2.0.a1(PCMP-E7),Prupe.1G002400_v2.0.a1(ECT4),Prupe.1G003100_v2.0.a1(DHAD),Prupe.1G004000_v2.0.a1(--),Prupe.1G005900_v2.0.a1(--),Prupe.1G006700_v2.0.a1(RPL13AD),Prupe.1G007200_v2.0.a1(LECRKS2),Prupe.1G009500_v2.0.a1(--),Prupe.1G010400_v2.0.a1(EF1A),Prupe.1G011700_v2.0.a1(ACL5),Prupe.1G011800_v2.0.a1…
500_v2.0.a1(ctps1),Prupe.4G124200_v2.0.a1(At1g79540),Prupe.4G124300_v2.0.a1(At2g26790),Prupe.4G127600_v2.0.a1(OCT2),Prupe.4G129800_v2.0.a1(KDSA),Prupe.4G129900_v2.0.a1(EFL1),Prupe.4G131000_v2.0.a1(MTP10),Prupe.4G131100_v2.0.a1(PDCD2),Prupe.4G131700_v2.0.a1(GAPCP1),Prupe.4G132700_v2.0.a1(FTSH12),Prupe.4G134800_v2.0.a1(PCMP-E94),Prupe.4G135800_v2.0.a1(RH10),Prupe.4G136600_v2.0.a1(noc3l),Prupe.4G136…
GO:0005575	Cellular Component	GO:0044464	cell part	676	2146	MSTRG.12309(--),MSTRG.12601(--),MSTRG.1307(ytqB),Prupe.1G013100_v2.0.a1(WNK1),Prupe.1G014000_v2.0.a1(OASA1),Prupe.1G019900_v2.0.a1(SULTR3,1),Prupe.1G020000_v2.0.a1(--),Prupe.1G020100_v2.0.a1(ZNRF4),Prupe.1G021000_v2.0.a1(VIT_05s0020g04070),Prupe.1G021200_v2.0.a1(HSFA6b),Prupe.1G022500_v2.0.a1(DMC1),Prupe.1G023100_v2.0.a1(ACA13),Prupe.1G023700_v2.0.a1(VTE3),Prupe.1G027500_v2.0.a1(AUX22D),Prupe.1G0…	MSTRG.2927(--),MSTRG.4269(RLT3),MSTRG.6559(RPS23),Prupe.1G001100_v2.0.a1(At5g58090),Prupe.1G001600_v2.0.a1(PCMP-E7),Prupe.1G002400_v2.0.a1(ECT4),Prupe.1G003100_v2.0.a1(DHAD),Prupe.1G004000_v2.0.a1(--),Prupe.1G005900_v2.0.a1(--),Prupe.1G006700_v2.0.a1(RPL13AD),Prupe.1G007200_v2.0.a1(LECRKS2),Prupe.1G009500_v2.0.a1(--),Prupe.1G010400_v2.0.a1(EF1A),Prupe.1G011700_v2.0.a1(ACL5),Prupe.1G011800_v2.0.a1…
e.4G124300_v2.0.a1(At2g26790),Prupe.4G127600_v2.0.a1(OCT2),Prupe.4G129800_v2.0.a1(KDSA),Prupe.4G129900_v2.0.a1(EFL1),Prupe.4G131000_v2.0.a1(MTP10),Prupe.4G131100_v2.0.a1(PDCD2),Prupe.4G131700_v2.0.a1(GAPCP1),Prupe.4G132700_v2.0.a1(FTSH12),Prupe.4G134800_v2.0.a1(PCMP-E94),Prupe.4G135800_v2.0.a1(RH10),Prupe.4G136600_v2.0.a1(noc3l),Prupe.4G136900_v2.0.a1(At1g56140),Prupe.4G137000_v2.0.a1(AVT1I),Prup…
GO:0005575	Cellular Component	GO:0009295	nucleoid	3	15	Prupe.2G317700_v2.0.a1(HSP21),Prupe.3G113500_v2.0.a1(CAJ1),Prupe.5G165000_v2.0.a1(TUFB1)	Prupe.1G132500_v2.0.a1(BCE2),Prupe.1G289300_v2.0.a1(FLN2),Prupe.2G039200_v2.0.a1(CITRX),Prupe.2G060900_v2.0.a1(GYRA),Prupe.2G212300_v2.0.a1(At3g19810),Prupe.2G269400_v2.0.a1(FSD2),Prupe.2G318700_v2.0.a1(MTERF8),Prupe.2G326200_v2.0.a1(atad-3),Prupe.5G101100_v2.0.a1(MURE),Prupe.5G150300_v2.0.a1(Dnajb5),Prupe.5G181900_v2.0.a1(PTAC2),Prupe.6G108600_v2.0.a1(ABCF1),Prupe.6G268800_v2.0.a1(FLN1),Prupe.7G…
GO:0005575	Cellular Component	GO:0043226	organelle	466	1653	MSTRG.12309(--),MSTRG.12601(--),MSTRG.12960(SMO1-1),MSTRG.1307(ytqB),Prupe.1G019900_v2.0.a1(SULTR3,1),Prupe.1G020000_v2.0.a1(--),Prupe.1G020100_v2.0.a1(ZNRF4),Prupe.1G021000_v2.0.a1(VIT_05s0020g04070),Prupe.1G021200_v2.0.a1(HSFA6b),Prupe.1G022500_v2.0.a1(DMC1),Prupe.1G023100_v2.0.a1(ACA13),Prupe.1G023700_v2.0.a1(VTE3),Prupe.1G027500_v2.0.a1(AUX22D),Prupe.1G027600_v2.0.a1(IAA14),Prupe.1G039500_v2.…	MSTRG.4269(RLT3),MSTRG.6559(RPS23),Prupe.1G001600_v2.0.a1(PCMP-E7),Prupe.1G003100_v2.0.a1(DHAD),Prupe.1G004000_v2.0.a1(--),Prupe.1G005900_v2.0.a1(--),Prupe.1G006700_v2.0.a1(RPL13AD),Prupe.1G009500_v2.0.a1(--),Prupe.1G011800_v2.0.a1(RRP41),Prupe.1G013400_v2.0.a1(PSB27-2),Prupe.1G013500_v2.0.a1(RPS18A),Prupe.1G013800_v2.0.a1(--),Prupe.1G015100_v2.0.a1(LOI1),Prupe.1G015600_v2.0.a1(PCMP-H3),Prupe.1G0…
4600_v2.0.a1(At5g19830),Prupe.6G007000_v2.0.a1(RH37),Prupe.6G010800_v2.0.a1(--),Prupe.6G012400_v2.0.a1(SINAT2),Prupe.6G014700_v2.0.a1(At2g18220),Prupe.6G015200_v2.0.a1(MOD1),Prupe.6G015700_v2.0.a1(JMJ30),Prupe.6G016200_v2.0.a1(HTR2),Prupe.6G021100_v2.0.a1(HTR2),Prupe.6G021700_v2.0.a1(HTR2),Prupe.6G022500_v2.0.a1(RPL31),Prupe.6G025800_v2.0.a1(POLR1C),Prupe.6G026900_v2.0.a1(Ccdc22),Prupe.6G041000_v…
GO:0005575	Cellular Component	GO:0055044	symplast	22	76	Prupe.1G221500_v2.0.a1(BAG5),Prupe.1G463500_v2.0.a1(At4g31140),Prupe.1G572200_v2.0.a1(AKT2),Prupe.2G108500_v2.0.a1(--),Prupe.2G136300_v2.0.a1(UNE10),Prupe.2G213600_v2.0.a1(PIP2-5),Prupe.2G319700_v2.0.a1(COMT1),Prupe.3G071300_v2.0.a1(HSP70-14),Prupe.3G219600_v2.0.a1(PER27),Prupe.3G219700_v2.0.a1(PER3),Prupe.4G056100_v2.0.a1(PER19),Prupe.4G195400_v2.0.a1(At4g27290),Prupe.4G196400_v2.0.a1(At4g27290)…	Prupe.1G001100_v2.0.a1(At5g58090),Prupe.1G013500_v2.0.a1(RPS18A),Prupe.1G156300_v2.0.a1(STP13),Prupe.1G228200_v2.0.a1(RPL17B),Prupe.1G249400_v2.0.a1(CRK2),Prupe.1G289800_v2.0.a1(UPTG),Prupe.1G295600_v2.0.a1(HSP90-5),Prupe.1G309900_v2.0.a1(XYL1),Prupe.1G333300_v2.0.a1(NUP155),Prupe.1G333900_v2.0.a1(DRP1C),Prupe.1G356400_v2.0.a1(--),Prupe.1G363900_v2.0.a1(HSP90),Prupe.1G378900_v2.0.a1(At2g16250),Pr…
GO:0005575	Cellular Component	GO:0030054	cell junction	25	83	Prupe.1G221500_v2.0.a1(BAG5),Prupe.1G463500_v2.0.a1(At4g31140),Prupe.1G572200_v2.0.a1(AKT2),Prupe.2G108500_v2.0.a1(--),Prupe.2G136300_v2.0.a1(UNE10),Prupe.2G165500_v2.0.a1(FTIP3),Prupe.2G213600_v2.0.a1(PIP2-5),Prupe.2G319700_v2.0.a1(COMT1),Prupe.3G071300_v2.0.a1(HSP70-14),Prupe.3G113500_v2.0.a1(CAJ1),Prupe.3G219600_v2.0.a1(PER27),Prupe.3G219700_v2.0.a1(PER3),Prupe.4G056100_v2.0.a1(PER19),Prupe.4G…	Prupe.1G001100_v2.0.a1(At5g58090),Prupe.1G013500_v2.0.a1(RPS18A),Prupe.1G156300_v2.0.a1(STP13),Prupe.1G228200_v2.0.a1(RPL17B),Prupe.1G249400_v2.0.a1(CRK2),Prupe.1G289800_v2.0.a1(UPTG),Prupe.1G295600_v2.0.a1(HSP90-5),Prupe.1G309900_v2.0.a1(XYL1),Prupe.1G320100_v2.0.a1(--),Prupe.1G333300_v2.0.a1(NUP155),Prupe.1G333900_v2.0.a1(DRP1C),Prupe.1G356400_v2.0.a1(--),Prupe.1G363900_v2.0.a1(HSP90),Prupe.1G3…
GO:0005575	Cellular Component	GO:0005576	extracellular region	70	150	Prupe.1G088900_v2.0.a1(XTH23),Prupe.1G110100_v2.0.a1(At1g48100),Prupe.1G116100_v2.0.a1(At4g16230),Prupe.1G117600_v2.0.a1(ANX2),Prupe.1G120900_v2.0.a1(--),Prupe.1G163700_v2.0.a1(RGA1),Prupe.1G222800_v2.0.a1(LA1),Prupe.1G317100_v2.0.a1(--),Prupe.1G330800_v2.0.a1(PME6),Prupe.1G357800_v2.0.a1(AMY2),Prupe.1G431500_v2.0.a1(KIN4A),Prupe.1G512300_v2.0.a1(exgA),Prupe.1G520800_v2.0.a1(PHI-1),Prupe.1G562300…	Prupe.1G030300_v2.0.a1(CFM3A),Prupe.1G061000_v2.0.a1(PAP23),Prupe.1G069800_v2.0.a1(XTH23),Prupe.1G104900_v2.0.a1(--),Prupe.1G111700_v2.0.a1(MYB108),Prupe.1G169700_v2.0.a1(XTH15),Prupe.1G251200_v2.0.a1(At1g48100),Prupe.1G275300_v2.0.a1(RNS1),Prupe.1G276700_v2.0.a1(EXPA1),Prupe.1G281300_v2.0.a1(At5g01610),Prupe.1G282800_v2.0.a1(At5g61250),Prupe.1G287100_v2.0.a1(PAP1),Prupe.1G295600_v2.0.a1(HSP90-5)…
GO:0005575	Cellular Component	GO:0039679	viral occlusion body	3	5	Prupe.2G039600_v2.0.a1(DRP4C),Prupe.8G010000_v2.0.a1(RPM1),Prupe.8G010200_v2.0.a1(RPM1)	Prupe.2G104100_v2.0.a1(AUG7),Prupe.3G304000_v2.0.a1(--),Prupe.4G143100_v2.0.a1(--),Prupe.5G052300_v2.0.a1(NPSN11),Prupe.8G199900_v2.0.a1(--)
GO:0005575	Cellular Component	GO:0044421	extracellular region part	10	22	Prupe.1G222800_v2.0.a1(LA1),Prupe.1G431500_v2.0.a1(KIN4A),Prupe.1G520800_v2.0.a1(PHI-1),Prupe.1G562300_v2.0.a1(ARPN),Prupe.2G207100_v2.0.a1(RD19D),Prupe.3G140300_v2.0.a1(TPX2),Prupe.5G084900_v2.0.a1(CCS),Prupe.6G112800_v2.0.a1(SODCP),Prupe.6G335000_v2.0.a1(SODCC),Prupe.7G000700_v2.0.a1(KN)	Prupe.1G030300_v2.0.a1(CFM3A),Prupe.1G275300_v2.0.a1(RNS1),Prupe.1G357100_v2.0.a1(Bp10),Prupe.1G371600_v2.0.a1(RD19C),Prupe.2G280800_v2.0.a1(EXL3),Prupe.3G025900_v2.0.a1(OSCBPY),Prupe.3G187600_v2.0.a1(HSP70-17),Prupe.3G208600_v2.0.a1(PDIL2-3),Prupe.3G304000_v2.0.a1(--),Prupe.4G111900_v2.0.a1(EXL7),Prupe.4G208600_v2.0.a1(CHL),Prupe.6G224100_v2.0.a1(ACBP1),Prupe.7G005300_v2.0.a1(SODCC.2),Prupe.7G14…
GO:0005575	Cellular Component	GO:0099512	supramolecular fiber	9	34	Prupe.1G409900_v2.0.a1(IQD1),Prupe.1G431500_v2.0.a1(KIN4A),Prupe.3G113500_v2.0.a1(CAJ1),Prupe.3G140300_v2.0.a1(TPX2),Prupe.4G227900_v2.0.a1(FIM5),Prupe.5G189900_v2.0.a1(EB1B),Prupe.5G203700_v2.0.a1(CLPB1),Prupe.7G082400_v2.0.a1(KIN7D),Prupe.8G193300_v2.0.a1(CHIP)	Prupe.1G031100_v2.0.a1(WDL3),Prupe.1G084200_v2.0.a1(wdr75),Prupe.1G240300_v2.0.a1(ARP3),Prupe.1G333900_v2.0.a1(DRP1C),Prupe.1G357200_v2.0.a1(CCT2),Prupe.1G364800_v2.0.a1(TUBB2),Prupe.1G532000_v2.0.a1(KIN4C),Prupe.1G542600_v2.0.a1(TUBA),Prupe.2G020500_v2.0.a1(NLE1),Prupe.2G045700_v2.0.a1(MAP65-5),Prupe.2G104100_v2.0.a1(AUG7),Prupe.2G147100_v2.0.a1(KINUB),Prupe.2G295200_v2.0.a1(TUBB1),Prupe.3G04420…
GO:0005575	Cellular Component	GO:0044423	virion part	1	19	Prupe.3G277800_v2.0.a1(3MMP)	Prupe.1G057400_v2.0.a1(GLCAT14A),Prupe.1G324300_v2.0.a1(DNAJB8),Prupe.1G491400_v2.0.a1(PLSP1),Prupe.1G503500_v2.0.a1(PCMP-E100),Prupe.1G518200_v2.0.a1(TFT7),Prupe.1G519100_v2.0.a1(--),Prupe.2G049200_v2.0.a1(At3g12390),Prupe.4G048500_v2.0.a1(BHLH162),Prupe.4G143100_v2.0.a1(--),Prupe.4G156600_v2.0.a1(BBX22),Prupe.5G003000_v2.0.a1(BZIP50),Prupe.5G052300_v2.0.a1(NPSN11),Prupe.5G080600_v2.0.a1(PCMP-E6…
GO:0005575	Cellular Component	GO:0019012	virion	2	20	Prupe.3G258500_v2.0.a1(CLPB3),Prupe.3G277800_v2.0.a1(3MMP)	Prupe.1G057400_v2.0.a1(GLCAT14A),Prupe.1G324300_v2.0.a1(DNAJB8),Prupe.1G370900_v2.0.a1(--),Prupe.1G491400_v2.0.a1(PLSP1),Prupe.1G503500_v2.0.a1(PCMP-E100),Prupe.1G518200_v2.0.a1(TFT7),Prupe.1G519100_v2.0.a1(--),Prupe.2G049200_v2.0.a1(At3g12390),Prupe.4G048500_v2.0.a1(BHLH162),Prupe.4G143100_v2.0.a1(--),Prupe.4G156600_v2.0.a1(BBX22),Prupe.5G003000_v2.0.a1(BZIP50),Prupe.5G052300_v2.0.a1(NPSN11),Pru…
GO:0005575	Cellular Component	GO:0032991	macromolecular complex	186	854	Prupe.1G020000_v2.0.a1(--),Prupe.1G020100_v2.0.a1(ZNRF4),Prupe.1G022500_v2.0.a1(DMC1),Prupe.1G023100_v2.0.a1(ACA13),Prupe.1G023200_v2.0.a1(ACA13),Prupe.1G039500_v2.0.a1(OsI_27673),Prupe.1G078700_v2.0.a1(HMA2),Prupe.1G082000_v2.0.a1(PMA4),Prupe.1G085400_v2.0.a1(ATR2),Prupe.1G124000_v2.0.a1(ATL2),Prupe.1G163700_v2.0.a1(RGA1),Prupe.1G172600_v2.0.a1(FKBP65),Prupe.1G178500_v2.0.a1(IBH1),Prupe.1G215600…	MSTRG.2927(--),MSTRG.6559(RPS23),Prupe.1G006700_v2.0.a1(RPL13AD),Prupe.1G009500_v2.0.a1(--),Prupe.1G011700_v2.0.a1(ACL5),Prupe.1G011800_v2.0.a1(RRP41),Prupe.1G013400_v2.0.a1(PSB27-2),Prupe.1G013500_v2.0.a1(RPS18A),Prupe.1G013800_v2.0.a1(--),Prupe.1G018800_v2.0.a1(PCMP-H56),Prupe.1G019500_v2.0.a1(RPS3A),Prupe.1G023400_v2.0.a1(ACA13),Prupe.1G030200_v2.0.a1(NRPE7),Prupe.1G030300_v2.0.a1(CFM3A),Prupe…
GO:0005575	Cellular Component	GO:0031012	extracellular matrix	3	0	Prupe.1G562300_v2.0.a1(ARPN),Prupe.3G277800_v2.0.a1(3MMP),Prupe.3G277900_v2.0.a1(3MMP)	--
GO:0005575	Cellular Component	GO:0044456	synapse part	4	2	Prupe.2G165500_v2.0.a1(FTIP3),Prupe.2G226200_v2.0.a1(EXO70H1),Prupe.3G113500_v2.0.a1(CAJ1),Prupe.6G086700_v2.0.a1(EXO70H1)	Prupe.5G098200_v2.0.a1(FTIP3),Prupe.6G286200_v2.0.a1(IREG2)
GO:0005575	Cellular Component	GO:0045202	synapse	5	4	Prupe.1G514700_v2.0.a1(--),Prupe.2G165500_v2.0.a1(FTIP3),Prupe.2G226200_v2.0.a1(EXO70H1),Prupe.3G113500_v2.0.a1(CAJ1),Prupe.6G086700_v2.0.a1(EXO70H1)	Prupe.5G098200_v2.0.a1(FTIP3),Prupe.6G286200_v2.0.a1(IREG2),Prupe.7G148900_v2.0.a1(--),Prupe.8G270200_v2.0.a1(ERDJ3B)
GO:0005575	Cellular Component	GO:0031974	membrane-enclosed lumen	51	332	Prupe.1G022500_v2.0.a1(DMC1),Prupe.1G217600_v2.0.a1(CPL3),Prupe.1G378000_v2.0.a1(RL6),Prupe.1G410400_v2.0.a1(HSF30),Prupe.1G427100_v2.0.a1(CYP81Q32),Prupe.1G431500_v2.0.a1(KIN4A),Prupe.1G533100_v2.0.a1(VIL2),Prupe.2G176600_v2.0.a1(HIPP39),Prupe.2G207200_v2.0.a1(CHY1),Prupe.2G207600_v2.0.a1(CHY1),Prupe.2G293400_v2.0.a1(RUP2),Prupe.3G017400_v2.0.a1(HSP15.7),Prupe.3G113500_v2.0.a1(CAJ1),Prupe.3G1403…	Prupe.1G004000_v2.0.a1(--),Prupe.1G011800_v2.0.a1(RRP41),Prupe.1G013500_v2.0.a1(RPS18A),Prupe.1G030200_v2.0.a1(NRPE7),Prupe.1G034900_v2.0.a1(ECI2),Prupe.1G037500_v2.0.a1(ETFB),Prupe.1G051000_v2.0.a1(--),Prupe.1G051400_v2.0.a1(PCMP-H73),Prupe.1G063600_v2.0.a1(SPCC1672.07),Prupe.1G073000_v2.0.a1(--),Prupe.1G079400_v2.0.a1(RID2),Prupe.1G079600_v2.0.a1(diexf),Prupe.1G084200_v2.0.a1(wdr75),Prupe.1G101…
GO:0005575	Cellular Component	GO:0044425	membrane part	297	670	MSTRG.12960(SMO1-1),Prupe.1G019900_v2.0.a1(SULTR3,1),Prupe.1G023100_v2.0.a1(ACA13),Prupe.1G023200_v2.0.a1(ACA13),Prupe.1G023700_v2.0.a1(VTE3),Prupe.1G025600_v2.0.a1(KCS20),Prupe.1G037200_v2.0.a1(At4g08300),Prupe.1G038700_v2.0.a1(PHT1-4),Prupe.1G042400_v2.0.a1(FAO1),Prupe.1G042500_v2.0.a1(PHO1),Prupe.1G061200_v2.0.a1(SIS8),Prupe.1G067100_v2.0.a1(HKT6),Prupe.1G071900_v2.0.a1(At5g57100),Prupe.1G0787…	Prupe.1G001100_v2.0.a1(At5g58090),Prupe.1G002400_v2.0.a1(ECT4),Prupe.1G013400_v2.0.a1(PSB27-2),Prupe.1G019500_v2.0.a1(RPS3A),Prupe.1G023400_v2.0.a1(ACA13),Prupe.1G026500_v2.0.a1(At3g23020),Prupe.1G027000_v2.0.a1(NFP),Prupe.1G028100_v2.0.a1(PRA1D),Prupe.1G057400_v2.0.a1(GLCAT14A),Prupe.1G061900_v2.0.a1(AOMI),Prupe.1G065700_v2.0.a1(TOM7-1),Prupe.1G069900_v2.0.a1(Tmem230),Prupe.1G076400_v2.0.a1(Tbc1…
GO:0005575	Cellular Component	GO:0016020	membrane	400	964	MSTRG.12960(SMO1-1),Prupe.1G013100_v2.0.a1(WNK1),Prupe.1G019900_v2.0.a1(SULTR3,1),Prupe.1G020000_v2.0.a1(--),Prupe.1G023100_v2.0.a1(ACA13),Prupe.1G023200_v2.0.a1(ACA13),Prupe.1G023700_v2.0.a1(VTE3),Prupe.1G025600_v2.0.a1(KCS20),Prupe.1G037200_v2.0.a1(At4g08300),Prupe.1G038700_v2.0.a1(PHT1-4),Prupe.1G042200_v2.0.a1(PAP6),Prupe.1G042400_v2.0.a1(FAO1),Prupe.1G042500_v2.0.a1(PHO1),Prupe.1G061200_v2.0…	Prupe.1G001100_v2.0.a1(At5g58090),Prupe.1G002400_v2.0.a1(ECT4),Prupe.1G003000_v2.0.a1(PKS5),Prupe.1G007200_v2.0.a1(LECRKS2),Prupe.1G013400_v2.0.a1(PSB27-2),Prupe.1G013500_v2.0.a1(RPS18A),Prupe.1G019500_v2.0.a1(RPS3A),Prupe.1G023400_v2.0.a1(ACA13),Prupe.1G026500_v2.0.a1(At3g23020),Prupe.1G027000_v2.0.a1(NFP),Prupe.1G028100_v2.0.a1(PRA1D),Prupe.1G047800_v2.0.a1(TOM9-2),Prupe.1G057400_v2.0.a1(GLCAT1…
GO:0005575	Cellular Component	GO:0044422	organelle part	238	916	Prupe.1G020000_v2.0.a1(--),Prupe.1G020100_v2.0.a1(ZNRF4),Prupe.1G022500_v2.0.a1(DMC1),Prupe.1G023700_v2.0.a1(VTE3),Prupe.1G039500_v2.0.a1(OsI_27673),Prupe.1G042200_v2.0.a1(PAP6),Prupe.1G042500_v2.0.a1(PHO1),Prupe.1G061200_v2.0.a1(SIS8),Prupe.1G085400_v2.0.a1(ATR2),Prupe.1G099000_v2.0.a1(GAE1),Prupe.1G124000_v2.0.a1(ATL2),Prupe.1G131700_v2.0.a1(SUS2),Prupe.1G146600_v2.0.a1(PPD),Prupe.1G178500_v2.0…	MSTRG.6559(RPS23),Prupe.1G003100_v2.0.a1(DHAD),Prupe.1G004000_v2.0.a1(--),Prupe.1G006700_v2.0.a1(RPL13AD),Prupe.1G009500_v2.0.a1(--),Prupe.1G011800_v2.0.a1(RRP41),Prupe.1G013400_v2.0.a1(PSB27-2),Prupe.1G013500_v2.0.a1(RPS18A),Prupe.1G013800_v2.0.a1(--),Prupe.1G018800_v2.0.a1(PCMP-H56),Prupe.1G028100_v2.0.a1(PRA1D),Prupe.1G030200_v2.0.a1(NRPE7),Prupe.1G030300_v2.0.a1(CFM3A),Prupe.1G030600_v2.0.a1(…
