# Supplementary material for: Combined analysis of mRNA and miRNA transcriptomes reveals the regulatory mechanism of Xanthomonas arboricola pv pruni resistance in Prunus persica
Source: BMC Genomics. 2024 Feb 27;25:214. doi: 10.1186/s12864-024-10113-8 (PMC10898114; doi:10.1186/s12864-024-10113-8)
Supplement: Supplementary file 2 — Supplementary Material 2. [file 12864_2024_10113_MOESM2_ESM.zip › KEGG-mRNA.xlsx]

## Sheet: S0-vs-S3
KEGG_A_class	KEGG_B_class	Pathway	S0-vs-S3 (1242)	All (5245)	Pvalue	Qvalue	Pathway ID	Genes	K_IDs
Genetic Information Processing	Translation	Ribosome	175	304	3.36094e-39	4.36923e-37	ko03010	Prupe.1G006700_v2.0.a1(RPL13AD);Prupe.1G009500_v2.0.a1(--);Prupe.1G013500_v2.0.a1(RPS18A);Prupe.1G013800_v2.0.a1(--);Prupe.1G019500_v2.0.a1(RPS3A);Prupe.1G030600_v2.0.a1(RPS15A);Prupe.1G039100_v2.0.a1(RPL5B);Prupe.1G041500_v2.0.a1(RPL14B);Prupe.1G044700_v2.0.a1(RPL14A);Prupe.1G047000_v2.0.a1(RPL23A);Prupe.1G073100_v2.0.a1(RPL7B);Prupe.1G078100_v2.0.a1(RPL4);Prupe.1G079500_v2.0.a1(RPP3A);Prupe.1G0…	K02872+K02911+K02964+K02881+K02984+K02958+K02932+K02875+K02875+K02894+K02937+K02930+K02942+K02897+K02993+K02908+K02906+K02905+K02885+K02971+K02960+K02995+K02941+K02865+K02923+K02923+K02938+K02889+K02978+K02978+K02880+K02900+K02977+K02915+K02924+K02985+K02980+K02949+K02989+K02952+K02908+K02991+K02947+K02947+K02887+K02925+K02953+K02910+K02947+K02975+K02981+K02981+K02954+K02954+K02921+K02918+K02891+…
Metabolism	Biosynthesis of other secondary metabolites	Monobactam biosynthesis	9	10	1.80431e-05	0.0011728	ko00261	Prupe.1G023000_v2.0.a1(APS1);Prupe.1G216900_v2.0.a1(AK1);Prupe.1G334400_v2.0.a1(asd);Prupe.1G367700_v2.0.a1(APS2);Prupe.2G147200_v2.0.a1(DHDPS2);Prupe.3G312900_v2.0.a1(AK2);Prupe.6G152500_v2.0.a1(DAPB2);Prupe.7G270700_v2.0.a1(DAPB2);Prupe.8G007000_v2.0.a1(AKHSDH2)	K13811+K00928+K00133+K13811+K01714+K00928+K00215+K00215+K12524
Metabolism	Amino acid metabolism	Lysine biosynthesis	11	18	0.000745815	0.0280846	ko00300	Prupe.1G216900_v2.0.a1(AK1);Prupe.1G334400_v2.0.a1(asd);Prupe.1G509100_v2.0.a1(DAP);Prupe.1G509400_v2.0.a1(--);Prupe.2G147200_v2.0.a1(DHDPS2);Prupe.3G312900_v2.0.a1(AK2);Prupe.6G152500_v2.0.a1(DAPB2);Prupe.7G270700_v2.0.a1(DAPB2);Prupe.8G007000_v2.0.a1(AKHSDH2);Prupe.8G092300_v2.0.a1(LYSA1);Prupe.8G156000_v2.0.a1(DAP)	K00928+K00133+K10206+K10206+K01714+K00928+K00215+K00215+K12524+K01586+K10206
Genetic Information Processing	Translation	Ribosome biogenesis in eukaryotes	38	100	0.000864141	0.0280846	ko03008	Prupe.1G063600_v2.0.a1(SPCC1672.07);Prupe.1G084200_v2.0.a1(wdr75);Prupe.1G129200_v2.0.a1(--);Prupe.1G201800_v2.0.a1(SWA1);Prupe.1G421300_v2.0.a1(PCN);Prupe.1G548200_v2.0.a1(BMS1);Prupe.1G569000_v2.0.a1(EMG1);Prupe.2G030400_v2.0.a1(Imp4);Prupe.2G114600_v2.0.a1(GTPBP4);Prupe.2G273000_v2.0.a1(At3g06530);Prupe.2G326400_v2.0.a1(TBL3);Prupe.3G010600_v2.0.a1(--);Prupe.3G044200_v2.0.a1(MDN1);Prupe.3G0789…	K14554+K14552+K14546+K14549+K14548+K14569+K14568+K14561+K06943+K14550+K14555+K01164+K14572+K14558+K14560+K11108+K03538+K06943+K07562+K06943+K11131+K14553+K07179+K11883+K14564+K14559+K11129+K03539+K14521+K14570+K14565+K14556+K14544+K12845+K14563+K14563+K14538+K11130
Organismal Systems	Environmental adaptation	Circadian rhythm - plant	16	36	0.00478012	0.103637	ko04712	Prupe.1G002900_v2.0.a1(PKS5);Prupe.1G003000_v2.0.a1(PKS5);Prupe.1G208500_v2.0.a1(HYH);Prupe.1G334000_v2.0.a1(ADO3);Prupe.1G478400_v2.0.a1(HY5);Prupe.2G183800_v2.0.a1(SPA1);Prupe.2G198500_v2.0.a1(APRR5);Prupe.2G200300_v2.0.a1(LHY);Prupe.2G200400_v2.0.a1(LHY);Prupe.2G293400_v2.0.a1(RUP2);Prupe.2G318900_v2.0.a1(APRR5);Prupe.4G013500_v2.0.a1(COP1);Prupe.6G244200_v2.0.a1(APRR7);Prupe.6G364900_v2.0.a1(…	K00660+K00660+K16241+K12116+K16241+K16240+K12130+K12133+K12133+K10143+K12130+K10143+K12129+K16223+K12124+K00660
Metabolism	Lipid metabolism	Cutin, suberine and wax biosynthesis	14	30	0.00478324	0.103637	ko00073	Prupe.1G332000_v2.0.a1(PXG4);Prupe.1G348000_v2.0.a1(CYP86B1);Prupe.2G112600_v2.0.a1(CER1);Prupe.2G112900_v2.0.a1(CER1);Prupe.2G113000_v2.0.a1(CER1);Prupe.2G113500_v2.0.a1(CER1);Prupe.3G309400_v2.0.a1(HHT1);Prupe.6G060200_v2.0.a1(CYP86A1);Prupe.6G126900_v2.0.a1(FAR3);Prupe.6G351100_v2.0.a1(SOP1);Prupe.7G234200_v2.0.a1(FACT);Prupe.8G128700_v2.0.a1(CYP94A1);Prupe.8G229200_v2.0.a1(CYP94A2);Prupe.8G22…	K17991+K15402+K15404+K15404+K15404+K15404+K15400+K15401+K13356+K17991+K15400+K20769+K20769+K20769
Metabolism	Lipid metabolism	Linoleic acid metabolism	9	17	0.00845432	0.157009	ko00591	Prupe.1G066500_v2.0.a1(PLA2-ALPHA);Prupe.1G232400_v2.0.a1(LOX6);Prupe.2G005300_v2.0.a1(LOX2.1);Prupe.2G005500_v2.0.a1(LOX2.1);Prupe.3G039200_v2.0.a1(LOX3.1);Prupe.4G047800_v2.0.a1(LOX3.1);Prupe.6G324100_v2.0.a1(LOX1.5);Prupe.6G324400_v2.0.a1(LOX1.5);Prupe.7G047400_v2.0.a1(SDP1)	K01047+K00454+K00454+K00454+K00454+K00454+K15718+K15718+K14674
Metabolism	Biosynthesis of other secondary metabolites	Flavonoid biosynthesis	25	69	0.0124646	0.202549	ko00941	Prupe.1G002900_v2.0.a1(PKS5);Prupe.1G003000_v2.0.a1(PKS5);Prupe.1G236400_v2.0.a1(SAT);Prupe.1G305100_v2.0.a1(LAR);Prupe.1G376400_v2.0.a1(DFR);Prupe.1G502800_v2.0.a1(FLS);Prupe.1G547500_v2.0.a1(UGT88F5);Prupe.1G547700_v2.0.a1(UGT88F5);Prupe.1G547800_v2.0.a1(UGT88F5);Prupe.1G554300_v2.0.a1(UGT88F5);Prupe.1G554400_v2.0.a1(UGT88F5);Prupe.1G580200_v2.0.a1(CYP98A2);Prupe.1G580300_v2.0.a1(CYP98A2);Prupe…	K00660+K00660+K13065+K13081+K13082+K05278+K22845+K22845+K22845+K22845+K22845+K09754+K09754+K09754+K01859+K01859+K13065+K13065+K13065+K13065+K08695+K05277+K05280+K00487+K00660
Metabolism	Global and overview maps	Biosynthesis of secondary metabolites	353	1368	0.0177477	0.256356	ko01110	Prupe.1G002900_v2.0.a1(PKS5);Prupe.1G003000_v2.0.a1(PKS5);Prupe.1G003100_v2.0.a1(DHAD);Prupe.1G014000_v2.0.a1(OASA1);Prupe.1G018900_v2.0.a1(HMT3);Prupe.1G023000_v2.0.a1(APS1);Prupe.1G025600_v2.0.a1(KCS20);Prupe.1G066500_v2.0.a1(PLA2-ALPHA);Prupe.1G067700_v2.0.a1(ISA1);Prupe.1G082500_v2.0.a1(HPT1);Prupe.1G084500_v2.0.a1(RBCS);Prupe.1G087900_v2.0.a1(4CL1);Prupe.1G092900_v2.0.a1(MDL1);Prupe.1G093600…	K00660+K00660+K01687+K01738+K00547+K13811+K15397+K01047+K01214+K09833+K01602+K01904+K08248+K08248+K08248+K00901+K16055+K00789+K00382+K01692+K00249+K09699+K10760+K00696+K00847+K00928+K00454+K13065+K10251+K09840+K16055+K01490+K01176+K06981+K01850+K01188+K01057+K13081+K10525+K01602+K18693+K18693+K00133+K16055+K04125+K10526+K01115+K08242+K13811+K08241+K13082+K01723+K16860+K15397+K00281+K00826+K13051+…
Metabolism	Amino acid metabolism	Valine, leucine and isoleucine degradation	19	53	0.0305606	0.397287	ko00280	Prupe.1G110900_v2.0.a1(LPD1);Prupe.1G116000_v2.0.a1(ECHIA);Prupe.1G131800_v2.0.a1(IBR3);Prupe.1G132500_v2.0.a1(BCE2);Prupe.1G393600_v2.0.a1(At4g31810);Prupe.1G417100_v2.0.a1(BCAT1);Prupe.1G493800_v2.0.a1(ALDH3H1);Prupe.1G570500_v2.0.a1(At1g71180);Prupe.2G207200_v2.0.a1(CHY1);Prupe.3G065200_v2.0.a1(AAE13);Prupe.3G196800_v2.0.a1(AAT1);Prupe.4G270500_v2.0.a1(HMGCL);Prupe.5G088900_v2.0.a1(HMGS);Prupe…	K00382+K01692+K00249+K09699+K05605+K00826+K00128+K00020+K05605+K18660+K00626+K01640+K01641+K00827+K00827+K05605+K00826+K07513+K01968
Metabolism	Metabolism of terpenoids and polyketides	Brassinosteroid biosynthesis	16	44	0.0395833	0.467803	ko00905	Prupe.1G291100_v2.0.a1(7DLH);Prupe.1G291200_v2.0.a1(CYP734A1);Prupe.1G291800_v2.0.a1(CYP734A1);Prupe.1G292400_v2.0.a1(CYP72A67);Prupe.1G292500_v2.0.a1(CYP72A67);Prupe.1G296300_v2.0.a1(CYP72A67);Prupe.1G296600_v2.0.a1(CYP734A1);Prupe.1G296900_v2.0.a1(CYP734A1);Prupe.2G249100_v2.0.a1(CYP90A1);Prupe.3G039300_v2.0.a1(CYP92C6);Prupe.3G250000_v2.0.a1(BA13);Prupe.7G153500_v2.0.a1(CYP90B1);Prupe.7G197500…	K15639+K15639+K15639+K15639+K15639+K15639+K15639+K15639+K09588+K20623+K09590+K09587+K20623+K20623+K20623+K15639
Metabolism	Metabolism of terpenoids and polyketides	Terpenoid backbone biosynthesis	17	49	0.0533059	0.577481	ko00900	Prupe.1G280800_v2.0.a1(IPK);Prupe.2G078900_v2.0.a1(MVD2);Prupe.3G196800_v2.0.a1(AAT1);Prupe.4G002700_v2.0.a1(FPS2);Prupe.4G153300_v2.0.a1(SPS2);Prupe.4G215000_v2.0.a1(GGR);Prupe.5G088900_v2.0.a1(HMGS);Prupe.5G174000_v2.0.a1(DXR);Prupe.6G028100_v2.0.a1(FPS);Prupe.6G101000_v2.0.a1(ISPG);Prupe.6G204700_v2.0.a1(Os07g0190000);Prupe.7G181400_v2.0.a1(At2g17570);Prupe.7G187000_v2.0.a1(HMGR2);Prupe.7G1875…	K06981+K01597+K00626+K00787+K05356+K13789+K01641+K00099+K00787+K03526+K01662+K11778+K00021+K00021+K11778+K03527+K11778
Metabolism	Amino acid metabolism	Cysteine and methionine metabolism	34	115	0.0844961	0.779871	ko00270	Prupe.1G014000_v2.0.a1(OASA1);Prupe.1G018900_v2.0.a1(HMT3);Prupe.1G021000_v2.0.a1(VIT_05s0020g04070);Prupe.1G107000_v2.0.a1(METK5);Prupe.1G216900_v2.0.a1(AK1);Prupe.1G299500_v2.0.a1(SAMDC);Prupe.1G299600_v2.0.a1(--);Prupe.1G334400_v2.0.a1(asd);Prupe.1G417100_v2.0.a1(BCAT1);Prupe.2G312400_v2.0.a1(SPMS);Prupe.3G004000_v2.0.a1(SAMS1);Prupe.3G075300_v2.0.a1(ISS1);Prupe.3G312900_v2.0.a1(AK2);Prupe.4G1…	K01738+K00547+K08967+K00789+K00928+K01611+K01611+K00133+K00826+K00797+K00789+K00837+K00928+K00026+K00815+K00640+K00558+K00016+K20772+K01761+K00827+K01762+K00827+K22207+K22207+K22846+K00831+K00558+K00899+K12524+K00058+K00826+K01244+K00547
Metabolism	Metabolism of terpenoids and polyketides	Sesquiterpenoid and triterpenoid biosynthesis	17	52	0.0880721	0.779871	ko00909	Prupe.3G025900_v2.0.a1(OSCBPY);Prupe.3G026800_v2.0.a1(OSCBPY);Prupe.4G030400_v2.0.a1(TPS13);Prupe.4G125300_v2.0.a1(AFS1);Prupe.4G125500_v2.0.a1(AFS1);Prupe.4G191000_v2.0.a1(VIT_19s0014g04930);Prupe.4G197900_v2.0.a1(VIT_19s0014g04930);Prupe.4G198000_v2.0.a1(VIT_19s0014g04930);Prupe.4G198200_v2.0.a1(ValCS);Prupe.4G198700_v2.0.a1(ValCS);Prupe.4G198800_v2.0.a1(SesquiTPS);Prupe.4G200000_v2.0.a1(ValCS)…	K15813+K15813+K14175+K14173+K14173+K15803+K15803+K15803+K15803+K15803+K15803+K15803+K15803+K00801+K00511+K00511+K15803
Metabolism	Lipid metabolism	Synthesis and degradation of ketone bodies	3	5	0.0899851	0.779871	ko00072	Prupe.3G196800_v2.0.a1(AAT1);Prupe.4G270500_v2.0.a1(HMGCL);Prupe.5G088900_v2.0.a1(HMGS)	K00626+K01640+K01641
Metabolism	Lipid metabolism	alpha-Linolenic acid metabolism	20	64	0.101653	0.825932	ko00592	Prupe.1G066500_v2.0.a1(PLA2-ALPHA);Prupe.1G232400_v2.0.a1(LOX6);Prupe.1G306100_v2.0.a1(AOC);Prupe.1G355900_v2.0.a1(4CLL5);Prupe.1G375800_v2.0.a1(JMT);Prupe.1G386300_v2.0.a1(AOS1);Prupe.2G005300_v2.0.a1(LOX2.1);Prupe.2G005500_v2.0.a1(LOX2.1);Prupe.3G039200_v2.0.a1(LOX3.1);Prupe.3G213800_v2.0.a1(HPL);Prupe.3G239900_v2.0.a1(AOC);Prupe.4G047800_v2.0.a1(LOX3.1);Prupe.7G047400_v2.0.a1(SDP1);Prupe.7G200…	K01047+K00454+K10525+K10526+K08241+K01723+K00454+K00454+K00454+K10528+K10525+K00454+K14674+K05894+K18857+K18857+K18857+K00224+K07513+K18857
Metabolism	Carbohydrate metabolism	Galactose metabolism	16	51	0.12979	0.99251	ko00052	Prupe.1G251600_v2.0.a1(GOLS1);Prupe.1G352200_v2.0.a1(AGAL1);Prupe.1G444000_v2.0.a1(PFK3);Prupe.2G035600_v2.0.a1(lacZ);Prupe.2G262800_v2.0.a1(AGAL3);Prupe.2G277900_v2.0.a1(INV*DC4);Prupe.3G005100_v2.0.a1(GOLS1);Prupe.3G289900_v2.0.a1(RFS5);Prupe.4G041000_v2.0.a1(AGAL2);Prupe.4G256200_v2.0.a1(At3g20040);Prupe.5G075600_v2.0.a1(INVA);Prupe.6G032400_v2.0.a1(RFS1);Prupe.6G309400_v2.0.a1(GOLS2);Prupe.7G…	K18819+K07407+K00850+K01190+K07407+K01193+K18819+K06617+K07407+K00844+K01193+K06617+K18819+K00965+K06617+K06617
Metabolism	Lipid metabolism	Sphingolipid metabolism	10	30	0.151031	1	ko00600	Prupe.1G222900_v2.0.a1(DPL1);Prupe.1G298900_v2.0.a1(At1g13580);Prupe.1G352200_v2.0.a1(AGAL1);Prupe.2G035600_v2.0.a1(lacZ);Prupe.2G262800_v2.0.a1(AGAL3);Prupe.2G273600_v2.0.a1(CERK);Prupe.4G036200_v2.0.a1(SPHK1);Prupe.4G041000_v2.0.a1(AGAL2);Prupe.5G144700_v2.0.a1(LCB2a);Prupe.8G045600_v2.0.a1(GL1-9)	K01634+K23727+K07407+K01190+K07407+K04715+K04718+K07407+K00654+K04713
Metabolism	Nucleotide metabolism	Purine metabolism	25	87	0.160474	1	ko00230	Prupe.1G023000_v2.0.a1(APS1);Prupe.1G149900_v2.0.a1(RNR2A);Prupe.1G265900_v2.0.a1(AMPD);Prupe.1G367700_v2.0.a1(APS2);Prupe.1G526100_v2.0.a1(PUR7);Prupe.1G528600_v2.0.a1(PUR5);Prupe.1G580800_v2.0.a1(PUR2);Prupe.2G074100_v2.0.a1(Nt5c3b-a);Prupe.2G211700_v2.0.a1(ADK2);Prupe.2G305000_v2.0.a1(PKP2);Prupe.4G024100_v2.0.a1(MAPDA);Prupe.4G116700_v2.0.a1(AAH2);Prupe.5G007600_v2.0.a1(purH);Prupe.5G043200_v…	K13811+K10808+K01490+K13811+K01923+K01933+K01945+K01081+K00856+K00873+K01488+K02083+K00602+K00948+K01951+K00940+K10807+K00856+K01490+K00860+K01756+K06928+K00939+K00760+K00873
Metabolism	Metabolism of terpenoids and polyketides	Monoterpenoid biosynthesis	9	27	0.168226	1	ko00902	Prupe.2G160700_v2.0.a1(SDR1);Prupe.2G160900_v2.0.a1(SDR1);Prupe.2G161100_v2.0.a1(SDR1);Prupe.2G161200_v2.0.a1(SDR1);Prupe.2G161400_v2.0.a1(SDR1);Prupe.2G161500_v2.0.a1(SDR1);Prupe.2G162200_v2.0.a1(SDR1);Prupe.4G240700_v2.0.a1(SDR1);Prupe.5G095500_v2.0.a1(SALR)	K15095+K15095+K15095+K15095+K15095+K15095+K15095+K15095+K15095
Metabolism	Global and overview maps	Biosynthesis of amino acids	61	230	0.168831	1	ko01230	Prupe.1G003100_v2.0.a1(DHAD);Prupe.1G014000_v2.0.a1(OASA1);Prupe.1G107000_v2.0.a1(METK5);Prupe.1G216900_v2.0.a1(AK1);Prupe.1G281400_v2.0.a1(CM3);Prupe.1G334400_v2.0.a1(asd);Prupe.1G417100_v2.0.a1(BCAT1);Prupe.1G444000_v2.0.a1(PFK3);Prupe.1G507500_v2.0.a1(SHM7);Prupe.1G509100_v2.0.a1(DAP);Prupe.1G509400_v2.0.a1(--);Prupe.1G539100_v2.0.a1(--);Prupe.2G142300_v2.0.a1(ARGAH1);Prupe.2G147200_v2.0.a1(DH…	K01687+K01738+K00789+K00928+K01850+K00133+K00826+K00850+K00600+K10206+K10206+K00600+K01476+K01714+K12657+K01817+K00873+K00789+K00814+K00052+K00053+K15227+K01695+K01695+K01695+K00928+K00134+K00818+K00815+K00640+K00948+K01704+K01940+K01915+K01953+K01623+K00215+K13832+K00891+K00817+K00620+K13832+K22846+K01940+K01623+K01754+K01623+K00831+K15227+K00215+K12524+K00600+K01623+K18649+K01586+K00058+K00873+…
Metabolism	Metabolism of cofactors and vitamins	Biotin metabolism	7	20	0.174167	1	ko00780	Prupe.1G089300_v2.0.a1(BIO3-BIO1);Prupe.4G078200_v2.0.a1(KAS1);Prupe.5G154900_v2.0.a1(CLKR27);Prupe.6G015200_v2.0.a1(MOD1);Prupe.6G180800_v2.0.a1(fabZ);Prupe.8G053700_v2.0.a1(At3g03980);Prupe.8G053800_v2.0.a1(At3g03980)	K19562+K09458+K00059+K00208+K02372+K00059+K00059
Metabolism	Lipid metabolism	Glycerolipid metabolism	21	73	0.185053	1	ko00561	Prupe.1G094900_v2.0.a1(DGK7);Prupe.1G312100_v2.0.a1(CSE);Prupe.1G317400_v2.0.a1(LPP3);Prupe.1G317500_v2.0.a1(LPP2);Prupe.1G352200_v2.0.a1(AGAL1);Prupe.1G437400_v2.0.a1(PAH2);Prupe.1G446700_v2.0.a1(--);Prupe.1G493800_v2.0.a1(ALDH3H1);Prupe.2G226400_v2.0.a1(MGLL);Prupe.2G262800_v2.0.a1(AGAL3);Prupe.3G007500_v2.0.a1(GPAT3);Prupe.3G157400_v2.0.a1(--);Prupe.3G228600_v2.0.a1(DGK5);Prupe.4G041000_v2.0.a…	K00901+K01054+K18693+K18693+K07407+K15728+K01054+K00128+K01054+K07407+K13508+K01054+K00901+K07407+K00901+K00901+K18693+K00002+K14674+K00655+K01054
Genetic Information Processing	Folding, sorting and degradation	Protein processing in endoplasmic reticulum	62	236	0.18866	1	ko04141	Prupe.1G008300_v2.0.a1(eff);Prupe.1G228900_v2.0.a1(GCS1);Prupe.1G237800_v2.0.a1(HSP21);Prupe.1G331600_v2.0.a1(PUX2);Prupe.1G407100_v2.0.a1(SHSP-2);Prupe.1G407300_v2.0.a1(HSP17.9-D);Prupe.1G586200_v2.0.a1(HSP22.0);Prupe.2G072900_v2.0.a1(DNAJ1);Prupe.2G123700_v2.0.a1(DJA6);Prupe.2G233500_v2.0.a1(HSP70-4);Prupe.2G243400_v2.0.a1(HSP18.5-C);Prupe.2G243800_v2.0.a1(HSP18.1);Prupe.2G301300_v2.0.a1(HSP83A…	K06689+K01228+K13993+K14011+K13993+K13993+K13993+K09503+K09503+K03283+K13993+K13993+K04079+K13993+K13993+K13993+K13993+K03283+K03283+K14009+K14009+K13993+K12669+K10666+K10956+K10950+K13993+K10666+K12666+K10578+K07342+K13993+K13993+K04079+K10578+K13993+K13993+K13993+K13993+K13993+K13993+K14016+K03283+K09580+K09503+K09562+K13993+K07953+K09490+K08057+K12670+K10578+K13989+K07151+K03283+K13993+K10956+…
Metabolism	Metabolism of terpenoids and polyketides	Carotenoid biosynthesis	13	43	0.199167	1	ko00906	Prupe.1G255500_v2.0.a1(CCD4);Prupe.1G435300_v2.0.a1(CYP707A1);Prupe.1G448400_v2.0.a1(CCD8B);Prupe.2G300800_v2.0.a1(CA2);Prupe.3G178500_v2.0.a1(PSY);Prupe.5G013100_v2.0.a1(CYP707A2);Prupe.6G150900_v2.0.a1(AAO3);Prupe.6G340000_v2.0.a1(ZDS);Prupe.7G046100_v2.0.a1(LCY1);Prupe.7G133100_v2.0.a1(ABA2);Prupe.8G125800_v2.0.a1(CYP707A4);Prupe.8G129600_v2.0.a1(AOG);Prupe.8G233300_v2.0.a1(D27)	K09840+K09843+K17913+K15746+K02291+K09843+K09842+K00514+K06443+K09838+K09843+K14595+K17911
Metabolism	Lipid metabolism	Ether lipid metabolism	8	25	0.222632	1	ko00565	Prupe.1G066500_v2.0.a1(PLA2-ALPHA);Prupe.1G359000_v2.0.a1(PLDDELTA);Prupe.1G393700_v2.0.a1(F09G2.8);Prupe.2G098700_v2.0.a1(NPC3);Prupe.4G266000_v2.0.a1(NPC2);Prupe.5G088300_v2.0.a1(PLDBETA1);Prupe.6G317900_v2.0.a1(PLDZETA1);Prupe.7G047400_v2.0.a1(SDP1)	K01047+K01115+K16860+K01114+K01114+K01115+K01115+K14674
Metabolism	Amino acid metabolism	Alanine, aspartate and glutamate metabolism	15	52	0.232578	1	ko00250	Prupe.1G430400_v2.0.a1(At3g16150);Prupe.2G269800_v2.0.a1(GDH2);Prupe.3G031100_v2.0.a1(ALAAT2);Prupe.3G043200_v2.0.a1(NLP3);Prupe.4G258800_v2.0.a1(AGT1);Prupe.5G153100_v2.0.a1(At4g24830);Prupe.5G187700_v2.0.a1(ALDH12A1);Prupe.5G236300_v2.0.a1(GS1-2);Prupe.6G054800_v2.0.a1(AS);Prupe.6G093800_v2.0.a1(CARB);Prupe.6G177100_v2.0.a1(AGT2);Prupe.6G288600_v2.0.a1(AGT3);Prupe.6G362600_v2.0.a1(GFPT2);Prupe.…	K13051+K00261+K00814+K13566+K00830+K01940+K00294+K01915+K01953+K01955+K00827+K00827+K00820+K01940+K01756
Metabolism	Biosynthesis of other secondary metabolites	Aflatoxin biosynthesis	1	1	0.236797	1	ko00254	Prupe.1G512000_v2.0.a1(ACC1)	K11262
Metabolism	Metabolism of cofactors and vitamins	Thiamine metabolism	7	22	0.25036	1	ko00730	Prupe.4G205100_v2.0.a1(THI1);Prupe.6G060700_v2.0.a1(THIC);Prupe.6G204700_v2.0.a1(Os07g0190000);Prupe.6G213300_v2.0.a1(NIFS1);Prupe.7G182900_v2.0.a1(NTPCR);Prupe.7G253500_v2.0.a1(At5g35170);Prupe.8G215100_v2.0.a1(TH2)	K03146+K03147+K01662+K04487+K06928+K00939+K22911
Metabolism	Glycan biosynthesis and metabolism	Glycosphingolipid biosynthesis - globo and isoglobo series	4	11	0.250882	1	ko00603	Prupe.1G352200_v2.0.a1(AGAL1);Prupe.2G262800_v2.0.a1(AGAL3);Prupe.2G284900_v2.0.a1(At4g19900);Prupe.4G041000_v2.0.a1(AGAL2)	K07407+K07407+K01988+K07407
Metabolism	Energy metabolism	Sulfur metabolism	9	30	0.266118	1	ko00920	Prupe.1G014000_v2.0.a1(OASA1);Prupe.1G023000_v2.0.a1(APS1);Prupe.1G167300_v2.0.a1(SBP2);Prupe.1G367700_v2.0.a1(APS2);Prupe.3G177200_v2.0.a1(GLY3);Prupe.4G239400_v2.0.a1(SAT3);Prupe.7G004400_v2.0.a1(APK3);Prupe.I005500_v2.0.a1(APR2);MSTRG.12020(GLY3)	K01738+K13811+K17285+K13811+K17725+K00640+K00860+K05907+K17725
Metabolism	Lipid metabolism	Steroid biosynthesis	10	34	0.271303	1	ko00100	Prupe.1G359200_v2.0.a1(SMT2);Prupe.3G022300_v2.0.a1(DWF5);Prupe.3G026100_v2.0.a1(CASBPX1);Prupe.3G208800_v2.0.a1(LIP2);Prupe.3G208900_v2.0.a1(LIP2);Prupe.3G304100_v2.0.a1(LIP2);Prupe.7G047400_v2.0.a1(SDP1);Prupe.8G087000_v2.0.a1(SS2);Prupe.8G156600_v2.0.a1(SQE1);Prupe.8G156700_v2.0.a1(SQE2)	K08242+K00213+K01853+K01052+K01052+K01052+K14674+K00801+K00511+K00511
Genetic Information Processing	Translation	Nucleocytoplasmic transport	44	170	0.272707	1	ko03013	Prupe.1G010400_v2.0.a1(EF1A);Prupe.1G102000_v2.0.a1(NUP43);Prupe.1G154700_v2.0.a1(RANGAP2);Prupe.1G287700_v2.0.a1(PRORP1);Prupe.1G333300_v2.0.a1(NUP155);Prupe.1G340200_v2.0.a1(TIF3I1);Prupe.1G409000_v2.0.a1(Os06g0701100);Prupe.1G448000_v2.0.a1(NUP85);Prupe.1G463300_v2.0.a1(PMRT15);Prupe.1G530000_v2.0.a1(TIF3C1);Prupe.2G007400_v2.0.a1(PSRP2);Prupe.2G134200_v2.0.a1(NUP62);Prupe.2G217300_v2.0.a1(EF1…	K03231+K14305+K14319+K18213+K14312+K03246+K03257+K14304+K02516+K03252+K13126+K14306+K03231+K05019+K01164+K03257+K14313+K12812+K03262+K14300+K00784+K14314+K14315+K03113+K03538+K07562+K14299+K14297+K13151+K03680+K03539+K03231+K03231+K18213+K14293+K03254+K03250+K14309+K03252+K13126+K14307+K14310+K12160+K00784
Metabolism	Energy metabolism	Photosynthesis - antenna proteins	6	19	0.283139	1	ko00196	Prupe.1G225700_v2.0.a1(CAB7);Prupe.3G004100_v2.0.a1(CAB16);Prupe.3G174700_v2.0.a1(CAB40);Prupe.3G191900_v2.0.a1(CAB8);Prupe.3G201000_v2.0.a1(CAB-151);Prupe.4G190500_v2.0.a1(LHCB3)	K08908+K08912+K08912+K08909+K08913+K08914
Metabolism	Energy metabolism	Nitrogen metabolism	10	35	0.305227	1	ko00910	Prupe.1G505400_v2.0.a1(NIA1);Prupe.1G530700_v2.0.a1(BCA5);Prupe.2G269800_v2.0.a1(GDH2);Prupe.3G285600_v2.0.a1(BCA1);Prupe.4G263400_v2.0.a1(ACA7);Prupe.5G236300_v2.0.a1(GS1-2);Prupe.6G223000_v2.0.a1(fmdA);Prupe.7G052800_v2.0.a1(ACA4);Prupe.7G109300_v2.0.a1(ACA1);Prupe.8G126000_v2.0.a1(NIR1)	K10534+K01673+K00261+K01673+K01674+K01915+K01455+K01674+K01674+K00366
Metabolism	Carbohydrate metabolism	Glyoxylate and dicarboxylate metabolism	20	75	0.310727	1	ko00630	Prupe.1G084500_v2.0.a1(RBCS);Prupe.1G110900_v2.0.a1(LPD1);Prupe.1G311400_v2.0.a1(RBCS);Prupe.1G412100_v2.0.a1(GDCSP);Prupe.1G507500_v2.0.a1(SHM7);Prupe.1G539100_v2.0.a1(--);Prupe.2G150200_v2.0.a1(HPR3);Prupe.3G037200_v2.0.a1(GLO4);Prupe.3G048100_v2.0.a1(GLYR2);Prupe.3G196800_v2.0.a1(AAT1);Prupe.3G219100_v2.0.a1(ICL);Prupe.3G284000_v2.0.a1(FDH1);Prupe.4G148200_v2.0.a1(GLO1);Prupe.4G170500_v2.0.a1(…	K01602+K00382+K01602+K00281+K00600+K00600+K15919+K11517+K18121+K00626+K01637+K00122+K11517+K00026+K00830+K03781+K01915+K01455+K19269+K00600
Metabolism	Metabolism of terpenoids and polyketides	Zeatin biosynthesis	6	20	0.329842	1	ko00908	Prupe.1G151100_v2.0.a1(IPT5);Prupe.4G170400_v2.0.a1(IPT9);Prupe.7G124100_v2.0.a1(UGT73C3);Prupe.7G124300_v2.0.a1(UGT73C5);Prupe.7G124400_v2.0.a1(UGT73C3);Prupe.7G124500_v2.0.a1(UGT73C3)	K10760+K00791+K13496+K13496+K13496+K13496
Metabolism	Amino acid metabolism	Lysine degradation	8	28	0.337272	1	ko00310	Prupe.1G110900_v2.0.a1(LPD1);Prupe.1G116000_v2.0.a1(ECHIA);Prupe.1G210500_v2.0.a1(ASHR2);Prupe.1G458600_v2.0.a1(At2g24580);Prupe.1G493800_v2.0.a1(ALDH3H1);Prupe.3G196800_v2.0.a1(AAT1);Prupe.4G216900_v2.0.a1(At5g55070);Prupe.7G085000_v2.0.a1(ATXR4)	K00382+K01692+K11426+K00306+K00128+K00626+K00658+K11426
Metabolism	Amino acid metabolism	Phenylalanine, tyrosine and tryptophan biosynthesis	13	48	0.34044	1	ko00400	Prupe.1G281400_v2.0.a1(CM3);Prupe.2G251100_v2.0.a1(PAI1);Prupe.3G127100_v2.0.a1(TYRAAT1);Prupe.3G144200_v2.0.a1(TSA1);Prupe.3G144300_v2.0.a1(TRPA1);Prupe.3G144500_v2.0.a1(TSA1);Prupe.4G174400_v2.0.a1(At5g53970);Prupe.6G166100_v2.0.a1(EMB3004);Prupe.6G172800_v2.0.a1(SK);Prupe.6G194700_v2.0.a1(HPA);Prupe.6G334000_v2.0.a1(EMB3004);Prupe.7G250700_v2.0.a1(TYRAAT1);Prupe.8G232700_v2.0.a1(TSA1)	K01850+K01817+K15227+K01695+K01695+K01695+K00815+K13832+K00891+K00817+K13832+K15227+K01695
Metabolism	Metabolism of cofactors and vitamins	Ubiquinone and other terpenoid-quinone biosynthesis	12	44	0.340663	1	ko00130	Prupe.1G082500_v2.0.a1(HPT1);Prupe.1G087900_v2.0.a1(4CL1);Prupe.2G326300_v2.0.a1(4CL3);Prupe.4G174400_v2.0.a1(At5g53970);Prupe.5G076700_v2.0.a1(NDC1);Prupe.5G187000_v2.0.a1(ICS2);Prupe.6G040400_v2.0.a1(CYP73A16);Prupe.7G085200_v2.0.a1(4CLL6);Prupe.8G064500_v2.0.a1(ABC4);Prupe.8G102400_v2.0.a1(At4g36750);Prupe.8G160600_v2.0.a1(4CLL6);Prupe.8G233800_v2.0.a1(VTE3)	K09833+K01904+K01904+K00815+K17872+K02552+K00487+K01904+K23094+K03809+K01904+K12502
Metabolism	Lipid metabolism	Glycerophospholipid metabolism	25	97	0.349612	1	ko00564	Prupe.1G066500_v2.0.a1(PLA2-ALPHA);Prupe.1G094900_v2.0.a1(DGK7);Prupe.1G317400_v2.0.a1(LPP3);Prupe.1G317500_v2.0.a1(LPP2);Prupe.1G359000_v2.0.a1(PLDDELTA);Prupe.1G393700_v2.0.a1(F09G2.8);Prupe.1G437400_v2.0.a1(PAH2);Prupe.1G473700_v2.0.a1(--);Prupe.1G560600_v2.0.a1(PSD3);Prupe.2G098700_v2.0.a1(NPC3);Prupe.3G007500_v2.0.a1(GPAT3);Prupe.3G228600_v2.0.a1(DGK5);Prupe.4G191900_v2.0.a1(DGK5);Prupe.4G26…	K01047+K00901+K18693+K18693+K01115+K16860+K15728+K06130+K01613+K01114+K13508+K00901+K00901+K01114+K00901+K01613+K01115+K01126+K18693+K05929+K01115+K14674+K00894+K00655+K14156
Metabolism	Amino acid metabolism	Valine, leucine and isoleucine biosynthesis	7	25	0.377845	1	ko00290	Prupe.1G003100_v2.0.a1(DHAD);Prupe.1G417100_v2.0.a1(BCAT1);Prupe.3G094300_v2.0.a1(IMDH2);Prupe.3G122300_v2.0.a1(PGAAIR);Prupe.5G066300_v2.0.a1(SSU1);Prupe.7G122000_v2.0.a1(OMR1);Prupe.8G155300_v2.0.a1(BCAT7)	K01687+K00826+K00052+K00053+K01704+K01754+K00826
Metabolism	Amino acid metabolism	Glycine, serine and threonine metabolism	22	87	0.401743	1	ko00260	Prupe.1G110900_v2.0.a1(LPD1);Prupe.1G216900_v2.0.a1(AK1);Prupe.1G334400_v2.0.a1(asd);Prupe.1G412100_v2.0.a1(GDCSP);Prupe.1G458600_v2.0.a1(At2g24580);Prupe.1G507500_v2.0.a1(SHM7);Prupe.1G539100_v2.0.a1(--);Prupe.2G150200_v2.0.a1(HPR3);Prupe.3G144200_v2.0.a1(TSA1);Prupe.3G144300_v2.0.a1(TRPA1);Prupe.3G144500_v2.0.a1(TSA1);Prupe.3G312900_v2.0.a1(AK2);Prupe.4G258800_v2.0.a1(AGT1);Prupe.5G166700_v2.0.…	K00382+K00928+K00133+K00281+K00306+K00600+K00600+K15919+K01695+K01695+K01695+K00928+K00830+K00276+K00827+K00827+K01754+K00831+K12524+K00600+K00058+K01695
Metabolism	Energy metabolism	Carbon fixation in photosynthetic organisms	18	71	0.414417	1	ko00710	Prupe.1G084500_v2.0.a1(RBCS);Prupe.1G146600_v2.0.a1(PPD);Prupe.1G311400_v2.0.a1(RBCS);Prupe.2G160000_v2.0.a1(NAD-ME2);Prupe.3G031100_v2.0.a1(ALAAT2);Prupe.3G059400_v2.0.a1(NADP-ME4);Prupe.4G131700_v2.0.a1(GAPCP1);Prupe.4G166400_v2.0.a1(PPC16);Prupe.4G170500_v2.0.a1(MMDHI);Prupe.5G008000_v2.0.a1(GAPB);Prupe.6G120100_v2.0.a1(FBA1);Prupe.6G210900_v2.0.a1(PCKA);Prupe.6G267900_v2.0.a1(FBP);Prupe.7G116…	K01602+K01006+K01602+K00028+K00814+K00029+K00134+K01595+K00026+K05298+K01623+K01610+K03841+K01623+K01623+K03841+K01623+K01803
Genetic Information Processing	Folding, sorting and degradation	Sulfur relay system	3	10	0.434493	1	ko04122	Prupe.2G189500_v2.0.a1(CNX3);Prupe.4G221100_v2.0.a1(MOCS3);Prupe.6G213300_v2.0.a1(NIFS1)	K03637+K11996+K04487
Metabolism	Metabolism of terpenoids and polyketides	Limonene and pinene degradation	2	6	0.43452	1	ko00903	Prupe.1G116000_v2.0.a1(ECHIA);Prupe.1G493800_v2.0.a1(ALDH3H1)	K01692+K00128
Metabolism	Global and overview maps	Fatty acid metabolism	19	76	0.436627	1	ko01212	Prupe.1G116000_v2.0.a1(ECHIA);Prupe.1G131800_v2.0.a1(IBR3);Prupe.1G239300_v2.0.a1(KCR1);Prupe.1G512000_v2.0.a1(ACC1);Prupe.2G066100_v2.0.a1(DET2);Prupe.3G065200_v2.0.a1(AAE13);Prupe.3G196800_v2.0.a1(AAT1);Prupe.4G078200_v2.0.a1(KAS1);Prupe.4G259200_v2.0.a1(POPTRDRAFT_831870);Prupe.5G118400_v2.0.a1(LACS4);Prupe.5G154900_v2.0.a1(CLKR27);Prupe.6G015200_v2.0.a1(MOD1);Prupe.6G180800_v2.0.a1(fabZ);Prup…	K01692+K00249+K10251+K11262+K10258+K18660+K00626+K09458+K01961+K01897+K00059+K00208+K02372+K03921+K10256+K03921+K00059+K00059+K07513
Metabolism	Nucleotide metabolism	Pyrimidine metabolism	15	60	0.454103	1	ko00240	Prupe.1G149900_v2.0.a1(RNR2A);Prupe.2G069100_v2.0.a1(CTPS2);Prupe.2G074100_v2.0.a1(Nt5c3b-a);Prupe.3G131200_v2.0.a1(PYR4);Prupe.3G246400_v2.0.a1(Os02g0778400);Prupe.4G007900_v2.0.a1(TK);Prupe.4G061300_v2.0.a1(PYRD);Prupe.4G123500_v2.0.a1(ctps1);Prupe.5G156200_v2.0.a1(NDPK2);Prupe.6G029400_v2.0.a1(UKL4);Prupe.6G093800_v2.0.a1(CARB);Prupe.6G157900_v2.0.a1(pyrH);Prupe.6G159900_v2.0.a1(RNR1);Prupe.7G…	K10808+K01937+K01081+K01465+K13800+K00857+K00254+K01937+K00940+K00876+K01955+K09903+K10807+K01489+K16904
Metabolism	Metabolism of cofactors and vitamins	Riboflavin metabolism	5	19	0.480444	1	ko00740	Prupe.1G337500_v2.0.a1(PAP8);Prupe.3G137500_v2.0.a1(RIB5);Prupe.5G099800_v2.0.a1(PYRP2);Prupe.6G085600_v2.0.a1(RIBA3);Prupe.8G065300_v2.0.a1(RIBA1)	K14379+K00793+K22912+K14652+K14652
Metabolism	Carbohydrate metabolism	Fructose and mannose metabolism	14	57	0.488836	1	ko00051	Prupe.1G196700_v2.0.a1(FRK2);Prupe.1G444000_v2.0.a1(PFK3);Prupe.2G288800_v2.0.a1(SDH);Prupe.3G132400_v2.0.a1(MAN2);Prupe.4G256200_v2.0.a1(At3g20040);Prupe.5G179900_v2.0.a1(gmppA);Prupe.6G120100_v2.0.a1(FBA1);Prupe.6G267900_v2.0.a1(FBP);Prupe.7G116600_v2.0.a1(ALDC);Prupe.7G165400_v2.0.a1(FBA2);Prupe.8G028300_v2.0.a1(CYFBP);Prupe.8G085100_v2.0.a1(FBA2);Prupe.8G142900_v2.0.a1(SDH);Prupe.8G160500_v2.…	K00847+K00850+K00008+K19355+K00844+K00966+K01623+K03841+K01623+K01623+K03841+K01623+K00008+K01803
Metabolism	Lipid metabolism	Fatty acid degradation	13	53	0.495227	1	ko00071	Prupe.1G034900_v2.0.a1(ECI2);Prupe.1G116000_v2.0.a1(ECHIA);Prupe.1G131800_v2.0.a1(IBR3);Prupe.1G493800_v2.0.a1(ALDH3H1);Prupe.3G196800_v2.0.a1(AAT1);Prupe.5G118400_v2.0.a1(LACS4);Prupe.5G132300_v2.0.a1(At1g32780);Prupe.6G060200_v2.0.a1(CYP86A1);Prupe.8G018100_v2.0.a1(ADH);Prupe.8G018300_v2.0.a1(ADH1);Prupe.8G018600_v2.0.a1(ADH1);Prupe.8G206400_v2.0.a1(PED1);Prupe.8G207100_v2.0.a1(ADH)	K07517+K01692+K00249+K00128+K00626+K01897+K00001+K15401+K18857+K18857+K18857+K07513+K18857
Metabolism	Lipid metabolism	Biosynthesis of unsaturated fatty acids	6	24	0.517964	1	ko01040	Prupe.1G239300_v2.0.a1(KCR1);Prupe.2G066100_v2.0.a1(DET2);Prupe.6G365200_v2.0.a1(ACPD);Prupe.7G076500_v2.0.a1(FAD2);Prupe.8G018700_v2.0.a1(S-ACP-DES6);Prupe.8G206400_v2.0.a1(PED1)	K10251+K10258+K03921+K10256+K03921+K07513
Metabolism	Amino acid metabolism	Tryptophan metabolism	13	54	0.525675	1	ko00380	Prupe.1G054300_v2.0.a1(YUC3);Prupe.1G110900_v2.0.a1(LPD1);Prupe.1G116000_v2.0.a1(ECHIA);Prupe.1G493800_v2.0.a1(ALDH3H1);Prupe.3G075300_v2.0.a1(ISS1);Prupe.3G196800_v2.0.a1(AAT1);Prupe.4G054200_v2.0.a1(ROMT);Prupe.4G087100_v2.0.a1(TYDC2);Prupe.4G216900_v2.0.a1(At5g55070);Prupe.5G011300_v2.0.a1(CAT1);Prupe.6G327700_v2.0.a1(AMI1);Prupe.7G231200_v2.0.a1(YUC2);Prupe.8G211000_v2.0.a1(YUC8)	K11816+K00382+K01692+K00128+K00837+K00626+K22588+K01593+K00658+K03781+K01426+K11816+K11816
Metabolism	Metabolism of cofactors and vitamins	One carbon pool by folate	5	20	0.530645	1	ko00670	Prupe.1G507500_v2.0.a1(SHM7);Prupe.1G539100_v2.0.a1(--);Prupe.5G007600_v2.0.a1(purH);Prupe.6G013000_v2.0.a1(THFS);Prupe.8G013000_v2.0.a1(SHM3)	K00600+K00600+K00602+K01938+K00600
Metabolism	Lipid metabolism	Fatty acid biosynthesis	12	50	0.533689	1	ko00061	Prupe.1G512000_v2.0.a1(ACC1);Prupe.3G065200_v2.0.a1(AAE13);Prupe.4G078200_v2.0.a1(KAS1);Prupe.4G259200_v2.0.a1(POPTRDRAFT_831870);Prupe.5G118400_v2.0.a1(LACS4);Prupe.5G154900_v2.0.a1(CLKR27);Prupe.6G015200_v2.0.a1(MOD1);Prupe.6G180800_v2.0.a1(fabZ);Prupe.6G365200_v2.0.a1(ACPD);Prupe.8G018700_v2.0.a1(S-ACP-DES6);Prupe.8G053700_v2.0.a1(At3g03980);Prupe.8G053800_v2.0.a1(At3g03980)	K11262+K18660+K09458+K01961+K01897+K00059+K00208+K02372+K03921+K03921+K00059+K00059
Genetic Information Processing	Replication and repair	DNA replication	12	50	0.533689	1	ko03030	Prupe.1G223400_v2.0.a1(At1g67320);Prupe.1G253600_v2.0.a1(At4g28440);Prupe.1G456900_v2.0.a1(rnaseh2b);Prupe.4G078300_v2.0.a1(MCM3);Prupe.4G121000_v2.0.a1(MCM6);Prupe.4G273600_v2.0.a1(POLD1);Prupe.5G215900_v2.0.a1(At4g11060);Prupe.6G063300_v2.0.a1(PCNA);Prupe.6G124200_v2.0.a1(POL2A);Prupe.6G130500_v2.0.a1(ncb2);Prupe.7G108800_v2.0.a1(RPA3B);Prupe.8G272000_v2.0.a1(MCM7)	K02685+K07466+K10744+K02541+K02542+K02327+K03111+K04802+K02324+K02326+K10740+K02210
Metabolism	Carbohydrate metabolism	Pentose phosphate pathway	11	46	0.542417	1	ko00030	Prupe.1G289200_v2.0.a1(PGL1);Prupe.1G444000_v2.0.a1(PFK3);Prupe.2G323800_v2.0.a1(At2g16790);Prupe.5G043200_v2.0.a1(PRS1);Prupe.6G120100_v2.0.a1(FBA1);Prupe.6G267900_v2.0.a1(FBP);Prupe.7G116600_v2.0.a1(ALDC);Prupe.7G165400_v2.0.a1(FBA2);Prupe.7G260700_v2.0.a1(GAPN);Prupe.8G028300_v2.0.a1(CYFBP);Prupe.8G085100_v2.0.a1(FBA2)	K01057+K00850+K00851+K00948+K01623+K03841+K01623+K01623+K00131+K03841+K01623
Metabolism	Metabolism of other amino acids	Selenocompound metabolism	4	16	0.546461	1	ko00450	Prupe.1G023000_v2.0.a1(APS1);Prupe.1G367700_v2.0.a1(APS2);Prupe.5G129800_v2.0.a1(MGL);Prupe.7G187600_v2.0.a1(NTR2)	K13811+K13811+K01761+K00384
Metabolism	Metabolism of cofactors and vitamins	Vitamin B6 metabolism	4	16	0.546461	1	ko00750	Prupe.2G316500_v2.0.a1(PLR1);Prupe.3G051900_v2.0.a1(At1g17710);Prupe.3G069500_v2.0.a1(PDX12);Prupe.7G180700_v2.0.a1(PSAT1)	K05275+K13248+K06215+K00831
Metabolism	Amino acid metabolism	Arginine and proline metabolism	14	59	0.547209	1	ko00330	Prupe.1G299500_v2.0.a1(SAMDC);Prupe.1G299600_v2.0.a1(--);Prupe.1G359900_v2.0.a1(P4H3);Prupe.1G493800_v2.0.a1(ALDH3H1);Prupe.2G142300_v2.0.a1(ARGAH1);Prupe.2G240800_v2.0.a1(P5CSA);Prupe.2G312400_v2.0.a1(SPMS);Prupe.3G013800_v2.0.a1(PAO4);Prupe.3G179900_v2.0.a1(PAO2);Prupe.3G243500_v2.0.a1(POX2);Prupe.5G187700_v2.0.a1(ALDH12A1);Prupe.6G327700_v2.0.a1(AMI1);Prupe.7G174900_v2.0.a1(P4H10);Prupe.8G0831…	K01611+K01611+K00472+K00128+K01476+K12657+K00797+K17839+K17839+K00318+K00294+K01426+K00472+K01583
Metabolism	Biosynthesis of other secondary metabolites	Flavone and flavonol biosynthesis	1	3	0.555529	1	ko00944	Prupe.5G203600_v2.0.a1(CYP75B2)	K05280
Metabolism	Carbohydrate metabolism	Inositol phosphate metabolism	15	64	0.567017	1	ko00562	Prupe.1G343000_v2.0.a1(MIOX1);Prupe.1G543400_v2.0.a1(ITPK3);Prupe.1G549800_v2.0.a1(IPK1);Prupe.1G569300_v2.0.a1(PIP5K8);Prupe.2G098700_v2.0.a1(NPC3);Prupe.2G182000_v2.0.a1(PIP5K11);Prupe.2G250000_v2.0.a1(PLC6);Prupe.3G055000_v2.0.a1(MIOX1);Prupe.4G266000_v2.0.a1(NPC2);Prupe.5G031800_v2.0.a1(ITPK5);Prupe.6G180500_v2.0.a1(INPS1);Prupe.7G192000_v2.0.a1(SAC3);Prupe.7G216300_v2.0.a1(MIOX4);Prupe.8G090…	K00469+K00913+K10572+K00889+K01114+K00889+K05857+K00469+K01114+K00913+K01858+K22913+K00469+K18649+K01803
Metabolism	Glycan biosynthesis and metabolism	Other types of O-glycan biosynthesis	3	12	0.567581	1	ko00514	Prupe.2G038500_v2.0.a1(RDN2);Prupe.4G266100_v2.0.a1(PLENTY);Prupe.8G102000_v2.0.a1(RRA2)	K20782+K20782+K20783
Metabolism	Metabolism of terpenoids and polyketides	Diterpenoid biosynthesis	7	30	0.588386	1	ko00904	Prupe.1G344000_v2.0.a1(GA2OX6);Prupe.1G536200_v2.0.a1(GA2OX1);Prupe.3G075600_v2.0.a1(LE);Prupe.4G026300_v2.0.a1(GA2OX8);Prupe.4G150200_v2.0.a1(GA2OX1);Prupe.8G196900_v2.0.a1(CYP82G1);Prupe.8G197000_v2.0.a1(CYP82G1)	K04125+K04125+K04124+K04125+K04125+K17961+K17961
Metabolism	Biosynthesis of other secondary metabolites	Betalain biosynthesis	2	8	0.599328	1	ko00965	Prupe.4G087100_v2.0.a1(TYDC2);Prupe.6G161400_v2.0.a1(LIGB)	K01593+K15777
Metabolism	Carbohydrate metabolism	Propanoate metabolism	10	44	0.617364	1	ko00640	Prupe.1G110900_v2.0.a1(LPD1);Prupe.1G116000_v2.0.a1(ECHIA);Prupe.1G132500_v2.0.a1(BCE2);Prupe.1G393600_v2.0.a1(At4g31810);Prupe.1G512000_v2.0.a1(ACC1);Prupe.2G207200_v2.0.a1(CHY1);Prupe.3G196800_v2.0.a1(AAT1);Prupe.4G259200_v2.0.a1(POPTRDRAFT_831870);Prupe.5G072700_v2.0.a1(LDHA);Prupe.7G227300_v2.0.a1(At4g13360)	K00382+K01692+K09699+K05605+K11262+K05605+K00626+K01961+K00016+K05605
Cellular Processes	Transport and catabolism	Peroxisome	20	88	0.625074	1	ko04146	Prupe.1G458600_v2.0.a1(At2g24580);Prupe.2G269400_v2.0.a1(FSD2);Prupe.3G037200_v2.0.a1(GLO4);Prupe.4G018300_v2.0.a1(PMP22);Prupe.4G057200_v2.0.a1(NUDT15);Prupe.4G057300_v2.0.a1(NUDT15);Prupe.4G148200_v2.0.a1(GLO1);Prupe.4G187300_v2.0.a1(--);Prupe.4G258800_v2.0.a1(AGT1);Prupe.4G270500_v2.0.a1(HMGCL);Prupe.5G011300_v2.0.a1(CAT1);Prupe.5G069700_v2.0.a1(PEX19-2);Prupe.5G118400_v2.0.a1(LACS4);Prupe.6G1…	K00306+K04564+K11517+K13347+K17879+K17879+K11517+K13348+K00830+K01640+K03781+K13337+K01897+K13356+K17879+K04565+K13347+K13348+K13348+K07513
Metabolism	Amino acid metabolism	Tyrosine metabolism	14	62	0.629925	1	ko00350	Prupe.4G041400_v2.0.a1(PPO);Prupe.4G041700_v2.0.a1(PPO);Prupe.4G041800_v2.0.a1(PPO);Prupe.4G041900_v2.0.a1(PPO);Prupe.4G087100_v2.0.a1(TYDC2);Prupe.4G174400_v2.0.a1(At5g53970);Prupe.5G132300_v2.0.a1(At1g32780);Prupe.5G166700_v2.0.a1(maoI);Prupe.6G194700_v2.0.a1(HPA);Prupe.6G284900_v2.0.a1(--);Prupe.8G018100_v2.0.a1(ADH);Prupe.8G018300_v2.0.a1(ADH1);Prupe.8G018600_v2.0.a1(ADH1);Prupe.8G207100_v2.0…	K00422+K00422+K00422+K00422+K01593+K00815+K00001+K00276+K00817+K07253+K18857+K18857+K18857+K18857
Metabolism	Lipid metabolism	Arachidonic acid metabolism	4	18	0.647745	1	ko00590	Prupe.1G066500_v2.0.a1(PLA2-ALPHA);Prupe.1G362400_v2.0.a1(ptges2);Prupe.5G233700_v2.0.a1(ptges2);Prupe.7G047400_v2.0.a1(SDP1)	K01047+K05309+K05309+K14674
Metabolism	Carbohydrate metabolism	Butanoate metabolism	5	23	0.665813	1	ko00650	Prupe.1G116000_v2.0.a1(ECHIA);Prupe.3G048100_v2.0.a1(GLYR2);Prupe.3G196800_v2.0.a1(AAT1);Prupe.4G270500_v2.0.a1(HMGCL);Prupe.5G088900_v2.0.a1(HMGS)	K01692+K18121+K00626+K01640+K01641
Metabolism	Carbohydrate metabolism	C5-Branched dibasic acid metabolism	2	9	0.667042	1	ko00660	Prupe.3G094300_v2.0.a1(IMDH2);Prupe.5G066300_v2.0.a1(SSU1)	K00052+K01704
Metabolism	Biosynthesis of other secondary metabolites	Isoflavonoid biosynthesis	2	9	0.667042	1	ko00943	Prupe.6G226600_v2.0.a1(CYP81Q32);Prupe.6G226800_v2.0.a1(CYP81Q32)	K13260+K13260
Metabolism	Biosynthesis of other secondary metabolites	Glucosinolate biosynthesis	3	14	0.679473	1	ko00966	Prupe.1G417100_v2.0.a1(BCAT1);Prupe.6G046800_v2.0.a1(CYP79D16);Prupe.8G155300_v2.0.a1(BCAT7)	K00826+K12153+K00826
Metabolism	Metabolism of cofactors and vitamins	Porphyrin metabolism	11	51	0.691441	1	ko00860	Prupe.1G495400_v2.0.a1(CAO);Prupe.2G005900_v2.0.a1(cysG);Prupe.2G261500_v2.0.a1(DCUP);Prupe.3G227000_v2.0.a1(FH);Prupe.4G185700_v2.0.a1(PORA);Prupe.5G087400_v2.0.a1(SGR);Prupe.7G061100_v2.0.a1(CHLH);Prupe.7G133700_v2.0.a1(RCCR);Prupe.8G010500_v2.0.a1(SGRL);Prupe.8G076800_v2.0.a1(HEMA2);Prupe.8G235600_v2.0.a1(CLH1)	K13600+K02303+K01599+K19054+K00218+K22013+K03403+K13545+K22013+K02492+K08099
Metabolism	Global and overview maps	2-Oxocarboxylic acid metabolism	13	60	0.692015	1	ko01210	Prupe.1G003100_v2.0.a1(DHAD);Prupe.1G216900_v2.0.a1(AK1);Prupe.1G334400_v2.0.a1(asd);Prupe.1G417100_v2.0.a1(BCAT1);Prupe.3G031100_v2.0.a1(ALAAT2);Prupe.3G094300_v2.0.a1(IMDH2);Prupe.3G122300_v2.0.a1(PGAAIR);Prupe.3G312900_v2.0.a1(AK2);Prupe.4G137500_v2.0.a1(AG118);Prupe.5G066300_v2.0.a1(SSU1);Prupe.6G046800_v2.0.a1(CYP79D16);Prupe.6G250400_v2.0.a1(POPTRDRAFT_746969);Prupe.8G155300_v2.0.a1(BCAT7)	K01687+K00928+K00133+K00826+K00814+K00052+K00053+K00928+K00818+K01704+K12153+K00620+K00826
Metabolism	Amino acid metabolism	Arginine biosynthesis	8	38	0.708809	1	ko00220	Prupe.2G142300_v2.0.a1(ARGAH1);Prupe.2G269800_v2.0.a1(GDH2);Prupe.3G031100_v2.0.a1(ALAAT2);Prupe.4G137500_v2.0.a1(AG118);Prupe.5G153100_v2.0.a1(At4g24830);Prupe.5G236300_v2.0.a1(GS1-2);Prupe.6G250400_v2.0.a1(POPTRDRAFT_746969);Prupe.7G058500_v2.0.a1(At4g24830)	K01476+K00261+K00814+K00818+K01940+K01915+K00620+K01940
Metabolism	Biosynthesis of other secondary metabolites	Stilbenoid, diarylheptanoid and gingerol biosynthesis	11	52	0.717409	1	ko00945	Prupe.1G236400_v2.0.a1(SAT);Prupe.1G580200_v2.0.a1(CYP98A2);Prupe.1G580300_v2.0.a1(CYP98A2);Prupe.1G580400_v2.0.a1(CYP98A2);Prupe.3G100800_v2.0.a1(HST);Prupe.3G101000_v2.0.a1(HST);Prupe.3G101400_v2.0.a1(HST);Prupe.3G101500_v2.0.a1(HST);Prupe.3G119100_v2.0.a1(OMT3);Prupe.3G129600_v2.0.a1(OMT3);Prupe.6G040400_v2.0.a1(CYP73A16)	K13065+K09754+K09754+K09754+K13065+K13065+K13065+K13065+K16040+K16040+K00487
Metabolism	Amino acid metabolism	Histidine metabolism	4	20	0.732787	1	ko00340	Prupe.1G493800_v2.0.a1(ALDH3H1);Prupe.6G194700_v2.0.a1(HPA);Prupe.8G026000_v2.0.a1(SDC);Prupe.8G090900_v2.0.a1(HISN7)	K00128+K00817+K01590+K18649
Metabolism	Glycan biosynthesis and metabolism	Glycosphingolipid biosynthesis - lacto and neolacto series	1	5	0.741212	1	ko00601	Prupe.2G284900_v2.0.a1(At4g19900)	K01988
Cellular Processes	Transport and catabolism	Phagosome	16	76	0.747134	1	ko04145	Prupe.1G362900_v2.0.a1(RHO1);Prupe.1G364800_v2.0.a1(TUBB2);Prupe.1G371400_v2.0.a1(VHA-a3);Prupe.1G542600_v2.0.a1(TUBA);Prupe.2G295200_v2.0.a1(TUBB1);Prupe.3G022700_v2.0.a1(CVA69.24);Prupe.4G067500_v2.0.a1(sec61a);Prupe.5G043000_v2.0.a1(Os02g0178400);Prupe.6G004100_v2.0.a1(TUBA3);Prupe.6G064900_v2.0.a1(TUBB1);Prupe.6G268300_v2.0.a1(TUBB1);Prupe.6G363200_v2.0.a1(CRT3);Prupe.7G005100_v2.0.a1(TUBA3);…	K04392+K07375+K02154+K07374+K07375+K02145+K10956+K07342+K07374+K07375+K07375+K08057+K07374+K07375+K10956+K07897
Metabolism	Amino acid metabolism	Phenylalanine metabolism	9	44	0.747256	1	ko00360	Prupe.1G116000_v2.0.a1(ECHIA);Prupe.2G211800_v2.0.a1(PAL1);Prupe.4G087100_v2.0.a1(TYDC2);Prupe.4G174400_v2.0.a1(At5g53970);Prupe.5G166700_v2.0.a1(maoI);Prupe.6G194700_v2.0.a1(HPA);Prupe.6G235400_v2.0.a1(PAL1);Prupe.6G284900_v2.0.a1(--);Prupe.6G327700_v2.0.a1(AMI1)	K01692+K10775+K01593+K00815+K00276+K00817+K10775+K07253+K01426
Metabolism	Glycan biosynthesis and metabolism	Various types of N-glycan biosynthesis	7	35	0.756429	1	ko00513	Prupe.4G025400_v2.0.a1(OST3B);Prupe.5G006900_v2.0.a1(OST1A);Prupe.7G148700_v2.0.a1(OST48);Prupe.7G222300_v2.0.a1(STT3A);Prupe.8G102600_v2.0.a1(OST48);Prupe.8G126200_v2.0.a1(FUT11);Prupe.8G221600_v2.0.a1(RPN2)	K12669+K12666+K12670+K07151+K12670+K00753+K12667
Metabolism	Biosynthesis of other secondary metabolites	Isoquinoline alkaloid biosynthesis	7	35	0.756429	1	ko00950	Prupe.4G041400_v2.0.a1(PPO);Prupe.4G041700_v2.0.a1(PPO);Prupe.4G041800_v2.0.a1(PPO);Prupe.4G041900_v2.0.a1(PPO);Prupe.4G087100_v2.0.a1(TYDC2);Prupe.4G174400_v2.0.a1(At5g53970);Prupe.5G166700_v2.0.a1(maoI)	K00422+K00422+K00422+K00422+K01593+K00815+K00276
Metabolism	Carbohydrate metabolism	Pyruvate metabolism	18	86	0.764909	1	ko00620	Prupe.1G110900_v2.0.a1(LPD1);Prupe.1G146600_v2.0.a1(PPD);Prupe.1G493800_v2.0.a1(ALDH3H1);Prupe.1G512000_v2.0.a1(ACC1);Prupe.2G160000_v2.0.a1(NAD-ME2);Prupe.2G305000_v2.0.a1(PKP2);Prupe.3G012300_v2.0.a1(DJ1D);Prupe.3G012400_v2.0.a1(DJ1D);Prupe.3G059400_v2.0.a1(NADP-ME4);Prupe.3G196800_v2.0.a1(AAT1);Prupe.4G166400_v2.0.a1(PPC16);Prupe.4G170500_v2.0.a1(MMDHI);Prupe.4G259200_v2.0.a1(POPTRDRAFT_831870…	K00382+K01006+K00128+K11262+K00028+K00873+K18881+K18881+K00029+K00626+K01595+K00026+K01961+K00016+K01610+K00627+K00873+K18881
Metabolism	Carbohydrate metabolism	Ascorbate and aldarate metabolism	10	50	0.779454	1	ko00053	Prupe.1G284300_v2.0.a1(UGD5);Prupe.1G343000_v2.0.a1(MIOX1);Prupe.1G493800_v2.0.a1(ALDH3H1);Prupe.1G522500_v2.0.a1(CLEB3J9);Prupe.3G055000_v2.0.a1(MIOX1);Prupe.4G220800_v2.0.a1(VTC2);Prupe.5G202800_v2.0.a1(UGD5);Prupe.6G242200_v2.0.a1(APX2);Prupe.7G216300_v2.0.a1(MIOX4);Prupe.8G090900_v2.0.a1(HISN7)	K00012+K00469+K00128+K00434+K00469+K14190+K00012+K00434+K00469+K18649
Metabolism	Carbohydrate metabolism	Starch and sucrose metabolism	36	168	0.783493	1	ko00500	Prupe.1G067700_v2.0.a1(ISA1);Prupe.1G095500_v2.0.a1(TPS9);Prupe.1G159700_v2.0.a1(SPS3);Prupe.1G196700_v2.0.a1(FRK2);Prupe.1G256200_v2.0.a1(TPS10);Prupe.1G268300_v2.0.a1(AMY3);Prupe.1G284600_v2.0.a1(BGLU40);Prupe.1G334900_v2.0.a1(TPS6);Prupe.1G435600_v2.0.a1(AMY1.1);Prupe.1G463500_v2.0.a1(At4g31140);Prupe.2G065700_v2.0.a1(BACOVA_02659);Prupe.2G197400_v2.0.a1(WAXY);Prupe.2G277800_v2.0.a1(TPPA);Prup…	K01214+K16055+K00696+K00847+K16055+K01176+K01188+K16055+K01176+K19893+K05349+K13679+K01087+K01193+K19891+K01179+K16055+K01177+K00688+K00703+K16055+K00700+K00844+K01177+K01193+K01179+K16055+K00688+K00705+K01087+K00705+K01188+K00696+K01176+K00695+K01179
Genetic Information Processing	Transcription	RNA polymerase	8	41	0.789089	1	ko03020	Prupe.1G250300_v2.0.a1(NRPB10);Prupe.3G044800_v2.0.a1(polr1e);Prupe.4G246000_v2.0.a1(NRPB12);Prupe.5G244400_v2.0.a1(NRPB12);Prupe.6G025800_v2.0.a1(POLR1C);Prupe.6G089600_v2.0.a1(NRPC1);Prupe.7G013200_v2.0.a1(NRPB6A);Prupe.8G132000_v2.0.a1(NRPB3)	K03007+K03005+K03009+K03009+K03027+K03018+K03014+K03011
Organismal Systems	Environmental adaptation	Plant-pathogen interaction	69	315	0.796568	1	ko04626	Prupe.1G025600_v2.0.a1(KCS20);Prupe.1G162800_v2.0.a1(CNGC1);Prupe.1G194800_v2.0.a1(CML5);Prupe.1G205100_v2.0.a1(WAK5);Prupe.1G211000_v2.0.a1(RBOHD);Prupe.1G360100_v2.0.a1(CPK9);Prupe.1G401500_v2.0.a1(FDH);Prupe.2G048900_v2.0.a1(At3g47110);Prupe.2G075100_v2.0.a1(CPK1);Prupe.2G186700_v2.0.a1(CNGC13);Prupe.2G186900_v2.0.a1(CNGC13);Prupe.2G207100_v2.0.a1(RD19D);Prupe.2G222600_v2.0.a1(CNGC1);Prupe.2G2…	K15397+K05391+K13448+K05391+K13447+K13412+K15397+K13420+K13412+K05391+K05391+K01373+K05391+K05391+K05391+K04079+K05391+K05391+K05391+K13412+K13459+K13459+K13448+K05391+K05391+K13433+K13420+K13420+K13457+K13459+K13412+K13412+K13457+K13457+K13457+K13457+K13457+K13426+K13412+K05391+K02358+K18875+K18875+K02183+K13448+K04079+K13434+K15397+K05391+K13448+K05391+K05391+K13412+K13448+K05391+K13412+K13457+…
Environmental Information Processing	Signal transduction	MAPK signaling pathway - plant	35	165	0.801337	1	ko04016	Prupe.1G034300_v2.0.a1(ETR2);Prupe.1G037900_v2.0.a1(ERF1B);Prupe.1G211000_v2.0.a1(RBOHD);Prupe.1G374600_v2.0.a1(NTF3);Prupe.1G403600_v2.0.a1(ERECTA);Prupe.1G413500_v2.0.a1(PYL2);Prupe.1G521600_v2.0.a1(SAPK2);Prupe.1G521800_v2.0.a1(SAPK2);Prupe.2G000100_v2.0.a1(MKS1);Prupe.2G048900_v2.0.a1(At3g47110);Prupe.2G195300_v2.0.a1(MYC2);Prupe.2G256700_v2.0.a1(PYL4);Prupe.2G312300_v2.0.a1(PP2C51);Prupe.3G2…	K14509+K14516+K13447+K20535+K20718+K14496+K14498+K14498+K20725+K13420+K13422+K14496+K14497+K20716+K13420+K13420+K17686+K20716+K03781+K14498+K20772+K13426+K00940+K02183+K20604+K14497+K14496+K20606+K14516+K20603+K14497+K14497+K17686+K13449+K13449
Metabolism	Glycan biosynthesis and metabolism	Glycosaminoglycan degradation	3	17	0.804588	1	ko00531	Prupe.1G210600_v2.0.a1(HGSNAT);Prupe.1G282800_v2.0.a1(At5g61250);Prupe.6G320400_v2.0.a1(Hgsnat)	K10532+K07964+K10532
Metabolism	Global and overview maps	Carbon metabolism	55	255	0.812198	1	ko01200	Prupe.1G014000_v2.0.a1(OASA1);Prupe.1G084500_v2.0.a1(RBCS);Prupe.1G110900_v2.0.a1(LPD1);Prupe.1G146600_v2.0.a1(PPD);Prupe.1G289200_v2.0.a1(PGL1);Prupe.1G311400_v2.0.a1(RBCS);Prupe.1G393600_v2.0.a1(At4g31810);Prupe.1G412100_v2.0.a1(GDCSP);Prupe.1G444000_v2.0.a1(PFK3);Prupe.1G507500_v2.0.a1(SHM7);Prupe.1G539100_v2.0.a1(--);Prupe.2G150200_v2.0.a1(HPR3);Prupe.2G160000_v2.0.a1(NAD-ME2);Prupe.2G207200_…	K01738+K01602+K00382+K01006+K01057+K01602+K05605+K00281+K00850+K00600+K00600+K15919+K00028+K05605+K00261+K00873+K00851+K00814+K11517+K18121+K00029+K00626+K01637+K00122+K00134+K11517+K01595+K00026+K00658+K00640+K00844+K00830+K01961+K05298+K03781+K00948+K01938+K01623+K01610+K01455+K03841+K19269+K01623+K01754+K01623+K00831+K05605+K00131+K00600+K03841+K00627+K01623+K00058+K00873+K01803
Environmental Information Processing	Signal transduction	Phosphatidylinositol signaling system	13	66	0.817962	1	ko04070	Prupe.1G094900_v2.0.a1(DGK7);Prupe.1G543400_v2.0.a1(ITPK3);Prupe.1G549800_v2.0.a1(IPK1);Prupe.1G569300_v2.0.a1(PIP5K8);Prupe.2G182000_v2.0.a1(PIP5K11);Prupe.2G250000_v2.0.a1(PLC6);Prupe.3G228600_v2.0.a1(DGK5);Prupe.3G272600_v2.0.a1(VIP1);Prupe.4G191900_v2.0.a1(DGK5);Prupe.4G282200_v2.0.a1(DGK2);Prupe.5G031800_v2.0.a1(ITPK5);Prupe.5G194800_v2.0.a1(CML46);Prupe.8G090900_v2.0.a1(HISN7)	K00901+K00913+K10572+K00889+K00889+K05857+K00901+K13024+K00901+K00901+K00913+K02183+K18649
Metabolism	Metabolism of cofactors and vitamins	Folate biosynthesis	4	23	0.82993	1	ko00790	Prupe.2G189500_v2.0.a1(CNX3);Prupe.2G214500_v2.0.a1(ADCS);Prupe.6G085600_v2.0.a1(RIBA3);Prupe.8G065300_v2.0.a1(RIBA1)	K03637+K13950+K14652+K14652
Metabolism	Carbohydrate metabolism	Glycolysis / Gluconeogenesis	24	118	0.834546	1	ko00010	Prupe.1G110900_v2.0.a1(LPD1);Prupe.1G444000_v2.0.a1(PFK3);Prupe.1G493800_v2.0.a1(ALDH3H1);Prupe.2G305000_v2.0.a1(PKP2);Prupe.4G131700_v2.0.a1(GAPCP1);Prupe.4G256200_v2.0.a1(At3g20040);Prupe.5G072700_v2.0.a1(LDHA);Prupe.5G132300_v2.0.a1(At1g32780);Prupe.6G120100_v2.0.a1(FBA1);Prupe.6G210900_v2.0.a1(PCKA);Prupe.6G261900_v2.0.a1(AKR4C9);Prupe.6G267900_v2.0.a1(FBP);Prupe.7G116600_v2.0.a1(ALDC);Prupe.…	K00382+K00850+K00128+K00873+K00134+K00844+K00016+K00001+K01623+K01610+K00002+K03841+K01623+K01623+K00131+K18857+K18857+K18857+K03841+K00627+K01623+K00873+K01803+K18857
Metabolism	Biosynthesis of other secondary metabolites	Indole alkaloid biosynthesis	1	7	0.84936	1	ko00901	Prupe.4G087100_v2.0.a1(TYDC2)	K01593
Genetic Information Processing	Replication and repair	Non-homologous end-joining	1	7	0.84936	1	ko03450	Prupe.2G145600_v2.0.a1(KU80)	K10885
Metabolism	Metabolism of cofactors and vitamins	Nicotinate and nicotinamide metabolism	4	24	0.854972	1	ko00760	Prupe.2G074100_v2.0.a1(Nt5c3b-a);Prupe.3G001100_v2.0.a1(--);Prupe.4G156300_v2.0.a1(Os09g0345700);Prupe.4G156400_v2.0.a1(Os09g0345700)	K01081+K18551+K00858+K00858
Genetic Information Processing	Replication and repair	Mismatch repair	7	40	0.868633	1	ko03430	Prupe.1G253600_v2.0.a1(At4g28440);Prupe.2G293300_v2.0.a1(MSH3);Prupe.4G273600_v2.0.a1(POLD1);Prupe.5G215900_v2.0.a1(At4g11060);Prupe.6G063300_v2.0.a1(PCNA);Prupe.7G108800_v2.0.a1(RPA3B);Prupe.7G183500_v2.0.a1(MLH3)	K07466+K08736+K02327+K03111+K04802+K10740+K08739
Metabolism	Lipid metabolism	Fatty acid elongation	6	36	0.886689	1	ko00062	Prupe.1G025600_v2.0.a1(KCS20);Prupe.1G239300_v2.0.a1(KCR1);Prupe.1G401500_v2.0.a1(FDH);Prupe.2G066100_v2.0.a1(DET2);Prupe.6G086800_v2.0.a1(KCS3);Prupe.8G096100_v2.0.a1(KCS4)	K15397+K10251+K15397+K10258+K15397+K15397
Metabolism	Biosynthesis of other secondary metabolites	Phenylpropanoid biosynthesis	46	225	0.895263	1	ko00940	Prupe.1G087900_v2.0.a1(4CL1);Prupe.1G236400_v2.0.a1(SAT);Prupe.1G284600_v2.0.a1(BGLU40);Prupe.1G460600_v2.0.a1(PER16);Prupe.1G494500_v2.0.a1(COMT1);Prupe.1G580200_v2.0.a1(CYP98A2);Prupe.1G580300_v2.0.a1(CYP98A2);Prupe.1G580400_v2.0.a1(CYP98A2);Prupe.2G065700_v2.0.a1(BACOVA_02659);Prupe.2G211800_v2.0.a1(PAL1);Prupe.2G319700_v2.0.a1(COMT1);Prupe.2G326300_v2.0.a1(4CL3);Prupe.3G097600_v2.0.a1(CCR1);P…	K01904+K13065+K01188+K00430+K13066+K09754+K09754+K09754+K05349+K10775+K13066+K01904+K09753+K09753+K13065+K13065+K13065+K13065+K00430+K00083+K00430+K00430+K00430+K00430+K00430+K18368+K00083+K00430+K00430+K00487+K00430+K00430+K10775+K00430+K00430+K00430+K01188+K01904+K12356+K00430+K00430+K00430+K23260+K23260+K23260+K01904
Metabolism	Glycan biosynthesis and metabolism	N-Glycan biosynthesis	8	47	0.89844	1	ko00510	Prupe.1G228900_v2.0.a1(GCS1);Prupe.4G025400_v2.0.a1(OST3B);Prupe.5G006900_v2.0.a1(OST1A);Prupe.6G108100_v2.0.a1(EVN);Prupe.7G148700_v2.0.a1(OST48);Prupe.7G222300_v2.0.a1(STT3A);Prupe.8G102600_v2.0.a1(OST48);Prupe.8G221600_v2.0.a1(RPN2)	K01228+K12669+K12666+K00902+K12670+K07151+K12670+K12667
Environmental Information Processing	Signal transduction	Plant hormone signal transduction	59	285	0.902493	1	ko04075	Prupe.1G027500_v2.0.a1(AUX22D);Prupe.1G027600_v2.0.a1(IAA14);Prupe.1G034300_v2.0.a1(ETR2);Prupe.1G037900_v2.0.a1(ERF1B);Prupe.1G069800_v2.0.a1(XTH23);Prupe.1G088600_v2.0.a1(XTH23);Prupe.1G145400_v2.0.a1(AHP1);Prupe.1G213200_v2.0.a1(GH3.17);Prupe.1G218500_v2.0.a1(TIFY9);Prupe.1G224300_v2.0.a1(AHK3);Prupe.1G331500_v2.0.a1(TIFY6B);Prupe.1G368300_v2.0.a1(ARF5);Prupe.1G413500_v2.0.a1(PYL2);Prupe.1G434…	K14484+K14484+K14509+K14516+K14504+K14504+K14490+K14487+K13464+K14489+K13464+K14486+K14496+K14432+K14484+K14490+K14484+K14498+K14498+K13464+K14492+K14488+K13422+K14496+K14497+K13464+K14484+K14484+K14484+K14508+K16189+K14489+K14487+K14488+K14500+K14498+K14486+K14492+K13464+K14497+K14488+K14488+K14505+K14488+K14496+K14490+K14516+K14508+K14488+K13464+K14497+K14497+K14488+K14488+K14488+K14487+K13449+…
Metabolism	Biosynthesis of other secondary metabolites	Tropane, piperidine and pyridine alkaloid biosynthesis	5	32	0.905858	1	ko00960	Prupe.4G174400_v2.0.a1(At5g53970);Prupe.5G166700_v2.0.a1(maoI);Prupe.6G068900_v2.0.a1(At2g29150);Prupe.6G070000_v2.0.a1(At2g29150);Prupe.6G194700_v2.0.a1(HPA)	K00815+K00276+K08081+K08081+K00817
Genetic Information Processing	Replication and repair	Homologous recombination	9	54	0.920918	1	ko03440	Prupe.1G253600_v2.0.a1(At4g28440);Prupe.1G325100_v2.0.a1(RECG);Prupe.4G273600_v2.0.a1(POLD1);Prupe.5G173600_v2.0.a1(ATM);Prupe.5G215900_v2.0.a1(At4g11060);Prupe.6G150100_v2.0.a1(--);Prupe.7G108800_v2.0.a1(RPA3B);Prupe.7G207400_v2.0.a1(At2g19490);Prupe.8G270500_v2.0.a1(At4g02110)	K07466+K03655+K02327+K04728+K03111+K20776+K10740+K03553+K10728
Genetic Information Processing	Replication and repair	Base excision repair	7	44	0.924197	1	ko03410	Prupe.3G090700_v2.0.a1(FPG1);Prupe.4G125700_v2.0.a1(guaA);Prupe.4G273600_v2.0.a1(POLD1);Prupe.6G063300_v2.0.a1(PCNA);Prupe.6G124200_v2.0.a1(POL2A);Prupe.6G130500_v2.0.a1(ncb2);Prupe.7G155600_v2.0.a1(--)	K10563+K01246+K02327+K04802+K02324+K02326+K01247
Metabolism	Metabolism of other amino acids	beta-Alanine metabolism	8	50	0.932125	1	ko00410	Prupe.1G116000_v2.0.a1(ECHIA);Prupe.1G393600_v2.0.a1(At4g31810);Prupe.1G493800_v2.0.a1(ALDH3H1);Prupe.2G207200_v2.0.a1(CHY1);Prupe.3G013800_v2.0.a1(PAO4);Prupe.3G179900_v2.0.a1(PAO2);Prupe.5G166700_v2.0.a1(maoI);Prupe.7G227300_v2.0.a1(At4g13360)	K01692+K05605+K00128+K05605+K17839+K17839+K00276+K05605
Metabolism	Glycan biosynthesis and metabolism	Other glycan degradation	2	17	0.936843	1	ko00511	Prupe.2G035600_v2.0.a1(lacZ);Prupe.8G137300_v2.0.a1(FUC95A)	K01190+K15923
Genetic Information Processing	Folding, sorting and degradation	RNA degradation	18	101	0.939141	1	ko03018	Prupe.1G011800_v2.0.a1(RRP41);Prupe.1G298500_v2.0.a1(CPN60B4);Prupe.1G444000_v2.0.a1(PFK3);Prupe.1G449000_v2.0.a1(RRP46);Prupe.1G516400_v2.0.a1(CCR4-1);Prupe.2G007400_v2.0.a1(PSRP2);Prupe.3G049300_v2.0.a1(At3g13860);Prupe.3G288400_v2.0.a1(PNP2);Prupe.4G254800_v2.0.a1(RRP45B);Prupe.6G135600_v2.0.a1(At1g08370);Prupe.6G139300_v2.0.a1(CAF1-11);Prupe.6G242300_v2.0.a1(SPAC16C9.04c);Prupe.6G352700_v2.0.…	K11600+K04077+K00850+K12590+K12603+K13126+K04077+K00962+K03678+K12611+K12581+K10643+K07573+K14442+K12581+K13126+K12608+K03679
Environmental Information Processing	Membrane transport	ABC transporters	5	36	0.950996	1	ko02010	Prupe.1G104100_v2.0.a1(ABCB11);Prupe.1G104400_v2.0.a1(ABCB11);Prupe.3G003100_v2.0.a1(ABCB11);Prupe.3G269400_v2.0.a1(ABCB19);Prupe.4G272400_v2.0.a1(ABCG5)	K05658+K05658+K05658+K05658+K05681
Genetic Information Processing	Replication and repair	Nucleotide excision repair	10	64	0.958311	1	ko03420	Prupe.1G253600_v2.0.a1(At4g28440);Prupe.1G422900_v2.0.a1(ATCSA-1);Prupe.4G193800_v2.0.a1(KRP1);Prupe.4G273600_v2.0.a1(POLD1);Prupe.6G063300_v2.0.a1(PCNA);Prupe.6G124200_v2.0.a1(POL2A);Prupe.6G130500_v2.0.a1(ncb2);Prupe.6G323600_v2.0.a1(CYCH1-1);Prupe.7G108800_v2.0.a1(RPA3B);Prupe.8G242000_v2.0.a1(XPD)	K07466+K10570+K10840+K02327+K04802+K02324+K02326+K06634+K10740+K10844
Metabolism	Metabolism of cofactors and vitamins	Pantothenate and CoA biosynthesis	4	32	0.964094	1	ko00770	Prupe.1G003100_v2.0.a1(DHAD);Prupe.1G417100_v2.0.a1(BCAT1);Prupe.3G122300_v2.0.a1(PGAAIR);Prupe.8G155300_v2.0.a1(BCAT7)	K01687+K00826+K00053+K00826
Metabolism	Carbohydrate metabolism	Amino sugar and nucleotide sugar metabolism	23	132	0.968793	1	ko00520	Prupe.1G196700_v2.0.a1(FRK2);Prupe.1G204700_v2.0.a1(EP3);Prupe.1G205400_v2.0.a1(EP3);Prupe.1G205600_v2.0.a1(EP3);Prupe.1G284300_v2.0.a1(UGD5);Prupe.1G391300_v2.0.a1(CHIT5A);Prupe.1G456000_v2.0.a1(ARA1);Prupe.2G181500_v2.0.a1(CHIT3);Prupe.2G280900_v2.0.a1(GAE2);Prupe.2G305200_v2.0.a1(SE2);Prupe.3G249900_v2.0.a1(UPTG1);Prupe.4G155800_v2.0.a1(RHM1);Prupe.4G256200_v2.0.a1(At3g20040);Prupe.5G179900_v2…	K00847+K01183+K01183+K01183+K00012+K01183+K12446+K01183+K08679+K01183+K13379+K12450+K00844+K00966+K00012+K13379+K00326+K00820+K00965+K01209+K01183+K01183+K15920
Genetic Information Processing	Folding, sorting and degradation	Protein export	7	50	0.969255	1	ko03060	Prupe.1G491400_v2.0.a1(PLSP1);Prupe.4G067500_v2.0.a1(sec61a);Prupe.5G043000_v2.0.a1(Os02g0178400);Prupe.6G276100_v2.0.a1(immp2l);Prupe.6G321700_v2.0.a1(BIP4);Prupe.7G104500_v2.0.a1(FFC);Prupe.8G009900_v2.0.a1(sec61a)	K03100+K10956+K07342+K09648+K09490+K03106+K10956
Metabolism	Metabolism of other amino acids	Glutathione metabolism	19	120	0.987332	1	ko00480	Prupe.1G149900_v2.0.a1(RNR2A);Prupe.1G264700_v2.0.a1(GSTU17);Prupe.1G264900_v2.0.a1(GSTU17);Prupe.1G456300_v2.0.a1(GGCT2;1);Prupe.1G522500_v2.0.a1(CLEB3J9);Prupe.1G526000_v2.0.a1(HSP26-A);Prupe.2G312400_v2.0.a1(SPMS);Prupe.3G178200_v2.0.a1(GSTF9);Prupe.4G146100_v2.0.a1(PARC);Prupe.4G146200_v2.0.a1(PARC);Prupe.4G146600_v2.0.a1(PARC);Prupe.4G147100_v2.0.a1(PARC);Prupe.4G147400_v2.0.a1(PARC);Prupe.4…	K10808+K00799+K00799+K22596+K00434+K00799+K00797+K00799+K00799+K00799+K00799+K00799+K00799+K00799+K00799+K10807+K00434+K00799+K00799
Genetic Information Processing	Translation	mRNA surveillance pathway	17	110	0.987853	1	ko03015	Prupe.1G210300_v2.0.a1(ERF1-3);Prupe.1G234400_v2.0.a1(B'ETA);Prupe.1G263000_v2.0.a1(PP2A);Prupe.1G418900_v2.0.a1(RBP1);Prupe.1G467100_v2.0.a1(B'KAPPA);Prupe.1G574800_v2.0.a1(CPSF73-I);Prupe.2G007400_v2.0.a1(PSRP2);Prupe.2G061400_v2.0.a1(--);Prupe.2G206200_v2.0.a1(B'BETA);Prupe.2G282700_v2.0.a1(CPSF160);Prupe.3G084000_v2.0.a1(RH15);Prupe.6G299800_v2.0.a1(Os03g0268000);Prupe.6G318800_v2.0.a1(TOPP8)…	K03265+K11584+K04382+K14411+K11584+K14403+K13126+K14404+K11584+K14401+K12812+K06269+K06269+K14411+K13126+K08873+K14403
Metabolism	Carbohydrate metabolism	Citrate cycle (TCA cycle)	5	48	0.994476	1	ko00020	Prupe.1G110900_v2.0.a1(LPD1);Prupe.4G170500_v2.0.a1(MMDHI);Prupe.4G216900_v2.0.a1(At5g55070);Prupe.6G210900_v2.0.a1(PCKA);Prupe.8G056000_v2.0.a1(EMB3003)	K00382+K00026+K00658+K01610+K00627
Metabolism	Glycan biosynthesis and metabolism	Glycosylphosphatidylinositol (GPI)-anchor biosynthesis	2	28	0.995068	1	ko00563	Prupe.5G030700_v2.0.a1(--);Prupe.5G069900_v2.0.a1(PIGL)	K07541+K03434
Metabolism	Energy metabolism	Photosynthesis	4	43	0.995892	1	ko00195	Prupe.1G239600_v2.0.a1(PSBY);Prupe.1G573600_v2.0.a1(SEND33);Prupe.4G271200_v2.0.a1(PSAN);Prupe.5G159900_v2.0.a1(PSBY)	K02723+K02639+K02701+K02723
Metabolism	Metabolism of other amino acids	Cyanoamino acid metabolism	14	103	0.99646	1	ko00460	Prupe.1G092900_v2.0.a1(MDL1);Prupe.1G093600_v2.0.a1(MDL1);Prupe.1G093800_v2.0.a1(MDL1);Prupe.1G284600_v2.0.a1(BGLU40);Prupe.1G430400_v2.0.a1(At3g16150);Prupe.1G507500_v2.0.a1(SHM7);Prupe.1G539100_v2.0.a1(--);Prupe.2G065700_v2.0.a1(BACOVA_02659);Prupe.6G020100_v2.0.a1(BGLU12);Prupe.6G046800_v2.0.a1(CYP79D16);Prupe.6G223000_v2.0.a1(fmdA);Prupe.7G080500_v2.0.a1(BGLU12);Prupe.7G105400_v2.0.a1(BGLU12)…	K08248+K08248+K08248+K01188+K13051+K00600+K00600+K05349+K13032+K12153+K01455+K01188+K13031+K00600
Metabolism	Global and overview maps	Metabolic pathways	524	2391	0.997346	1	ko01100	Prupe.1G002900_v2.0.a1(PKS5);Prupe.1G003000_v2.0.a1(PKS5);Prupe.1G003100_v2.0.a1(DHAD);Prupe.1G014000_v2.0.a1(OASA1);Prupe.1G018900_v2.0.a1(HMT3);Prupe.1G021000_v2.0.a1(VIT_05s0020g04070);Prupe.1G023000_v2.0.a1(APS1);Prupe.1G025600_v2.0.a1(KCS20);Prupe.1G054300_v2.0.a1(YUC3);Prupe.1G060900_v2.0.a1(At3g07010);Prupe.1G066500_v2.0.a1(PLA2-ALPHA);Prupe.1G067700_v2.0.a1(ISA1);Prupe.1G082500_v2.0.a1(HP…	K00660+K00660+K01687+K01738+K00547+K08967+K13811+K15397+K11816+K01728+K01047+K01214+K09833+K01602+K01904+K19562+K08248+K08248+K08248+K00901+K16055+K00789+K00382+K01692+K00249+K09699+K01006+K10808+K10760+K00696+K17285+K00847+K01183+K01183+K01183+K11426+K10532+K00928+K01634+K08908+K01228+K00454+K13065+K10251+K01728+K18819+K09840+K16055+K00799+K00799+K01490+K01176+K06981+K01850+K07964+K00012+K01188+…
Genetic Information Processing	Transcription	Basal transcription factors	4	47	0.998222	1	ko03022	Prupe.2G215900_v2.0.a1(Gtf2f2);Prupe.6G323600_v2.0.a1(CYCH1-1);Prupe.7G113600_v2.0.a1(TAF12);Prupe.8G242000_v2.0.a1(XPD)	K03139+K06634+K03126+K10844
Genetic Information Processing	Folding, sorting and degradation	Ubiquitin mediated proteolysis	19	137	0.998629	1	ko04120	Prupe.1G008300_v2.0.a1(eff);Prupe.1G196200_v2.0.a1(CDC20-2);Prupe.1G383000_v2.0.a1(RCE2);Prupe.1G422900_v2.0.a1(ATCSA-1);Prupe.2G032500_v2.0.a1(DIS1);Prupe.2G129100_v2.0.a1(CDC20-2);Prupe.2G252000_v2.0.a1(APC1);Prupe.2G293400_v2.0.a1(RUP2);Prupe.3G177800_v2.0.a1(APC5);Prupe.4G013500_v2.0.a1(COP1);Prupe.4G047400_v2.0.a1(UBC24);Prupe.4G161700_v2.0.a1(APC6);Prupe.5G033600_v2.0.a1(UBC32);Prupe.6G0470…	K06689+K03363+K10579+K10570+K04506+K03363+K03348+K10143+K03352+K10143+K10581+K03353+K10578+K10578+K03358+K10144+K10578+K03875+K10597
Genetic Information Processing	Folding, sorting and degradation	SNARE interactions in vesicular transport	3	47	0.999651	1	ko04130	Prupe.1G482600_v2.0.a1(VAMP713);Prupe.6G098100_v2.0.a1(--);Prupe.7G093400_v2.0.a1(SYP121)	K08515+K08506+K08486
Cellular Processes	Transport and catabolism	Autophagy - other	2	39	0.999665	1	ko04136	Prupe.1G263000_v2.0.a1(PP2A);Prupe.4G019900_v2.0.a1(ATG8C)	K04382+K08341
Genetic Information Processing	Folding, sorting and degradation	Proteasome	4	60	0.999897	1	ko03050	Prupe.2G111300_v2.0.a1(RPT6A);Prupe.2G117100_v2.0.a1(RPN5A);Prupe.6G032900_v2.0.a1(PA200);Prupe.6G272100_v2.0.a1(RPN8A)	K03066+K03035+K06699+K03038
Genetic Information Processing	Translation	Aminoacyl-tRNA biosynthesis	5	68	0.99991	1	ko00970	Prupe.1G082400_v2.0.a1(At3g11710);Prupe.2G132400_v2.0.a1(EDD1);Prupe.5G100500_v2.0.a1(At2g33840);Prupe.8G070800_v2.0.a1(THRRS);Prupe.8G151800_v2.0.a1(At4g33760)	K04567+K14164+K01866+K01868+K01876
Cellular Processes	Transport and catabolism	Endocytosis	21	168	0.999926	1	ko04144	Prupe.1G308600_v2.0.a1(IST1);Prupe.1G359000_v2.0.a1(PLDDELTA);Prupe.1G365900_v2.0.a1(AP17);Prupe.1G569300_v2.0.a1(PIP5K8);Prupe.2G182000_v2.0.a1(PIP5K11);Prupe.2G193600_v2.0.a1(RABA3);Prupe.2G208100_v2.0.a1(VPS24-1);Prupe.2G233500_v2.0.a1(HSP70-4);Prupe.2G241900_v2.0.a1(RAB11C);Prupe.3G102200_v2.0.a1(HSP70);Prupe.3G102300_v2.0.a1(HSP70);Prupe.3G236100_v2.0.a1(--);Prupe.4G038100_v2.0.a1(AGD5);Prup…	K19476+K01115+K11827+K00889+K00889+K07904+K12193+K03283+K07904+K03283+K03283+K19476+K12486+K01115+K19476+K03283+K01115+K12191+K03283+K07897+K19366
Genetic Information Processing	Transcription	Spliceosome	29	220	0.999975	1	ko03040	Prupe.1G025000_v2.0.a1(At5g12190);Prupe.1G039500_v2.0.a1(OsI_27673);Prupe.1G085500_v2.0.a1(At4g30220);Prupe.1G210100_v2.0.a1(At1g09760);Prupe.1G232100_v2.0.a1(At1g27900);Prupe.1G348600_v2.0.a1(YLS8);Prupe.1G422500_v2.0.a1(At3g26560);Prupe.2G041900_v2.0.a1(CYP22);Prupe.2G226500_v2.0.a1(SAP130A);Prupe.2G233500_v2.0.a1(HSP70-4);Prupe.2G290100_v2.0.a1(RS41);Prupe.3G084000_v2.0.a1(RH15);Prupe.3G102200…	K12833+K12819+K11098+K11092+K12818+K12859+K12818+K09567+K12830+K03283+K12893+K12812+K03283+K03283+K12823+K11086+K12741+K12834+K03283+K12836+K12869+K11086+K12900+K12733+K11099+K12845+K03283+K11096+K11087
Metabolism	Energy metabolism	Oxidative phosphorylation	7	105	0.999999	1	ko00190	Prupe.1G371400_v2.0.a1(VHA-a3);Prupe.1G421800_v2.0.a1(FRO1);Prupe.1G460700_v2.0.a1(PMA4);Prupe.3G022700_v2.0.a1(CVA69.24);Prupe.4G004400_v2.0.a1(MTACP2);Prupe.5G062200_v2.0.a1(AHA11);Prupe.6G249900_v2.0.a1(PPA4)	K02154+K03937+K01535+K02145+K03955+K01535+K01507
Metabolism	Carbohydrate metabolism	Pentose and glucuronate interconversions	15	162	1	1	ko00040	Prupe.1G060900_v2.0.a1(At3g07010);Prupe.1G239900_v2.0.a1(At1g67750);Prupe.1G284300_v2.0.a1(UGD5);Prupe.1G330800_v2.0.a1(PME6);Prupe.2G206100_v2.0.a1(At3g53190);Prupe.2G288800_v2.0.a1(SDH);Prupe.3G296600_v2.0.a1(9612);Prupe.4G025200_v2.0.a1(PME18);Prupe.5G202800_v2.0.a1(UGD5);Prupe.6G202500_v2.0.a1(At2g43860);Prupe.6G247100_v2.0.a1(PMR6);Prupe.6G261900_v2.0.a1(AKR4C9);Prupe.7G190300_v2.0.a1(PME32)…	K01728+K01728+K00012+K01051+K01728+K00008+K01728+K01051+K00012+K01184+K01728+K00002+K01051+K00008+K01051

## Sheet: S0-vs-S5
KEGG_A_class	KEGG_B_class	Pathway	S0-vs-S5 (1252)	All (5245)	Pvalue	Qvalue	Pathway ID	Genes	K_IDs
Genetic Information Processing	Translation	Ribosome	190	304	9.95922e-50	1.25486e-47	ko03010	Prupe.1G006700_v2.0.a1(RPL13AD);Prupe.1G009500_v2.0.a1(--);Prupe.1G013500_v2.0.a1(RPS18A);Prupe.1G013800_v2.0.a1(--);Prupe.1G019500_v2.0.a1(RPS3A);Prupe.1G030600_v2.0.a1(RPS15A);Prupe.1G041500_v2.0.a1(RPL14B);Prupe.1G044700_v2.0.a1(RPL14A);Prupe.1G047000_v2.0.a1(RPL23A);Prupe.1G073100_v2.0.a1(RPL7B);Prupe.1G078100_v2.0.a1(RPL4);Prupe.1G079500_v2.0.a1(RPP3A);Prupe.1G080900_v2.0.a1(rplY);Prupe.1G08…	K02872+K02911+K02964+K02881+K02984+K02958+K02875+K02875+K02894+K02937+K02930+K02942+K02897+K02993+K02908+K02906+K02905+K02885+K02971+K02960+K02995+K02941+K02865+K02923+K02923+K02938+K02881+K02978+K02978+K02880+K02900+K02977+K02915+K02924+K02985+K02980+K02922+K02902+K02949+K02989+K02952+K02908+K02991+K02947+K02947+K02897+K02887+K02925+K02953+K02910+K02947+K02962+K02975+K02981+K02981+K02954+K02954+…
Metabolism	Biosynthesis of other secondary metabolites	Monobactam biosynthesis	9	10	1.93557e-05	0.00101732	ko00261	Prupe.1G023000_v2.0.a1(APS1);Prupe.1G216900_v2.0.a1(AK1);Prupe.1G334400_v2.0.a1(asd);Prupe.1G367700_v2.0.a1(APS2);Prupe.2G147200_v2.0.a1(DHDPS2);Prupe.3G312900_v2.0.a1(AK2);Prupe.6G152500_v2.0.a1(DAPB2);Prupe.7G270700_v2.0.a1(DAPB2);Prupe.8G007000_v2.0.a1(AKHSDH2)	K13811+K00928+K00133+K13811+K01714+K00928+K00215+K00215+K12524
Metabolism	Lipid metabolism	Cutin, suberine and wax biosynthesis	18	30	2.42219e-05	0.00101732	ko00073	Prupe.1G332000_v2.0.a1(PXG4);Prupe.1G348000_v2.0.a1(CYP86B1);Prupe.2G112600_v2.0.a1(CER1);Prupe.2G112800_v2.0.a1(CER1);Prupe.2G112900_v2.0.a1(CER1);Prupe.2G113000_v2.0.a1(CER1);Prupe.2G113500_v2.0.a1(CER1);Prupe.2G113600_v2.0.a1(CER1);Prupe.3G309400_v2.0.a1(HHT1);Prupe.5G147300_v2.0.a1(HHT1);Prupe.6G060200_v2.0.a1(CYP86A1);Prupe.6G126600_v2.0.a1(FAR3);Prupe.6G126900_v2.0.a1(FAR3);Prupe.6G351100_v…	K17991+K15402+K15404+K15404+K15404+K15404+K15404+K15404+K15400+K15400+K15401+K13356+K13356+K17991+K15400+K20769+K20769+K20769
Genetic Information Processing	Translation	Ribosome biogenesis in eukaryotes	40	100	0.000219391	0.00691081	ko03008	Prupe.1G063600_v2.0.a1(SPCC1672.07);Prupe.1G084200_v2.0.a1(wdr75);Prupe.1G129200_v2.0.a1(--);Prupe.1G201800_v2.0.a1(SWA1);Prupe.1G421300_v2.0.a1(PCN);Prupe.1G548200_v2.0.a1(BMS1);Prupe.1G569000_v2.0.a1(EMG1);Prupe.2G030400_v2.0.a1(Imp4);Prupe.2G114600_v2.0.a1(GTPBP4);Prupe.2G181300_v2.0.a1(FCF1);Prupe.2G273000_v2.0.a1(At3g06530);Prupe.2G326400_v2.0.a1(TBL3);Prupe.3G010600_v2.0.a1(--);Prupe.3G0442…	K14554+K14552+K14546+K14549+K14548+K14569+K14568+K14561+K06943+K14566+K14550+K14555+K01164+K14572+K14558+K14560+K11108+K14536+K06943+K07562+K06943+K11131+K14553+K07179+K11883+K14564+K14559+K11129+K03539+K14521+K14570+K14565+K14556+K14544+K07936+K12845+K14563+K14563+K14538+K11130
Metabolism	Amino acid metabolism	Lysine biosynthesis	11	18	0.000802427	0.0202212	ko00300	Prupe.1G216900_v2.0.a1(AK1);Prupe.1G334400_v2.0.a1(asd);Prupe.1G509100_v2.0.a1(DAP);Prupe.1G509400_v2.0.a1(--);Prupe.2G147200_v2.0.a1(DHDPS2);Prupe.3G312900_v2.0.a1(AK2);Prupe.6G152500_v2.0.a1(DAPB2);Prupe.7G270700_v2.0.a1(DAPB2);Prupe.8G007000_v2.0.a1(AKHSDH2);Prupe.8G092300_v2.0.a1(LYSA1);Prupe.8G156000_v2.0.a1(DAP)	K00928+K00133+K10206+K10206+K01714+K00928+K00215+K00215+K12524+K01586+K10206
Metabolism	Global and overview maps	Biosynthesis of secondary metabolites	369	1368	0.0010681	0.0224302	ko01110	Prupe.1G002900_v2.0.a1(PKS5);Prupe.1G003100_v2.0.a1(DHAD);Prupe.1G014000_v2.0.a1(OASA1);Prupe.1G023000_v2.0.a1(APS1);Prupe.1G025600_v2.0.a1(KCS20);Prupe.1G054400_v2.0.a1(HCAR);Prupe.1G064800_v2.0.a1(POPTRDRAFT_831870);Prupe.1G066500_v2.0.a1(PLA2-ALPHA);Prupe.1G067700_v2.0.a1(ISA1);Prupe.1G082500_v2.0.a1(HPT1);Prupe.1G087900_v2.0.a1(4CL1);Prupe.1G092900_v2.0.a1(MDL1);Prupe.1G093000_v2.0.a1(MDL1);P…	K00660+K01687+K01738+K13811+K15397+K18010+K01961+K01047+K01214+K09833+K01904+K08248+K08248+K08248+K08248+K16055+K00789+K01648+K00382+K00695+K00249+K09699+K10760+K00696+K15744+K00928+K00454+K00059+K13065+K14272+K00430+K01176+K06981+K01850+K00688+K01057+K13081+K10525+K00627+K01602+K18693+K18693+K00133+K04125+K06125+K10526+K00121+K01115+K08242+K13811+K08241+K00611+K01723+K15397+K00281+K00826+K00511+…
Metabolism	Metabolism of terpenoids and polyketides	Sesquiterpenoid and triterpenoid biosynthesis	19	52	0.0270511	0.443164	ko00909	Prupe.1G418100_v2.0.a1(SQE1);Prupe.3G025900_v2.0.a1(OSCBPY);Prupe.3G026800_v2.0.a1(OSCBPY);Prupe.4G030400_v2.0.a1(TPS13);Prupe.4G125300_v2.0.a1(AFS1);Prupe.4G125500_v2.0.a1(AFS1);Prupe.4G190700_v2.0.a1(VIT_19s0014g04930);Prupe.4G191000_v2.0.a1(VIT_19s0014g04930);Prupe.4G194100_v2.0.a1(VIT_19s0014g04930);Prupe.4G197900_v2.0.a1(VIT_19s0014g04930);Prupe.4G198000_v2.0.a1(VIT_19s0014g04930);Prupe.4G19…	K00511+K15813+K15813+K14175+K14173+K14173+K15803+K15803+K15803+K15803+K15803+K15803+K15803+K15803+K15803+K15803+K00801+K00511+K15803
Metabolism	Metabolism of terpenoids and polyketides	Terpenoid backbone biosynthesis	18	49	0.0292911	0.443164	ko00900	Prupe.1G280800_v2.0.a1(IPK);Prupe.2G078900_v2.0.a1(MVD2);Prupe.3G196800_v2.0.a1(AAT1);Prupe.4G002700_v2.0.a1(FPS2);Prupe.4G153300_v2.0.a1(SPS2);Prupe.4G215000_v2.0.a1(GGR);Prupe.5G088900_v2.0.a1(HMGS);Prupe.5G174000_v2.0.a1(DXR);Prupe.6G028100_v2.0.a1(FPS);Prupe.6G101000_v2.0.a1(ISPG);Prupe.6G204700_v2.0.a1(Os07g0190000);Prupe.7G181400_v2.0.a1(At2g17570);Prupe.7G187000_v2.0.a1(HMGR2);Prupe.7G1875…	K06981+K01597+K00626+K00787+K05356+K13789+K01641+K00099+K00787+K03526+K01662+K11778+K00021+K00021+K11778+K03527+K03527+K11778
Organismal Systems	Environmental adaptation	Circadian rhythm - plant	14	36	0.0316546	0.443164	ko04712	Prupe.1G002900_v2.0.a1(PKS5);Prupe.1G208500_v2.0.a1(HYH);Prupe.1G334000_v2.0.a1(ADO3);Prupe.1G517600_v2.0.a1(CRY1);Prupe.2G198500_v2.0.a1(APRR5);Prupe.2G200300_v2.0.a1(LHY);Prupe.2G200400_v2.0.a1(LHY);Prupe.2G293400_v2.0.a1(RUP2);Prupe.2G318900_v2.0.a1(APRR5);Prupe.4G013500_v2.0.a1(COP1);Prupe.6G244200_v2.0.a1(APRR7);Prupe.6G364900_v2.0.a1(HD3A);Prupe.8G040600_v2.0.a1(GI);Prupe.I005700_v2.0.a1(PK…	K00660+K16241+K12116+K12118+K12130+K12133+K12133+K10143+K12130+K10143+K12129+K16223+K12124+K00660
Metabolism	Metabolism of terpenoids and polyketides	Monoterpenoid biosynthesis	11	27	0.0384726	0.484755	ko00902	Prupe.2G160500_v2.0.a1(SDR1);Prupe.2G160700_v2.0.a1(SDR1);Prupe.2G160900_v2.0.a1(SDR1);Prupe.2G161100_v2.0.a1(SDR1);Prupe.2G161200_v2.0.a1(SDR1);Prupe.2G161400_v2.0.a1(SDR1);Prupe.2G161500_v2.0.a1(SDR1);Prupe.2G162300_v2.0.a1(SDR1);Prupe.4G240700_v2.0.a1(SDR1);Prupe.4G240800_v2.0.a1(SDR1);Prupe.5G095500_v2.0.a1(SALR)	K15095+K15095+K15095+K15095+K15095+K15095+K15095+K15095+K15095+K15095+K15095
Metabolism	Nucleotide metabolism	Purine metabolism	28	87	0.0471195	0.539732	ko00230	Prupe.1G023000_v2.0.a1(APS1);Prupe.1G105100_v2.0.a1(CRSH);Prupe.1G149900_v2.0.a1(RNR2A);Prupe.1G367700_v2.0.a1(APS2);Prupe.1G482300_v2.0.a1(APT5);Prupe.1G526100_v2.0.a1(PUR7);Prupe.1G528600_v2.0.a1(PUR5);Prupe.1G580800_v2.0.a1(PUR2);Prupe.2G074100_v2.0.a1(Nt5c3b-a);Prupe.2G211700_v2.0.a1(ADK2);Prupe.2G305000_v2.0.a1(PKP2);Prupe.3G306600_v2.0.a1(TSO2);Prupe.4G024100_v2.0.a1(MAPDA);Prupe.4G116700_v…	K13811+K00951+K10808+K13811+K00759+K01923+K01933+K01945+K01081+K00856+K00873+K10808+K01488+K02083+K00602+K00873+K00948+K01951+K00939+K00940+K10807+K01490+K00860+K01756+K06928+K00939+K00760+K00873
Metabolism	Metabolism of terpenoids and polyketides	Carotenoid biosynthesis	15	43	0.0681191	0.647466	ko00906	Prupe.1G177500_v2.0.a1(Z-ISO);Prupe.1G448400_v2.0.a1(CCD8B);Prupe.2G300800_v2.0.a1(CA2);Prupe.3G013200_v2.0.a1(PSY);Prupe.3G178500_v2.0.a1(PSY);Prupe.4G082000_v2.0.a1(NCED2);Prupe.4G150100_v2.0.a1(NCED1);Prupe.5G013100_v2.0.a1(CYP707A2);Prupe.6G150900_v2.0.a1(AAO3);Prupe.6G340000_v2.0.a1(ZDS);Prupe.7G046100_v2.0.a1(LCY1);Prupe.7G123500_v2.0.a1(CYP97C1);Prupe.8G125800_v2.0.a1(CYP707A4);Prupe.8G129…	K15744+K17913+K15746+K02291+K02291+K09840+K09840+K09843+K09842+K00514+K06443+K09837+K09843+K14595+K17911
Genetic Information Processing	Folding, sorting and degradation	Protein processing in endoplasmic reticulum	66	236	0.0777258	0.647466	ko04141	Prupe.1G228900_v2.0.a1(GCS1);Prupe.1G237800_v2.0.a1(HSP21);Prupe.1G295600_v2.0.a1(HSP90-5);Prupe.1G363900_v2.0.a1(HSP90);Prupe.1G407100_v2.0.a1(SHSP-2);Prupe.1G407300_v2.0.a1(HSP17.9-D);Prupe.1G586200_v2.0.a1(HSP22.0);Prupe.2G072900_v2.0.a1(DNAJ1);Prupe.2G136100_v2.0.a1(At2g45070);Prupe.2G212600_v2.0.a1(OST1B);Prupe.2G233500_v2.0.a1(HSP70-4);Prupe.2G243400_v2.0.a1(HSP18.5-C);Prupe.2G243800_v2.0.a…	K01228+K13993+K09487+K09487+K13993+K13993+K13993+K09503+K09481+K12666+K03283+K13993+K13993+K03237+K04079+K13993+K13993+K13993+K09580+K03283+K03283+K09486+K09487+K09584+K13993+K12669+K10666+K10956+K23741+K10950+K13993+K10956+K10666+K12666+K10578+K13993+K09490+K08054+K13993+K10578+K13993+K13993+K13993+K13993+K14016+K09580+K09503+K09562+K13993+K08057+K07953+K09490+K08057+K12670+K10578+K10578+K07151+…
Metabolism	Metabolism of cofactors and vitamins	Porphyrin metabolism	17	51	0.0800527	0.647466	ko00860	Prupe.1G054400_v2.0.a1(HCAR);Prupe.1G495400_v2.0.a1(CAO);Prupe.2G005900_v2.0.a1(cysG);Prupe.2G261500_v2.0.a1(DCUP);Prupe.3G227000_v2.0.a1(FH);Prupe.4G165200_v2.0.a1(HEME1);Prupe.4G185700_v2.0.a1(PORA);Prupe.5G087400_v2.0.a1(SGR);Prupe.5G146800_v2.0.a1(GSA);Prupe.7G061100_v2.0.a1(CHLH);Prupe.7G133700_v2.0.a1(RCCR);Prupe.7G232100_v2.0.a1(NYC1);Prupe.7G243300_v2.0.a1(HO1);Prupe.8G010500_v2.0.a1(SGRL…	K18010+K13600+K02303+K01599+K19054+K01599+K00218+K22013+K01845+K03403+K13545+K13606+K21480+K22013+K02492+K02259+K08099
Metabolism	Lipid metabolism	Linoleic acid metabolism	7	17	0.0868673	0.647466	ko00591	Prupe.1G066500_v2.0.a1(PLA2-ALPHA);Prupe.1G232400_v2.0.a1(LOX6);Prupe.2G005300_v2.0.a1(LOX2.1);Prupe.2G005500_v2.0.a1(LOX2.1);Prupe.4G047800_v2.0.a1(LOX3.1);Prupe.6G324100_v2.0.a1(LOX1.5);Prupe.6G324400_v2.0.a1(LOX1.5)	K01047+K00454+K00454+K00454+K00454+K15718+K15718
Metabolism	Amino acid metabolism	Phenylalanine, tyrosine and tryptophan biosynthesis	16	48	0.0877766	0.647466	ko00400	Prupe.1G281400_v2.0.a1(CM3);Prupe.2G251100_v2.0.a1(PAI1);Prupe.3G127100_v2.0.a1(TYRAAT1);Prupe.3G144200_v2.0.a1(TSA1);Prupe.3G144300_v2.0.a1(TRPA1);Prupe.3G144500_v2.0.a1(TSA1);Prupe.4G174400_v2.0.a1(At5g53970);Prupe.5G055000_v2.0.a1(SHKA);Prupe.6G059400_v2.0.a1(ASA2);Prupe.6G166100_v2.0.a1(EMB3004);Prupe.6G172800_v2.0.a1(SK);Prupe.6G191200_v2.0.a1(SHKA);Prupe.6G194700_v2.0.a1(HPA);Prupe.6G334000…	K01850+K01817+K15227+K01695+K01695+K01695+K00815+K01626+K01657+K13832+K00891+K01626+K00817+K13832+K15227+K01695
Metabolism	Lipid metabolism	Synthesis and degradation of ketone bodies	3	5	0.0918632	0.647466	ko00072	Prupe.3G196800_v2.0.a1(AAT1);Prupe.4G270500_v2.0.a1(HMGCL);Prupe.5G088900_v2.0.a1(HMGS)	K00626+K01640+K01641
Metabolism	Amino acid metabolism	Cysteine and methionine metabolism	34	115	0.0924951	0.647466	ko00270	Prupe.1G014000_v2.0.a1(OASA1);Prupe.1G021000_v2.0.a1(VIT_05s0020g04070);Prupe.1G107000_v2.0.a1(METK5);Prupe.1G147600_v2.0.a1(SAMDC4);Prupe.1G216900_v2.0.a1(AK1);Prupe.1G255300_v2.0.a1(SPDSYN1);Prupe.1G299500_v2.0.a1(SAMDC);Prupe.1G299600_v2.0.a1(--);Prupe.1G334400_v2.0.a1(asd);Prupe.1G417100_v2.0.a1(BCAT1);Prupe.1G573800_v2.0.a1(AGT2);Prupe.2G312400_v2.0.a1(SPMS);Prupe.3G312900_v2.0.a1(AK2);Prupe…	K01738+K08967+K00789+K01611+K00928+K00797+K01611+K01611+K00133+K00826+K00827+K00797+K00928+K00026+K00815+K00640+K00640+K00558+K00016+K20772+K01761+K00026+K00827+K01762+K22207+K21456+K22846+K00831+K00899+K12524+K00058+K00826+K01244+K00547
Metabolism	Lipid metabolism	alpha-Linolenic acid metabolism	20	64	0.108437	0.683557	ko00592	Prupe.1G066500_v2.0.a1(PLA2-ALPHA);Prupe.1G232400_v2.0.a1(LOX6);Prupe.1G306100_v2.0.a1(AOC);Prupe.1G355900_v2.0.a1(4CLL5);Prupe.1G375800_v2.0.a1(JMT);Prupe.1G386300_v2.0.a1(AOS1);Prupe.2G005300_v2.0.a1(LOX2.1);Prupe.2G005500_v2.0.a1(LOX2.1);Prupe.2G132100_v2.0.a1(DAD1);Prupe.3G213800_v2.0.a1(HPL);Prupe.3G239900_v2.0.a1(AOC);Prupe.4G047800_v2.0.a1(LOX3.1);Prupe.5G230200_v2.0.a1(DOX2);Prupe.7G20080…	K01047+K00454+K10525+K10526+K08241+K01723+K00454+K00454+K16818+K10528+K10525+K00454+K10529+K05894+K18857+K18857+K00224+K00224+K07513+K18857
Metabolism	Amino acid metabolism	Valine, leucine and isoleucine degradation	17	53	0.108501	0.683557	ko00280	Prupe.1G122400_v2.0.a1(LPD2);Prupe.1G131800_v2.0.a1(IBR3);Prupe.1G132500_v2.0.a1(BCE2);Prupe.1G393600_v2.0.a1(At4g31810);Prupe.1G417100_v2.0.a1(BCAT1);Prupe.1G493800_v2.0.a1(ALDH3H1);Prupe.1G573800_v2.0.a1(AGT2);Prupe.2G207200_v2.0.a1(CHY1);Prupe.2G207600_v2.0.a1(CHY1);Prupe.3G065200_v2.0.a1(AAE13);Prupe.3G196800_v2.0.a1(AAT1);Prupe.4G270500_v2.0.a1(HMGCL);Prupe.5G088900_v2.0.a1(HMGS);Prupe.6G177…	K00382+K00249+K09699+K05605+K00826+K00128+K00827+K05605+K05605+K18660+K00626+K01640+K01641+K00827+K05605+K00826+K07513
Metabolism	Global and overview maps	Biosynthesis of amino acids	63	230	0.115655	0.693931	ko01230	Prupe.1G003100_v2.0.a1(DHAD);Prupe.1G014000_v2.0.a1(OASA1);Prupe.1G107000_v2.0.a1(METK5);Prupe.1G216900_v2.0.a1(AK1);Prupe.1G243000_v2.0.a1(GGAT2);Prupe.1G281400_v2.0.a1(CM3);Prupe.1G334400_v2.0.a1(asd);Prupe.1G376500_v2.0.a1(OTC);Prupe.1G417100_v2.0.a1(BCAT1);Prupe.1G444000_v2.0.a1(PFK3);Prupe.1G509100_v2.0.a1(DAP);Prupe.1G509400_v2.0.a1(--);Prupe.1G539100_v2.0.a1(--);Prupe.2G142300_v2.0.a1(ARGA…	K01687+K01738+K00789+K00928+K14272+K01850+K00133+K00611+K00826+K00850+K10206+K10206+K00600+K01476+K01714+K12657+K01817+K00873+K00814+K00052+K00053+K15227+K01695+K01695+K01695+K00928+K00134+K00818+K00815+K00640+K00640+K00873+K00948+K01626+K01704+K01940+K01657+K00215+K13832+K00891+K01626+K00817+K13832+K22846+K01940+K01754+K01623+K00831+K15227+K00215+K12524+K00600+K00765+K01623+K01586+K00145+K00058+…
Metabolism	Metabolism of cofactors and vitamins	Thiamine metabolism	8	22	0.131315	0.750275	ko00730	Prupe.4G205100_v2.0.a1(THI1);Prupe.5G153600_v2.0.a1(ADK-B);Prupe.6G060700_v2.0.a1(THIC);Prupe.6G204700_v2.0.a1(Os07g0190000);Prupe.6G213300_v2.0.a1(NIFS1);Prupe.7G182900_v2.0.a1(NTPCR);Prupe.7G253500_v2.0.a1(At5g35170);Prupe.8G215100_v2.0.a1(TH2)	K03146+K00939+K03147+K01662+K04487+K06928+K00939+K22911
Metabolism	Carbohydrate metabolism	Galactose metabolism	16	51	0.136955	0.750275	ko00052	Prupe.1G251600_v2.0.a1(GOLS1);Prupe.1G352200_v2.0.a1(AGAL1);Prupe.1G444000_v2.0.a1(PFK3);Prupe.2G107500_v2.0.a1(UGP1);Prupe.3G005100_v2.0.a1(GOLS1);Prupe.3G008900_v2.0.a1(STS1);Prupe.3G009500_v2.0.a1(CWINV1);Prupe.4G041000_v2.0.a1(AGAL2);Prupe.4G256200_v2.0.a1(At3g20040);Prupe.5G075600_v2.0.a1(INVA);Prupe.5G121200_v2.0.a1(UGE5);Prupe.6G032400_v2.0.a1(RFS1);Prupe.6G309400_v2.0.a1(GOLS2);Prupe.7G00…	K18819+K07407+K00850+K00963+K18819+K06611+K01193+K07407+K00844+K01193+K01784+K06617+K18819+K00965+K06617+K06617
Metabolism	Metabolism of terpenoids and polyketides	Brassinosteroid biosynthesis	14	44	0.144055	0.756288	ko00905	Prupe.1G291100_v2.0.a1(7DLH);Prupe.1G292500_v2.0.a1(CYP72A67);Prupe.1G296300_v2.0.a1(CYP72A67);Prupe.2G249100_v2.0.a1(CYP90A1);Prupe.3G039300_v2.0.a1(CYP92C6);Prupe.3G050900_v2.0.a1(CYP90D1);Prupe.3G193900_v2.0.a1(CYP724B1);Prupe.3G250000_v2.0.a1(BA13);Prupe.7G153500_v2.0.a1(CYP90B1);Prupe.7G197500_v2.0.a1(CYP92C6);Prupe.7G198000_v2.0.a1(CYP92C6);Prupe.7G198200_v2.0.a1(CYP92C6);Prupe.7G198300_v2.…	K15639+K15639+K15639+K09588+K20623+K12638+K12639+K09590+K09587+K20623+K20623+K20623+K20623+K15639
Metabolism	Metabolism of cofactors and vitamins	Biotin metabolism	7	20	0.179651	0.870614	ko00780	Prupe.1G089300_v2.0.a1(BIO3-BIO1);Prupe.1G233400_v2.0.a1(CLKR27);Prupe.4G078200_v2.0.a1(KAS1);Prupe.5G154900_v2.0.a1(CLKR27);Prupe.6G015200_v2.0.a1(MOD1);Prupe.6G180800_v2.0.a1(fabZ);Prupe.8G053700_v2.0.a1(At3g03980)	K19562+K00059+K09458+K00059+K00208+K02372+K00059
Metabolism	Metabolism of terpenoids and polyketides	Zeatin biosynthesis	7	20	0.179651	0.870614	ko00908	Prupe.1G151100_v2.0.a1(IPT5);Prupe.3G237800_v2.0.a1(CYP735A2);Prupe.4G170400_v2.0.a1(IPT9);Prupe.7G124300_v2.0.a1(UGT73C5);Prupe.7G124400_v2.0.a1(UGT73C3);Prupe.7G124500_v2.0.a1(UGT73C3);Prupe.7G208400_v2.0.a1(CKX3)	K10760+K10717+K00791+K13496+K13496+K13496+K00279
Metabolism	Biosynthesis of other secondary metabolites	Flavonoid biosynthesis	20	69	0.192778	0.873336	ko00941	Prupe.1G002900_v2.0.a1(PKS5);Prupe.1G236400_v2.0.a1(SAT);Prupe.1G305100_v2.0.a1(LAR);Prupe.1G502800_v2.0.a1(FLS);Prupe.1G547500_v2.0.a1(UGT88F5);Prupe.1G547800_v2.0.a1(UGT88F5);Prupe.1G554300_v2.0.a1(UGT88F5);Prupe.1G554400_v2.0.a1(UGT88F5);Prupe.1G580200_v2.0.a1(CYP98A2);Prupe.1G580300_v2.0.a1(CYP98A2);Prupe.1G580400_v2.0.a1(CYP98A2);Prupe.2G263900_v2.0.a1(CHI3);Prupe.3G100800_v2.0.a1(HST);Prupe…	K00660+K13065+K13081+K05278+K22845+K22845+K22845+K22845+K09754+K09754+K09754+K01859+K13065+K13065+K13065+K13065+K05280+K00487+K00588+K00660
Metabolism	Lipid metabolism	Fatty acid biosynthesis	15	50	0.194075	0.873336	ko00061	Prupe.1G064800_v2.0.a1(POPTRDRAFT_831870);Prupe.1G233400_v2.0.a1(CLKR27);Prupe.1G512000_v2.0.a1(ACC1);Prupe.3G065200_v2.0.a1(AAE13);Prupe.3G195600_v2.0.a1(LACS8);Prupe.3G256800_v2.0.a1(BCCP2);Prupe.4G078200_v2.0.a1(KAS1);Prupe.4G259200_v2.0.a1(POPTRDRAFT_831870);Prupe.5G118400_v2.0.a1(LACS4);Prupe.5G154900_v2.0.a1(CLKR27);Prupe.6G015200_v2.0.a1(MOD1);Prupe.6G180800_v2.0.a1(fabZ);Prupe.8G018700_v2…	K01961+K00059+K11262+K18660+K01897+K02160+K09458+K01961+K01897+K00059+K00208+K02372+K03921+K00059+K01897
Metabolism	Metabolism of cofactors and vitamins	Ubiquinone and other terpenoid-quinone biosynthesis	13	44	0.234488	0.947815	ko00130	Prupe.1G082500_v2.0.a1(HPT1);Prupe.1G087900_v2.0.a1(4CL1);Prupe.1G346500_v2.0.a1(PPT1);Prupe.2G326300_v2.0.a1(4CL3);Prupe.4G174400_v2.0.a1(At5g53970);Prupe.5G076700_v2.0.a1(NDC1);Prupe.5G187000_v2.0.a1(ICS2);Prupe.6G040400_v2.0.a1(CYP73A16);Prupe.7G085200_v2.0.a1(4CLL6);Prupe.8G064500_v2.0.a1(ABC4);Prupe.8G102400_v2.0.a1(At4g36750);Prupe.8G160600_v2.0.a1(4CLL6);Prupe.8G233800_v2.0.a1(VTE3)	K09833+K01904+K06125+K01904+K00815+K17872+K02552+K00487+K01904+K23094+K03809+K01904+K12502
Metabolism	Carbohydrate metabolism	Glyoxylate and dicarboxylate metabolism	21	75	0.235779	0.947815	ko00630	Prupe.1G122400_v2.0.a1(LPD2);Prupe.1G243000_v2.0.a1(GGAT2);Prupe.1G311400_v2.0.a1(RBCS);Prupe.1G412100_v2.0.a1(GDCSP);Prupe.1G539100_v2.0.a1(--);Prupe.2G150200_v2.0.a1(HPR3);Prupe.3G037200_v2.0.a1(GLO4);Prupe.3G048100_v2.0.a1(GLYR2);Prupe.3G196800_v2.0.a1(AAT1);Prupe.3G219100_v2.0.a1(ICL);Prupe.3G284000_v2.0.a1(FDH1);Prupe.4G112700_v2.0.a1(GDH2);Prupe.4G148200_v2.0.a1(GLO1);Prupe.4G170500_v2.0.a1…	K00382+K14272+K01602+K00281+K00600+K15919+K11517+K18121+K00626+K01637+K00122+K02437+K11517+K00026+K00830+K03781+K00026+K01455+K19269+K01601+K00600
Metabolism	Biosynthesis of other secondary metabolites	Aflatoxin biosynthesis	1	1	0.238704	0.947815	ko00254	Prupe.1G512000_v2.0.a1(ACC1)	K11262
Metabolism	Amino acid metabolism	Glycine, serine and threonine metabolism	24	87	0.240715	0.947815	ko00260	Prupe.1G122400_v2.0.a1(LPD2);Prupe.1G216900_v2.0.a1(AK1);Prupe.1G243000_v2.0.a1(GGAT2);Prupe.1G334400_v2.0.a1(asd);Prupe.1G412100_v2.0.a1(GDCSP);Prupe.1G458600_v2.0.a1(At2g24580);Prupe.1G539100_v2.0.a1(--);Prupe.1G573800_v2.0.a1(AGT2);Prupe.2G150200_v2.0.a1(HPR3);Prupe.3G144200_v2.0.a1(TSA1);Prupe.3G144300_v2.0.a1(TRPA1);Prupe.3G144500_v2.0.a1(TSA1);Prupe.3G312900_v2.0.a1(AK2);Prupe.4G112700_v2.0…	K00382+K00928+K14272+K00133+K00281+K00306+K00600+K00827+K15919+K01695+K01695+K01695+K00928+K02437+K00830+K00276+K00827+K01754+K00831+K12524+K00600+K00058+K00872+K01695
Metabolism	Glycan biosynthesis and metabolism	Glycosphingolipid biosynthesis - globo and isoglobo series	4	11	0.255943	0.977236	ko00603	Prupe.1G352200_v2.0.a1(AGAL1);Prupe.2G284900_v2.0.a1(At4g19900);Prupe.4G041000_v2.0.a1(AGAL2);Prupe.6G274400_v2.0.a1(At4g19900)	K07407+K01988+K07407+K01988
Metabolism	Energy metabolism	Sulfur metabolism	9	30	0.274512	0.999999	ko00920	Prupe.1G014000_v2.0.a1(OASA1);Prupe.1G023000_v2.0.a1(APS1);Prupe.1G367700_v2.0.a1(APS2);Prupe.3G177200_v2.0.a1(GLY3);Prupe.4G019200_v2.0.a1(APR3);Prupe.4G187800_v2.0.a1(AHL);Prupe.4G239400_v2.0.a1(SAT3);Prupe.4G239500_v2.0.a1(SAT3);Prupe.7G004400_v2.0.a1(APK3)	K01738+K13811+K13811+K17725+K05907+K01082+K00640+K00640+K00860
Metabolism	Lipid metabolism	Steroid biosynthesis	10	34	0.280307	0.999999	ko00100	Prupe.1G359200_v2.0.a1(SMT2);Prupe.1G418100_v2.0.a1(SQE1);Prupe.3G022300_v2.0.a1(DWF5);Prupe.3G026100_v2.0.a1(CASBPX1);Prupe.3G208800_v2.0.a1(LIP2);Prupe.3G208900_v2.0.a1(LIP2);Prupe.3G304100_v2.0.a1(LIP2);Prupe.4G079400_v2.0.a1(CYP710A1);Prupe.8G087000_v2.0.a1(SS2);Prupe.8G156700_v2.0.a1(SQE2)	K08242+K00511+K00213+K01853+K01052+K01052+K01052+K09832+K00801+K00511
Genetic Information Processing	Translation	Nucleocytoplasmic transport	44	170	0.293002	0.999999	ko03013	Prupe.1G010400_v2.0.a1(EF1A);Prupe.1G102000_v2.0.a1(NUP43);Prupe.1G154700_v2.0.a1(RANGAP2);Prupe.1G287700_v2.0.a1(PRORP1);Prupe.1G333300_v2.0.a1(NUP155);Prupe.1G340200_v2.0.a1(TIF3I1);Prupe.1G409000_v2.0.a1(Os06g0701100);Prupe.1G432200_v2.0.a1(PAB2);Prupe.1G448000_v2.0.a1(NUP85);Prupe.1G463300_v2.0.a1(PMRT15);Prupe.1G530000_v2.0.a1(TIF3C1);Prupe.2G007400_v2.0.a1(PSRP2);Prupe.2G134200_v2.0.a1(NUP6…	K03231+K14305+K14319+K18213+K14312+K03246+K03257+K13126+K14304+K02516+K03252+K13126+K14306+K03231+K03249+K03237+K05019+K01164+K03257+K14313+K12812+K03262+K00784+K14314+K14315+K03113+K07562+K03245+K14299+K14297+K03680+K03539+K03231+K18213+K14293+K03254+K03250+K14309+K03252+K13126+K14307+K07936+K14310+K12160
Metabolism	Amino acid metabolism	Arginine and proline metabolism	16	59	0.324249	0.999999	ko00330	Prupe.1G147600_v2.0.a1(SAMDC4);Prupe.1G180100_v2.0.a1(P4H1);Prupe.1G255300_v2.0.a1(SPDSYN1);Prupe.1G299500_v2.0.a1(SAMDC);Prupe.1G299600_v2.0.a1(--);Prupe.1G493800_v2.0.a1(ALDH3H1);Prupe.2G142300_v2.0.a1(ARGAH1);Prupe.2G240800_v2.0.a1(P5CSA);Prupe.2G312400_v2.0.a1(SPMS);Prupe.3G013800_v2.0.a1(PAO4);Prupe.3G179900_v2.0.a1(PAO2);Prupe.3G243500_v2.0.a1(POX2);Prupe.5G187700_v2.0.a1(ALDH12A1);Prupe.7G…	K01611+K00472+K00797+K01611+K01611+K00128+K01476+K12657+K00797+K17839+K17839+K00318+K00294+K12259+K01583+K01426
Metabolism	Metabolism of other amino acids	Selenocompound metabolism	5	16	0.329346	0.999999	ko00450	Prupe.1G023000_v2.0.a1(APS1);Prupe.1G367700_v2.0.a1(APS2);Prupe.1G586400_v2.0.a1(MMT1);Prupe.5G129800_v2.0.a1(MGL);Prupe.7G187600_v2.0.a1(NTR2)	K13811+K13811+K08247+K01761+K00384
Metabolism	Glycan biosynthesis and metabolism	Glycosphingolipid biosynthesis - lacto and neolacto series	2	5	0.343361	0.999999	ko00601	Prupe.2G284900_v2.0.a1(At4g19900);Prupe.6G274400_v2.0.a1(At4g19900)	K01988+K01988
Metabolism	Global and overview maps	Fatty acid metabolism	20	76	0.349098	0.999999	ko01212	Prupe.1G064800_v2.0.a1(POPTRDRAFT_831870);Prupe.1G131800_v2.0.a1(IBR3);Prupe.1G233400_v2.0.a1(CLKR27);Prupe.1G512000_v2.0.a1(ACC1);Prupe.2G066100_v2.0.a1(DET2);Prupe.3G065200_v2.0.a1(AAE13);Prupe.3G195600_v2.0.a1(LACS8);Prupe.3G196800_v2.0.a1(AAT1);Prupe.3G256800_v2.0.a1(BCCP2);Prupe.4G078200_v2.0.a1(KAS1);Prupe.4G259200_v2.0.a1(POPTRDRAFT_831870);Prupe.5G118400_v2.0.a1(LACS4);Prupe.5G154900_v2.0…	K01961+K00249+K00059+K11262+K10258+K18660+K01897+K00626+K02160+K09458+K01961+K01897+K00059+K00208+K02372+K10256+K03921+K00059+K01897+K07513
Metabolism	Nucleotide metabolism	Pyrimidine metabolism	16	60	0.351607	0.999999	ko00240	Prupe.1G149900_v2.0.a1(RNR2A);Prupe.2G069100_v2.0.a1(CTPS2);Prupe.2G074100_v2.0.a1(Nt5c3b-a);Prupe.3G131200_v2.0.a1(PYR4);Prupe.3G246400_v2.0.a1(Os02g0778400);Prupe.3G306600_v2.0.a1(TSO2);Prupe.4G007900_v2.0.a1(TK);Prupe.4G061300_v2.0.a1(PYRD);Prupe.4G264000_v2.0.a1(PYD2);Prupe.5G156200_v2.0.a1(NDPK2);Prupe.6G029400_v2.0.a1(UKL4);Prupe.6G093800_v2.0.a1(CARB);Prupe.6G157900_v2.0.a1(pyrH);Prupe.6G1…	K10808+K01937+K01081+K01465+K13800+K10808+K00857+K00254+K01464+K00940+K00876+K01955+K09903+K10807+K13998+K16904
Metabolism	Carbohydrate metabolism	Propanoate metabolism	12	44	0.351873	0.999999	ko00640	Prupe.1G064800_v2.0.a1(POPTRDRAFT_831870);Prupe.1G122400_v2.0.a1(LPD2);Prupe.1G132500_v2.0.a1(BCE2);Prupe.1G393600_v2.0.a1(At4g31810);Prupe.1G512000_v2.0.a1(ACC1);Prupe.2G207200_v2.0.a1(CHY1);Prupe.2G207600_v2.0.a1(CHY1);Prupe.3G196800_v2.0.a1(AAT1);Prupe.3G256800_v2.0.a1(BCCP2);Prupe.4G259200_v2.0.a1(POPTRDRAFT_831870);Prupe.5G072700_v2.0.a1(LDHA);Prupe.7G227300_v2.0.a1(At4g13360)	K01961+K00382+K09699+K05605+K11262+K05605+K05605+K00626+K02160+K01961+K00016+K05605
Metabolism	Lipid metabolism	Fatty acid degradation	14	53	0.382031	0.999999	ko00071	Prupe.1G034900_v2.0.a1(ECI2);Prupe.1G131800_v2.0.a1(IBR3);Prupe.1G356700_v2.0.a1(At5g42250);Prupe.1G493800_v2.0.a1(ALDH3H1);Prupe.3G195600_v2.0.a1(LACS8);Prupe.3G196800_v2.0.a1(AAT1);Prupe.5G118400_v2.0.a1(LACS4);Prupe.5G132300_v2.0.a1(At1g32780);Prupe.6G060200_v2.0.a1(CYP86A1);Prupe.8G018100_v2.0.a1(ADH);Prupe.8G018600_v2.0.a1(ADH1);Prupe.8G108600_v2.0.a1(LACS2);Prupe.8G206400_v2.0.a1(PED1);Prup…	K07517+K00249+K00121+K00128+K01897+K00626+K01897+K00001+K15401+K18857+K18857+K01897+K07513+K18857
Genetic Information Processing	Transcription	RNA polymerase	11	41	0.385377	0.999999	ko03020	Prupe.1G250300_v2.0.a1(NRPB10);Prupe.3G044800_v2.0.a1(polr1e);Prupe.4G017900_v2.0.a1(NRPD4);Prupe.4G246000_v2.0.a1(NRPB12);Prupe.5G067300_v2.0.a1(polr3f);Prupe.5G244400_v2.0.a1(NRPB12);Prupe.6G025800_v2.0.a1(POLR1C);Prupe.6G089600_v2.0.a1(NRPC1);Prupe.6G147400_v2.0.a1(ZNRD1);Prupe.7G013200_v2.0.a1(NRPB6A);Prupe.8G132000_v2.0.a1(NRPB3)	K03007+K03005+K03012+K03009+K03025+K03009+K03027+K03018+K03000+K03014+K03011
Metabolism	Amino acid metabolism	Valine, leucine and isoleucine biosynthesis	7	25	0.386608	0.999999	ko00290	Prupe.1G003100_v2.0.a1(DHAD);Prupe.1G417100_v2.0.a1(BCAT1);Prupe.3G094300_v2.0.a1(IMDH2);Prupe.3G122300_v2.0.a1(PGAAIR);Prupe.5G066300_v2.0.a1(SSU1);Prupe.7G122000_v2.0.a1(OMR1);Prupe.8G155300_v2.0.a1(BCAT7)	K01687+K00826+K00052+K00053+K01704+K01754+K00826
Metabolism	Energy metabolism	Carbon fixation in photosynthetic organisms	18	71	0.429414	0.999999	ko00710	Prupe.1G146600_v2.0.a1(PPD);Prupe.1G243000_v2.0.a1(GGAT2);Prupe.1G311400_v2.0.a1(RBCS);Prupe.2G160000_v2.0.a1(NAD-ME2);Prupe.3G031100_v2.0.a1(ALAAT2);Prupe.3G059400_v2.0.a1(NADP-ME4);Prupe.4G131700_v2.0.a1(GAPCP1);Prupe.4G166400_v2.0.a1(PPC16);Prupe.4G170500_v2.0.a1(MMDHI);Prupe.5G008000_v2.0.a1(GAPB);Prupe.5G194200_v2.0.a1(At3g47520);Prupe.6G210900_v2.0.a1(PCKA);Prupe.6G267900_v2.0.a1(FBP);Prupe…	K01006+K14272+K01602+K00028+K00814+K00029+K00134+K01595+K00026+K05298+K00026+K01610+K03841+K01601+K01623+K03841+K01623+K01803
Cellular Processes	Transport and catabolism	Peroxisome	22	88	0.442165	0.999999	ko04146	Prupe.1G458600_v2.0.a1(At2g24580);Prupe.2G269400_v2.0.a1(FSD2);Prupe.3G037200_v2.0.a1(GLO4);Prupe.3G195600_v2.0.a1(LACS8);Prupe.4G018300_v2.0.a1(PMP22);Prupe.4G057200_v2.0.a1(NUDT15);Prupe.4G057300_v2.0.a1(NUDT15);Prupe.4G148200_v2.0.a1(GLO1);Prupe.4G187300_v2.0.a1(--);Prupe.4G258800_v2.0.a1(AGT1);Prupe.4G270500_v2.0.a1(HMGCL);Prupe.5G011300_v2.0.a1(CAT1);Prupe.5G118400_v2.0.a1(LACS4);Prupe.6G112…	K00306+K04564+K11517+K01897+K13347+K17879+K17879+K11517+K13348+K00830+K01640+K03781+K01897+K04565+K13356+K13356+K17879+K13347+K13348+K01897+K13348+K07513
Metabolism	Glycan biosynthesis and metabolism	Various types of N-glycan biosynthesis	9	35	0.463232	0.999999	ko00513	Prupe.2G212600_v2.0.a1(OST1B);Prupe.4G025400_v2.0.a1(OST3B);Prupe.4G080100_v2.0.a1(MNS3);Prupe.5G006900_v2.0.a1(OST1A);Prupe.7G148700_v2.0.a1(OST48);Prupe.7G222300_v2.0.a1(STT3A);Prupe.8G102600_v2.0.a1(OST48);Prupe.8G126200_v2.0.a1(FUT11);Prupe.8G221600_v2.0.a1(RPN2)	K12666+K12669+K23741+K12666+K12670+K07151+K12670+K00753+K12667
Metabolism	Energy metabolism	Nitrogen metabolism	9	35	0.463232	0.999999	ko00910	Prupe.1G505400_v2.0.a1(NIA1);Prupe.1G530700_v2.0.a1(BCA5);Prupe.4G263400_v2.0.a1(ACA7);Prupe.6G107400_v2.0.a1(NRT2.1);Prupe.6G107500_v2.0.a1(NRT2.1);Prupe.6G223000_v2.0.a1(fmdA);Prupe.7G052800_v2.0.a1(ACA4);Prupe.7G109300_v2.0.a1(ACA1);Prupe.8G126000_v2.0.a1(NIR1)	K10534+K01673+K01674+K02575+K02575+K01455+K01674+K01674+K00366
Metabolism	Amino acid metabolism	Alanine, aspartate and glutamate metabolism	13	52	0.47738	0.999999	ko00250	Prupe.1G243000_v2.0.a1(GGAT2);Prupe.1G573800_v2.0.a1(AGT2);Prupe.3G031100_v2.0.a1(ALAAT2);Prupe.3G043200_v2.0.a1(NLP3);Prupe.3G285300_v2.0.a1(AO);Prupe.4G258800_v2.0.a1(AGT1);Prupe.5G153100_v2.0.a1(At4g24830);Prupe.5G187700_v2.0.a1(ALDH12A1);Prupe.6G093800_v2.0.a1(CARB);Prupe.6G177100_v2.0.a1(AGT2);Prupe.6G362600_v2.0.a1(GFPT2);Prupe.7G058500_v2.0.a1(At4g24830);Prupe.7G059800_v2.0.a1(purB)	K14272+K00827+K00814+K13566+K00278+K00830+K01940+K00294+K01955+K00827+K00820+K01940+K01756
Metabolism	Energy metabolism	Photosynthesis - antenna proteins	5	19	0.488375	0.999999	ko00196	Prupe.3G004100_v2.0.a1(CAB16);Prupe.3G191900_v2.0.a1(CAB8);Prupe.3G201000_v2.0.a1(CAB-151);Prupe.4G190500_v2.0.a1(LHCB3);Prupe.5G002700_v2.0.a1(LHCB7)	K08912+K08909+K08913+K08914+K14172
Metabolism	Metabolism of cofactors and vitamins	Riboflavin metabolism	5	19	0.488375	0.999999	ko00740	Prupe.1G337500_v2.0.a1(PAP8);Prupe.3G137500_v2.0.a1(RIB5);Prupe.5G099800_v2.0.a1(PYRP2);Prupe.5G237900_v2.0.a1(PAP17);Prupe.8G065300_v2.0.a1(RIBA1)	K14379+K00793+K22912+K14379+K14652
Metabolism	Amino acid metabolism	Lysine degradation	7	28	0.5169	0.999999	ko00310	Prupe.1G122400_v2.0.a1(LPD2);Prupe.1G458600_v2.0.a1(At2g24580);Prupe.1G493800_v2.0.a1(ALDH3H1);Prupe.3G196800_v2.0.a1(AAT1);Prupe.4G216900_v2.0.a1(At5g55070);Prupe.7G011400_v2.0.a1(SUVR3);Prupe.7G085000_v2.0.a1(ATXR4)	K00382+K00306+K00128+K00626+K00658+K11433+K11426
Metabolism	Metabolism of cofactors and vitamins	Vitamin B6 metabolism	4	16	0.553647	0.999999	ko00750	Prupe.2G316500_v2.0.a1(PLR1);Prupe.3G051900_v2.0.a1(At1g17710);Prupe.7G180700_v2.0.a1(PSAT1);MSTRG.8657(PK)	K05275+K13248+K00831+K00868
Metabolism	Biosynthesis of other secondary metabolites	Flavone and flavonol biosynthesis	1	3	0.558853	0.999999	ko00944	Prupe.5G203600_v2.0.a1(CYP75B2)	K05280
Cellular Processes	Transport and catabolism	Phagosome	18	76	0.560079	0.999999	ko04145	Prupe.1G362900_v2.0.a1(RHO1);Prupe.1G364800_v2.0.a1(TUBB2);Prupe.1G371400_v2.0.a1(VHA-a3);Prupe.1G542600_v2.0.a1(TUBA);Prupe.2G136100_v2.0.a1(At2g45070);Prupe.2G295200_v2.0.a1(TUBB1);Prupe.3G022700_v2.0.a1(CVA69.24);Prupe.4G067500_v2.0.a1(sec61a);Prupe.4G160300_v2.0.a1(sec61a);Prupe.5G139100_v2.0.a1(CNX1);Prupe.6G064900_v2.0.a1(TUBB1);Prupe.6G212700_v2.0.a1(TUBA);Prupe.6G268300_v2.0.a1(TUBB1);Pru…	K04392+K07375+K02154+K07374+K09481+K07375+K02145+K10956+K10956+K08054+K07375+K07374+K07375+K08057+K08057+K07375+K10956+K07897
Metabolism	Global and overview maps	Carbon metabolism	60	255	0.577218	0.999999	ko01200	Prupe.1G014000_v2.0.a1(OASA1);Prupe.1G064800_v2.0.a1(POPTRDRAFT_831870);Prupe.1G122400_v2.0.a1(LPD2);Prupe.1G146600_v2.0.a1(PPD);Prupe.1G243000_v2.0.a1(GGAT2);Prupe.1G289200_v2.0.a1(PGL1);Prupe.1G309100_v2.0.a1(LTA2);Prupe.1G311400_v2.0.a1(RBCS);Prupe.1G356700_v2.0.a1(At5g42250);Prupe.1G393600_v2.0.a1(At4g31810);Prupe.1G412100_v2.0.a1(GDCSP);Prupe.1G444000_v2.0.a1(PFK3);Prupe.1G539100_v2.0.a1(--)…	K01738+K01961+K00382+K01006+K14272+K01057+K00627+K01602+K00121+K05605+K00281+K00850+K00600+K15919+K00028+K05605+K05605+K00873+K00851+K00814+K11517+K18121+K00029+K00626+K01637+K02160+K00122+K02437+K00134+K11517+K01595+K00026+K00658+K00640+K00640+K00844+K00830+K01961+K05298+K03781+K00873+K00948+K00026+K01610+K01455+K03841+K19269+K01601+K01754+K01623+K00831+K05605+K00131+K00600+K03841+K00627+K01623+…
Metabolism	Global and overview maps	2-Oxocarboxylic acid metabolism	14	60	0.589154	0.999999	ko01210	Prupe.1G003100_v2.0.a1(DHAD);Prupe.1G216900_v2.0.a1(AK1);Prupe.1G243000_v2.0.a1(GGAT2);Prupe.1G334400_v2.0.a1(asd);Prupe.1G417100_v2.0.a1(BCAT1);Prupe.3G031100_v2.0.a1(ALAAT2);Prupe.3G094300_v2.0.a1(IMDH2);Prupe.3G122300_v2.0.a1(PGAAIR);Prupe.3G312900_v2.0.a1(AK2);Prupe.4G137500_v2.0.a1(AG118);Prupe.5G066300_v2.0.a1(SSU1);Prupe.6G046800_v2.0.a1(CYP79D16);Prupe.8G115600_v2.0.a1(At2g19940);Prupe.8G…	K01687+K00928+K14272+K00133+K00826+K00814+K00052+K00053+K00928+K00818+K01704+K12153+K00145+K00826
Metabolism	Carbohydrate metabolism	Pyruvate metabolism	20	86	0.595535	0.999999	ko00620	Prupe.1G064800_v2.0.a1(POPTRDRAFT_831870);Prupe.1G122400_v2.0.a1(LPD2);Prupe.1G146600_v2.0.a1(PPD);Prupe.1G309100_v2.0.a1(LTA2);Prupe.1G493800_v2.0.a1(ALDH3H1);Prupe.1G512000_v2.0.a1(ACC1);Prupe.2G160000_v2.0.a1(NAD-ME2);Prupe.2G305000_v2.0.a1(PKP2);Prupe.3G059400_v2.0.a1(NADP-ME4);Prupe.3G196800_v2.0.a1(AAT1);Prupe.3G256800_v2.0.a1(BCCP2);Prupe.4G166400_v2.0.a1(PPC16);Prupe.4G170500_v2.0.a1(MMDH…	K01961+K00382+K01006+K00627+K00128+K11262+K00028+K00873+K00029+K00626+K02160+K01595+K00026+K01961+K00873+K00016+K00026+K01610+K00627+K00873
Metabolism	Lipid metabolism	Sphingolipid metabolism	7	30	0.597937	0.999999	ko00600	Prupe.1G222900_v2.0.a1(DPL1);Prupe.1G298900_v2.0.a1(At1g13580);Prupe.1G352200_v2.0.a1(AGAL1);Prupe.2G273600_v2.0.a1(CERK);Prupe.4G041000_v2.0.a1(AGAL2);Prupe.5G144700_v2.0.a1(LCB2a);Prupe.8G045600_v2.0.a1(GL1-9)	K01634+K23727+K07407+K04715+K07407+K00654+K04713
Metabolism	Metabolism of terpenoids and polyketides	Diterpenoid biosynthesis	7	30	0.597937	0.999999	ko00904	Prupe.1G344000_v2.0.a1(GA2OX6);Prupe.1G536200_v2.0.a1(GA2OX1);Prupe.2G108600_v2.0.a1(KAO1);Prupe.3G075600_v2.0.a1(LE);Prupe.4G150200_v2.0.a1(GA2OX1);Prupe.8G196800_v2.0.a1(CYP82G1);Prupe.8G196900_v2.0.a1(CYP82G1)	K04125+K04125+K04123+K04124+K04125+K17961+K17961
Metabolism	Glycan biosynthesis and metabolism	Glycosaminoglycan degradation	4	17	0.606191	0.999999	ko00531	Prupe.1G210600_v2.0.a1(HGSNAT);Prupe.1G282800_v2.0.a1(At5g61250);Prupe.6G320400_v2.0.a1(Hgsnat);Prupe.8G166300_v2.0.a1(HGSNAT)	K10532+K07964+K10532+K10532
Metabolism	Biosynthesis of other secondary metabolites	Stilbenoid, diarylheptanoid and gingerol biosynthesis	12	52	0.607158	0.999999	ko00945	Prupe.1G236400_v2.0.a1(SAT);Prupe.1G580200_v2.0.a1(CYP98A2);Prupe.1G580300_v2.0.a1(CYP98A2);Prupe.1G580400_v2.0.a1(CYP98A2);Prupe.3G100800_v2.0.a1(HST);Prupe.3G101000_v2.0.a1(HST);Prupe.3G101400_v2.0.a1(HST);Prupe.3G101500_v2.0.a1(HST);Prupe.3G119100_v2.0.a1(OMT3);Prupe.3G129400_v2.0.a1(OMT3);Prupe.6G040400_v2.0.a1(CYP73A16);Prupe.8G128100_v2.0.a1(CCOAOMT1)	K13065+K09754+K09754+K09754+K13065+K13065+K13065+K13065+K16040+K16040+K00487+K00588
Metabolism	Lipid metabolism	Glycerophospholipid metabolism	22	97	0.648098	0.999999	ko00564	Prupe.1G066500_v2.0.a1(PLA2-ALPHA);Prupe.1G317400_v2.0.a1(LPP3);Prupe.1G317500_v2.0.a1(LPP2);Prupe.1G359000_v2.0.a1(PLDDELTA);Prupe.1G437400_v2.0.a1(PAH2);Prupe.1G473700_v2.0.a1(--);Prupe.1G560600_v2.0.a1(PSD3);Prupe.2G098700_v2.0.a1(NPC3);Prupe.2G132100_v2.0.a1(DAD1);Prupe.2G238400_v2.0.a1(GPAT5);Prupe.3G007500_v2.0.a1(GPAT3);Prupe.3G051200_v2.0.a1(PLDALPHA4);Prupe.3G078700_v2.0.a1(--);Prupe.4G1…	K01047+K18693+K18693+K01115+K15728+K06130+K01613+K01114+K16818+K13508+K13508+K01115+K06130+K00901+K01114+K00901+K01613+K01126+K18693+K05929+K00894+K14156
Metabolism	Lipid metabolism	Arachidonic acid metabolism	4	18	0.654763	0.999999	ko00590	Prupe.1G066500_v2.0.a1(PLA2-ALPHA);Prupe.1G362400_v2.0.a1(ptges2);Prupe.5G233700_v2.0.a1(ptges2);Prupe.8G244300_v2.0.a1(GPX5)	K01047+K05309+K05309+K00432
Metabolism	Carbohydrate metabolism	C5-Branched dibasic acid metabolism	2	9	0.671923	0.999999	ko00660	Prupe.3G094300_v2.0.a1(IMDH2);Prupe.5G066300_v2.0.a1(SSU1)	K00052+K01704
Metabolism	Biosynthesis of other secondary metabolites	Isoflavonoid biosynthesis	2	9	0.671923	0.999999	ko00943	Prupe.6G226600_v2.0.a1(CYP81Q32);Prupe.6G226800_v2.0.a1(CYP81Q32)	K13260+K13260
Genetic Information Processing	Folding, sorting and degradation	Protein export	11	50	0.675519	0.999999	ko03060	Prupe.1G491400_v2.0.a1(PLSP1);Prupe.2G136100_v2.0.a1(At2g45070);Prupe.4G067500_v2.0.a1(sec61a);Prupe.4G160300_v2.0.a1(sec61a);Prupe.5G125900_v2.0.a1(BIP5);Prupe.6G276100_v2.0.a1(immp2l);Prupe.6G321700_v2.0.a1(BIP4);Prupe.6G328900_v2.0.a1(At5g27430);Prupe.7G104500_v2.0.a1(FFC);Prupe.7G241300_v2.0.a1(SEC11C);Prupe.8G009900_v2.0.a1(sec61a)	K03100+K09481+K10956+K10956+K09490+K09648+K09490+K12948+K03106+K13280+K10956
Metabolism	Biosynthesis of other secondary metabolites	Glucosinolate biosynthesis	3	14	0.685417	0.999999	ko00966	Prupe.1G417100_v2.0.a1(BCAT1);Prupe.6G046800_v2.0.a1(CYP79D16);Prupe.8G155300_v2.0.a1(BCAT7)	K00826+K12153+K00826
Metabolism	Lipid metabolism	Glycerolipid metabolism	16	73	0.696649	0.999999	ko00561	Prupe.1G312100_v2.0.a1(CSE);Prupe.1G317400_v2.0.a1(LPP3);Prupe.1G317500_v2.0.a1(LPP2);Prupe.1G352200_v2.0.a1(AGAL1);Prupe.1G411000_v2.0.a1(SQD1);Prupe.1G437400_v2.0.a1(PAH2);Prupe.1G446700_v2.0.a1(--);Prupe.1G493800_v2.0.a1(ALDH3H1);Prupe.2G238400_v2.0.a1(GPAT5);Prupe.3G007500_v2.0.a1(GPAT3);Prupe.3G091800_v2.0.a1(GLPK);Prupe.3G157400_v2.0.a1(--);Prupe.4G041000_v2.0.a1(AGAL2);Prupe.4G191900_v2.0.…	K01054+K18693+K18693+K07407+K06118+K15728+K01054+K00128+K13508+K13508+K00864+K01054+K07407+K00901+K00901+K18693
Metabolism	Amino acid metabolism	Arginine biosynthesis	8	38	0.718126	0.999999	ko00220	Prupe.1G243000_v2.0.a1(GGAT2);Prupe.1G376500_v2.0.a1(OTC);Prupe.2G142300_v2.0.a1(ARGAH1);Prupe.3G031100_v2.0.a1(ALAAT2);Prupe.4G137500_v2.0.a1(AG118);Prupe.5G153100_v2.0.a1(At4g24830);Prupe.7G058500_v2.0.a1(At4g24830);Prupe.8G115600_v2.0.a1(At2g19940)	K14272+K00611+K01476+K00814+K00818+K01940+K01940+K00145
Genetic Information Processing	Folding, sorting and degradation	RNA degradation	22	101	0.726478	0.999999	ko03018	Prupe.1G056300_v2.0.a1(CPN60-2);Prupe.1G298500_v2.0.a1(CPN60B4);Prupe.1G432200_v2.0.a1(PAB2);Prupe.1G444000_v2.0.a1(PFK3);Prupe.1G449000_v2.0.a1(RRP46);Prupe.1G516400_v2.0.a1(CCR4-1);Prupe.2G007400_v2.0.a1(PSRP2);Prupe.3G038200_v2.0.a1(LSM1B);Prupe.3G049300_v2.0.a1(At3g13860);Prupe.3G288400_v2.0.a1(PNP2);Prupe.4G218400_v2.0.a1(SKI3);Prupe.4G254800_v2.0.a1(RRP45B);Prupe.6G037500_v2.0.a1(WRN);Prupe…	K04077+K04077+K13126+K00850+K12590+K12603+K13126+K12620+K04077+K00962+K12600+K03678+K03654+K12599+K10643+K14442+K12581+K13126+K12581+K04077+K12608+K03679
Genetic Information Processing	Folding, sorting and degradation	Sulfur relay system	2	10	0.729829	0.999999	ko04122	Prupe.2G189500_v2.0.a1(CNX3);Prupe.6G213300_v2.0.a1(NIFS1)	K03637+K04487
Metabolism	Amino acid metabolism	Histidine metabolism	4	20	0.73924	0.999999	ko00340	Prupe.1G493800_v2.0.a1(ALDH3H1);Prupe.6G194700_v2.0.a1(HPA);Prupe.8G013600_v2.0.a1(HISN1A);Prupe.8G026000_v2.0.a1(SDC)	K00128+K00817+K00765+K01590
Metabolism	Metabolism of cofactors and vitamins	One carbon pool by folate	4	20	0.73924	0.999999	ko00670	Prupe.1G539100_v2.0.a1(--);Prupe.5G007600_v2.0.a1(purH);Prupe.8G013000_v2.0.a1(SHM3);Prupe.8G092500_v2.0.a1(THY-1)	K00600+K00602+K00600+K13998
Metabolism	Lipid metabolism	Ether lipid metabolism	5	25	0.747449	0.999999	ko00565	Prupe.1G066500_v2.0.a1(PLA2-ALPHA);Prupe.1G359000_v2.0.a1(PLDDELTA);Prupe.2G098700_v2.0.a1(NPC3);Prupe.3G051200_v2.0.a1(PLDALPHA4);Prupe.4G266000_v2.0.a1(NPC2)	K01047+K01115+K01114+K01115+K01114
Metabolism	Amino acid metabolism	Tyrosine metabolism	13	62	0.750187	0.999999	ko00350	Prupe.1G356700_v2.0.a1(At5g42250);Prupe.4G041500_v2.0.a1(PPO);Prupe.4G041700_v2.0.a1(PPO);Prupe.4G041800_v2.0.a1(PPO);Prupe.4G041900_v2.0.a1(PPO);Prupe.4G174400_v2.0.a1(At5g53970);Prupe.5G132300_v2.0.a1(At1g32780);Prupe.5G166700_v2.0.a1(maoI);Prupe.6G194700_v2.0.a1(HPA);Prupe.6G284900_v2.0.a1(--);Prupe.8G018100_v2.0.a1(ADH);Prupe.8G018600_v2.0.a1(ADH1);Prupe.8G207100_v2.0.a1(ADH)	K00121+K00422+K00422+K00422+K00422+K00815+K00001+K00276+K00817+K07253+K18857+K18857+K18857
Metabolism	Amino acid metabolism	Tryptophan metabolism	11	54	0.774883	0.999999	ko00380	Prupe.1G122400_v2.0.a1(LPD2);Prupe.1G453400_v2.0.a1(YUC6);Prupe.1G493800_v2.0.a1(ALDH3H1);Prupe.2G296600_v2.0.a1(CYP89A9);Prupe.3G196800_v2.0.a1(AAT1);Prupe.4G054200_v2.0.a1(ROMT);Prupe.4G216900_v2.0.a1(At5g55070);Prupe.5G011300_v2.0.a1(CAT1);Prupe.6G296900_v2.0.a1(TAP2);Prupe.8G161700_v2.0.a1(At4g34880);Prupe.8G211000_v2.0.a1(YUC8)	K00382+K11816+K00128+K07408+K00626+K22588+K00658+K03781+K22450+K01426+K11816
Metabolism	Carbohydrate metabolism	Ascorbate and aldarate metabolism	10	50	0.788601	0.999999	ko00053	Prupe.1G284300_v2.0.a1(UGD5);Prupe.1G343000_v2.0.a1(MIOX1);Prupe.1G493800_v2.0.a1(ALDH3H1);Prupe.1G522500_v2.0.a1(CLEB3J9);Prupe.3G055000_v2.0.a1(MIOX1);Prupe.4G220800_v2.0.a1(VTC2);Prupe.5G106000_v2.0.a1(MDAR5);Prupe.6G160700_v2.0.a1(AFRR);Prupe.7G216300_v2.0.a1(MIOX4);Prupe.8G157600_v2.0.a1(LGALDH)	K00012+K00469+K00128+K00434+K00469+K14190+K08232+K08232+K00469+K17744
Metabolism	Metabolism of other amino acids	beta-Alanine metabolism	10	50	0.788601	0.999999	ko00410	Prupe.1G393600_v2.0.a1(At4g31810);Prupe.1G493800_v2.0.a1(ALDH3H1);Prupe.2G207200_v2.0.a1(CHY1);Prupe.2G207600_v2.0.a1(CHY1);Prupe.3G013800_v2.0.a1(PAO4);Prupe.3G179900_v2.0.a1(PAO2);Prupe.4G264000_v2.0.a1(PYD2);Prupe.5G166700_v2.0.a1(maoI);Prupe.7G209800_v2.0.a1(PAO5);Prupe.7G227300_v2.0.a1(At4g13360)	K05605+K00128+K05605+K05605+K17839+K17839+K01464+K00276+K12259+K05605
Metabolism	Carbohydrate metabolism	Inositol phosphate metabolism	13	64	0.791259	0.999999	ko00562	Prupe.1G343000_v2.0.a1(MIOX1);Prupe.1G543400_v2.0.a1(ITPK3);Prupe.1G549800_v2.0.a1(IPK1);Prupe.1G569300_v2.0.a1(PIP5K8);Prupe.2G098700_v2.0.a1(NPC3);Prupe.3G034500_v2.0.a1(SAC2);Prupe.3G055000_v2.0.a1(MIOX1);Prupe.4G266000_v2.0.a1(NPC2);Prupe.5G031800_v2.0.a1(ITPK5);Prupe.6G180500_v2.0.a1(INPS1);Prupe.7G192000_v2.0.a1(SAC3);Prupe.7G216300_v2.0.a1(MIOX4);Prupe.8G160500_v2.0.a1(TPI)	K00469+K00913+K10572+K00889+K01114+K22913+K00469+K01114+K00913+K01858+K22913+K00469+K01803
Metabolism	Biosynthesis of other secondary metabolites	Phenylpropanoid biosynthesis	49	225	0.796344	0.999999	ko00940	Prupe.1G087900_v2.0.a1(4CL1);Prupe.1G236400_v2.0.a1(SAT);Prupe.1G260500_v2.0.a1(PER41);Prupe.1G494500_v2.0.a1(COMT1);Prupe.1G580200_v2.0.a1(CYP98A2);Prupe.1G580300_v2.0.a1(CYP98A2);Prupe.1G580400_v2.0.a1(CYP98A2);Prupe.2G065700_v2.0.a1(BACOVA_02659);Prupe.2G199600_v2.0.a1(COMT1);Prupe.2G211800_v2.0.a1(PAL1);Prupe.2G260800_v2.0.a1(GSVIVT00023967001);Prupe.2G319700_v2.0.a1(COMT1);Prupe.2G326300_v2.…	K01904+K13065+K00430+K13066+K09754+K09754+K09754+K05349+K13066+K10775+K00430+K13066+K01904+K09753+K09753+K13065+K13065+K13065+K13065+K00430+K00430+K00430+K00430+K00430+K00430+K01188+K00430+K00083+K00430+K00430+K00430+K01188+K00487+K00430+K00430+K00430+K00430+K00430+K00430+K01188+K01904+K12356+K00430+K00430+K00430+K00588+K23260+K01904+K01188
Metabolism	Carbohydrate metabolism	Pentose phosphate pathway	9	46	0.8034	0.999999	ko00030	Prupe.1G289200_v2.0.a1(PGL1);Prupe.1G444000_v2.0.a1(PFK3);Prupe.2G323800_v2.0.a1(At2g16790);Prupe.5G043200_v2.0.a1(PRS1);Prupe.6G267900_v2.0.a1(FBP);Prupe.7G165400_v2.0.a1(FBA2);Prupe.7G260700_v2.0.a1(GAPN);Prupe.8G028300_v2.0.a1(CYFBP);Prupe.8G085100_v2.0.a1(FBA2)	K01057+K00850+K00851+K00948+K03841+K01623+K00131+K03841+K01623
Metabolism	Metabolism of terpenoids and polyketides	Limonene and pinene degradation	1	6	0.805494	0.999999	ko00903	Prupe.1G493800_v2.0.a1(ALDH3H1)	K00128
Metabolism	Biosynthesis of other secondary metabolites	Tropane, piperidine and pyridine alkaloid biosynthesis	6	32	0.811086	0.999999	ko00960	Prupe.4G174400_v2.0.a1(At5g53970);Prupe.5G166700_v2.0.a1(maoI);Prupe.6G068900_v2.0.a1(At2g29150);Prupe.6G069500_v2.0.a1(At1g07440);Prupe.6G070000_v2.0.a1(At2g29150);Prupe.6G194700_v2.0.a1(HPA)	K00815+K00276+K08081+K08081+K08081+K00817
Metabolism	Glycan biosynthesis and metabolism	Other types of O-glycan biosynthesis	2	12	0.819815	0.999999	ko00514	Prupe.4G266100_v2.0.a1(PLENTY);Prupe.8G102000_v2.0.a1(RRA2)	K20782+K20783
Metabolism	Glycan biosynthesis and metabolism	N-Glycan biosynthesis	9	47	0.824142	0.999999	ko00510	Prupe.1G228900_v2.0.a1(GCS1);Prupe.2G212600_v2.0.a1(OST1B);Prupe.4G025400_v2.0.a1(OST3B);Prupe.4G080100_v2.0.a1(MNS3);Prupe.5G006900_v2.0.a1(OST1A);Prupe.7G148700_v2.0.a1(OST48);Prupe.7G222300_v2.0.a1(STT3A);Prupe.8G102600_v2.0.a1(OST48);Prupe.8G221600_v2.0.a1(RPN2)	K01228+K12666+K12669+K23741+K12666+K12670+K07151+K12670+K12667
Metabolism	Carbohydrate metabolism	Fructose and mannose metabolism	11	57	0.833846	0.999999	ko00051	Prupe.1G444000_v2.0.a1(PFK3);Prupe.2G288800_v2.0.a1(SDH);Prupe.3G132400_v2.0.a1(MAN2);Prupe.4G256200_v2.0.a1(At3g20040);Prupe.5G179900_v2.0.a1(gmppA);Prupe.6G267900_v2.0.a1(FBP);Prupe.7G165400_v2.0.a1(FBA2);Prupe.8G028300_v2.0.a1(CYFBP);Prupe.8G085100_v2.0.a1(FBA2);Prupe.8G142900_v2.0.a1(SDH);Prupe.8G160500_v2.0.a1(TPI)	K00850+K00008+K19355+K00844+K00966+K03841+K01623+K03841+K01623+K00008+K01803
Metabolism	Carbohydrate metabolism	Butanoate metabolism	4	23	0.835148	0.999999	ko00650	Prupe.3G048100_v2.0.a1(GLYR2);Prupe.3G196800_v2.0.a1(AAT1);Prupe.4G270500_v2.0.a1(HMGCL);Prupe.5G088900_v2.0.a1(HMGS)	K18121+K00626+K01640+K01641
Metabolism	Metabolism of cofactors and vitamins	Folate biosynthesis	4	23	0.835148	0.999999	ko00790	Prupe.2G189500_v2.0.a1(CNX3);Prupe.2G214500_v2.0.a1(ADCS);Prupe.8G065300_v2.0.a1(RIBA1);Prupe.8G092500_v2.0.a1(THY-1)	K03637+K13950+K14652+K13998
Metabolism	Metabolism of cofactors and vitamins	Nicotinate and nicotinamide metabolism	4	24	0.859742	0.999999	ko00760	Prupe.2G074100_v2.0.a1(Nt5c3b-a);Prupe.3G001100_v2.0.a1(--);Prupe.3G285300_v2.0.a1(AO);Prupe.5G164300_v2.0.a1(QS)	K01081+K18551+K00278+K03517
Metabolism	Lipid metabolism	Biosynthesis of unsaturated fatty acids	4	24	0.859742	0.999999	ko01040	Prupe.2G066100_v2.0.a1(DET2);Prupe.7G076500_v2.0.a1(FAD2);Prupe.8G018700_v2.0.a1(S-ACP-DES6);Prupe.8G206400_v2.0.a1(PED1)	K10258+K10256+K03921+K07513
Metabolism	Biosynthesis of other secondary metabolites	Isoquinoline alkaloid biosynthesis	6	35	0.874811	0.999999	ko00950	Prupe.4G041500_v2.0.a1(PPO);Prupe.4G041700_v2.0.a1(PPO);Prupe.4G041800_v2.0.a1(PPO);Prupe.4G041900_v2.0.a1(PPO);Prupe.4G174400_v2.0.a1(At5g53970);Prupe.5G166700_v2.0.a1(maoI)	K00422+K00422+K00422+K00422+K00815+K00276
Metabolism	Carbohydrate metabolism	Starch and sucrose metabolism	34	168	0.889276	0.999999	ko00500	Prupe.1G067700_v2.0.a1(ISA1);Prupe.1G095500_v2.0.a1(TPS9);Prupe.1G131700_v2.0.a1(SUS2);Prupe.1G159700_v2.0.a1(SPS3);Prupe.1G268300_v2.0.a1(AMY3);Prupe.1G283400_v2.0.a1(STP-1);Prupe.2G065700_v2.0.a1(BACOVA_02659);Prupe.2G107500_v2.0.a1(UGP1);Prupe.2G197400_v2.0.a1(WAXY);Prupe.2G277800_v2.0.a1(TPPA);Prupe.3G009500_v2.0.a1(CWINV1);Prupe.3G016900_v2.0.a1(At1g66250);Prupe.3G113100_v2.0.a1(TPS7);Prupe.…	K01214+K16055+K00695+K00696+K01176+K00688+K05349+K00963+K13679+K01087+K01193+K19891+K16055+K00688+K00703+K16055+K01188+K00700+K00844+K01177+K01087+K01193+K01179+K16055+K19892+K01188+K00688+K01087+K00705+K01188+K00696+K01176+K01188+K01179
Metabolism	Carbohydrate metabolism	Glycolysis / Gluconeogenesis	23	118	0.894202	0.999999	ko00010	Prupe.1G122400_v2.0.a1(LPD2);Prupe.1G309100_v2.0.a1(LTA2);Prupe.1G356700_v2.0.a1(At5g42250);Prupe.1G444000_v2.0.a1(PFK3);Prupe.1G493800_v2.0.a1(ALDH3H1);Prupe.2G305000_v2.0.a1(PKP2);Prupe.4G131700_v2.0.a1(GAPCP1);Prupe.4G256200_v2.0.a1(At3g20040);Prupe.5G042500_v2.0.a1(PKP3);Prupe.5G072700_v2.0.a1(LDHA);Prupe.5G132300_v2.0.a1(At1g32780);Prupe.6G210900_v2.0.a1(PCKA);Prupe.6G267900_v2.0.a1(FBP);Pru…	K00382+K00627+K00121+K00850+K00128+K00873+K00134+K00844+K00873+K00016+K00001+K01610+K03841+K01623+K00131+K18857+K18857+K03841+K00627+K01623+K00873+K01803+K18857
Metabolism	Metabolism of cofactors and vitamins	Pantothenate and CoA biosynthesis	5	32	0.909867	0.999999	ko00770	Prupe.1G003100_v2.0.a1(DHAD);Prupe.1G417100_v2.0.a1(BCAT1);Prupe.3G122300_v2.0.a1(PGAAIR);Prupe.4G264000_v2.0.a1(PYD2);Prupe.8G155300_v2.0.a1(BCAT7)	K01687+K00826+K00053+K01464+K00826
Metabolism	Carbohydrate metabolism	Citrate cycle (TCA cycle)	8	48	0.915706	0.999999	ko00020	Prupe.1G117200_v2.0.a1(ACLB-2);Prupe.1G122400_v2.0.a1(LPD2);Prupe.1G309100_v2.0.a1(LTA2);Prupe.4G170500_v2.0.a1(MMDHI);Prupe.4G216900_v2.0.a1(At5g55070);Prupe.5G194200_v2.0.a1(At3g47520);Prupe.6G210900_v2.0.a1(PCKA);Prupe.8G056000_v2.0.a1(EMB3003)	K01648+K00382+K00627+K00026+K00658+K00026+K01610+K00627
Environmental Information Processing	Signal transduction	MAPK signaling pathway - plant	32	165	0.930988	0.999999	ko04016	Prupe.1G034300_v2.0.a1(ETR2);Prupe.1G037900_v2.0.a1(ERF1B);Prupe.1G211000_v2.0.a1(RBOHD);Prupe.1G374600_v2.0.a1(NTF3);Prupe.1G403600_v2.0.a1(ERECTA);Prupe.1G413500_v2.0.a1(PYL2);Prupe.1G521600_v2.0.a1(SAPK2);Prupe.1G521800_v2.0.a1(SAPK2);Prupe.2G000100_v2.0.a1(MKS1);Prupe.2G048900_v2.0.a1(At3g47110);Prupe.2G195300_v2.0.a1(MYC2);Prupe.2G256700_v2.0.a1(PYL4);Prupe.2G312300_v2.0.a1(PP2C51);Prupe.3G2…	K14509+K14516+K13447+K20535+K20718+K14496+K14498+K14498+K20725+K13420+K13422+K14496+K14497+K20716+K13420+K13420+K20716+K03781+K14498+K20772+K00940+K02183+K14497+K20606+K13447+K20603+K14497+K20729+K17686+K13449+K13449+K14516
Genetic Information Processing	Replication and repair	DNA replication	8	50	0.936026	0.999999	ko03030	Prupe.1G253600_v2.0.a1(At4g28440);Prupe.1G456900_v2.0.a1(rnaseh2b);Prupe.5G215900_v2.0.a1(At4g11060);Prupe.6G063300_v2.0.a1(PCNA);Prupe.6G130500_v2.0.a1(ncb2);Prupe.7G108800_v2.0.a1(RPA3B);Prupe.7G252700_v2.0.a1(MCM5);Prupe.8G272000_v2.0.a1(MCM7)	K07466+K10744+K03111+K04802+K02326+K10740+K02209+K02210
Metabolism	Glycan biosynthesis and metabolism	Other glycan degradation	2	17	0.938938	0.999999	ko00511	Prupe.2G273700_v2.0.a1(At5g61540);Prupe.8G137300_v2.0.a1(FUC95A)	K01444+K15923
Metabolism	Metabolism of other amino acids	Glutathione metabolism	22	120	0.94265	0.999999	ko00480	Prupe.1G149900_v2.0.a1(RNR2A);Prupe.1G255300_v2.0.a1(SPDSYN1);Prupe.1G264700_v2.0.a1(GSTU17);Prupe.1G264900_v2.0.a1(GSTU17);Prupe.1G522500_v2.0.a1(CLEB3J9);Prupe.2G312400_v2.0.a1(SPMS);Prupe.3G178200_v2.0.a1(GSTF9);Prupe.3G306600_v2.0.a1(TSO2);Prupe.4G146000_v2.0.a1(PARC);Prupe.4G146100_v2.0.a1(PARC);Prupe.4G146200_v2.0.a1(PARC);Prupe.4G146600_v2.0.a1(PARC);Prupe.4G147100_v2.0.a1(PARC);Prupe.4G14…	K10808+K00797+K00799+K00799+K00434+K00797+K00799+K10808+K00799+K00799+K00799+K00799+K00799+K00799+K00799+K00799+K00799+K10807+K21456+K00799+K00432+K00799
Environmental Information Processing	Signal transduction	Plant hormone signal transduction	57	285	0.95242	0.999999	ko04075	Prupe.1G027500_v2.0.a1(AUX22D);Prupe.1G027600_v2.0.a1(IAA14);Prupe.1G034300_v2.0.a1(ETR2);Prupe.1G037900_v2.0.a1(ERF1B);Prupe.1G145400_v2.0.a1(AHP1);Prupe.1G213200_v2.0.a1(GH3.17);Prupe.1G218500_v2.0.a1(TIFY9);Prupe.1G331500_v2.0.a1(TIFY6B);Prupe.1G368300_v2.0.a1(ARF5);Prupe.1G413500_v2.0.a1(PYL2);Prupe.1G434500_v2.0.a1(ABF2);Prupe.1G445000_v2.0.a1(IAA26);Prupe.1G445100_v2.0.a1(PHP5);Prupe.1G4817…	K14484+K14484+K14509+K14516+K14490+K14487+K13464+K13464+K14486+K14496+K14432+K14484+K14490+K14484+K14498+K14498+K13464+K14492+K14488+K13422+K14496+K14497+K13464+K14484+K14484+K14484+K14489+K14487+K14488+K14500+K14498+K14486+K13464+K14497+K14488+K14488+K14431+K14505+K14488+K14490+K14508+K14488+K13464+K14484+K14497+K14488+K14488+K14488+K14488+K14488+K14488+K14488+K14487+K13449+K13449+K14516+K14493
Metabolism	Lipid metabolism	Fatty acid elongation	5	36	0.953521	0.999999	ko00062	Prupe.1G025600_v2.0.a1(KCS20);Prupe.1G401500_v2.0.a1(FDH);Prupe.1G472100_v2.0.a1(KCS11);Prupe.2G066100_v2.0.a1(DET2);Prupe.8G096100_v2.0.a1(KCS4)	K15397+K15397+K15397+K10258+K15397
Environmental Information Processing	Membrane transport	ABC transporters	5	36	0.953521	0.999999	ko02010	Prupe.1G104100_v2.0.a1(ABCB11);Prupe.1G104400_v2.0.a1(ABCB11);Prupe.3G269400_v2.0.a1(ABCB19);Prupe.4G088600_v2.0.a1(ABCC1);Prupe.4G272400_v2.0.a1(ABCG5)	K05658+K05658+K05658+K05665+K05681
Genetic Information Processing	Translation	mRNA surveillance pathway	19	110	0.964138	0.999999	ko03015	Prupe.1G210300_v2.0.a1(ERF1-3);Prupe.1G234400_v2.0.a1(B'ETA);Prupe.1G418900_v2.0.a1(RBP1);Prupe.1G432200_v2.0.a1(PAB2);Prupe.1G467100_v2.0.a1(B'KAPPA);Prupe.1G574800_v2.0.a1(CPSF73-I);Prupe.1G574900_v2.0.a1(CPSF73-I);Prupe.2G007400_v2.0.a1(PSRP2);Prupe.2G061400_v2.0.a1(--);Prupe.2G282700_v2.0.a1(CPSF160);Prupe.3G057600_v2.0.a1(PAPS4);Prupe.3G084000_v2.0.a1(RH15);Prupe.5G171300_v2.0.a1(PP2AB2);Pru…	K03265+K11584+K14411+K13126+K11584+K14403+K14403+K13126+K14404+K14401+K14376+K12812+K04354+K14406+K14411+K06269+K14411+K13126+K14403
Genetic Information Processing	Replication and repair	Homologous recombination	8	54	0.964201	0.999999	ko03440	Prupe.1G253600_v2.0.a1(At4g28440);Prupe.1G325100_v2.0.a1(RECG);Prupe.5G215900_v2.0.a1(At4g11060);Prupe.6G150100_v2.0.a1(--);Prupe.7G108800_v2.0.a1(RPA3B);Prupe.7G207400_v2.0.a1(At2g19490);Prupe.8G270500_v2.0.a1(At4g02110);MSTRG.5602(MUS81)	K07466+K03655+K03111+K20776+K10740+K03553+K10728+K08991
Metabolism	Amino acid metabolism	Phenylalanine metabolism	6	44	0.969072	0.999999	ko00360	Prupe.2G211800_v2.0.a1(PAL1);Prupe.4G174400_v2.0.a1(At5g53970);Prupe.5G166700_v2.0.a1(maoI);Prupe.6G194700_v2.0.a1(HPA);Prupe.6G284900_v2.0.a1(--);Prupe.8G161700_v2.0.a1(At4g34880)	K10775+K00815+K00276+K00817+K07253+K01426
Metabolism	Metabolism of other amino acids	Cyanoamino acid metabolism	17	103	0.97438	0.999999	ko00460	Prupe.1G092900_v2.0.a1(MDL1);Prupe.1G093000_v2.0.a1(MDL1);Prupe.1G093600_v2.0.a1(MDL1);Prupe.1G093800_v2.0.a1(MDL1);Prupe.1G519600_v2.0.a1(UGT85A24);Prupe.1G539100_v2.0.a1(--);Prupe.2G065700_v2.0.a1(BACOVA_02659);Prupe.4G197500_v2.0.a1(BGLU41);Prupe.5G164100_v2.0.a1(CYP71AN24);Prupe.6G019100_v2.0.a1(BGLU12);Prupe.6G020100_v2.0.a1(BGLU12);Prupe.6G046800_v2.0.a1(CYP79D16);Prupe.6G223000_v2.0.a1(fmd…	K08248+K08248+K08248+K08248+K22706+K00600+K05349+K01188+K00495+K01188+K13032+K12153+K01455+K01188+K13031+K00600+K01188
Genetic Information Processing	Replication and repair	Mismatch repair	5	40	0.977012	0.999999	ko03430	Prupe.1G253600_v2.0.a1(At4g28440);Prupe.5G215900_v2.0.a1(At4g11060);Prupe.6G063300_v2.0.a1(PCNA);Prupe.7G108800_v2.0.a1(RPA3B);Prupe.7G183500_v2.0.a1(MLH3)	K07466+K03111+K04802+K10740+K08739
Metabolism	Carbohydrate metabolism	Amino sugar and nucleotide sugar metabolism	22	132	0.983751	0.999999	ko00520	Prupe.1G067200_v2.0.a1(GALAK);Prupe.1G134000_v2.0.a1(UXS4);Prupe.1G204000_v2.0.a1(EP3);Prupe.1G284300_v2.0.a1(UGD5);Prupe.1G391300_v2.0.a1(CHIT5A);Prupe.1G411000_v2.0.a1(SQD1);Prupe.2G107500_v2.0.a1(UGP1);Prupe.2G143800_v2.0.a1(GAE3);Prupe.2G181500_v2.0.a1(CHIT3);Prupe.2G280900_v2.0.a1(GAE2);Prupe.2G305200_v2.0.a1(SE2);Prupe.3G249900_v2.0.a1(UPTG1);Prupe.4G256200_v2.0.a1(At3g20040);Prupe.5G121200…	K18677+K08678+K01183+K00012+K01183+K06118+K00963+K08679+K01183+K08679+K01183+K13379+K00844+K01784+K00966+K13379+K00326+K00820+K00965+K01209+K01183+K15920
Metabolism	Global and overview maps	Metabolic pathways	538	2391	0.984766	0.999999	ko01100	Prupe.1G002900_v2.0.a1(PKS5);Prupe.1G003100_v2.0.a1(DHAD);Prupe.1G014000_v2.0.a1(OASA1);Prupe.1G021000_v2.0.a1(VIT_05s0020g04070);Prupe.1G023000_v2.0.a1(APS1);Prupe.1G025600_v2.0.a1(KCS20);Prupe.1G054400_v2.0.a1(HCAR);Prupe.1G060900_v2.0.a1(At3g07010);Prupe.1G064800_v2.0.a1(POPTRDRAFT_831870);Prupe.1G066500_v2.0.a1(PLA2-ALPHA);Prupe.1G067200_v2.0.a1(GALAK);Prupe.1G067700_v2.0.a1(ISA1);Prupe.1G082…	K00660+K01687+K01738+K08967+K13811+K15397+K18010+K01728+K01961+K01047+K18677+K01214+K09833+K01904+K19562+K08248+K08248+K08248+K08248+K16055+K00951+K01051+K00789+K01648+K00382+K00695+K00249+K09699+K08678+K01006+K01611+K10808+K10760+K00696+K15744+K00472+K01183+K10532+K00928+K01634+K01228+K00454+K00059+K13065+K01728+K14272+K18819+K00797+K00430+K00799+K00799+K01176+K06981+K01850+K07964+K00688+K00012+…
Metabolism	Energy metabolism	Photosynthesis	5	43	0.986755	0.999999	ko00195	Prupe.1G239600_v2.0.a1(PSBY);Prupe.1G573600_v2.0.a1(SEND33);Prupe.4G214800_v2.0.a1(ATPC);Prupe.4G271200_v2.0.a1(PSAN);Prupe.5G159900_v2.0.a1(PSBY)	K02723+K02639+K02115+K02701+K02723
Genetic Information Processing	Replication and repair	Base excision repair	5	44	0.989022	0.999999	ko03410	Prupe.3G090700_v2.0.a1(FPG1);Prupe.4G125700_v2.0.a1(guaA);Prupe.6G063300_v2.0.a1(PCNA);Prupe.6G130500_v2.0.a1(ncb2);Prupe.7G155600_v2.0.a1(--)	K10563+K01246+K04802+K02326+K01247
Genetic Information Processing	Transcription	Basal transcription factors	5	47	0.993816	0.999999	ko03022	Prupe.2G215900_v2.0.a1(Gtf2f2);Prupe.5G183700_v2.0.a1(TFIIB1);Prupe.7G113600_v2.0.a1(TAF12);Prupe.7G152500_v2.0.a1(PBRP1);Prupe.8G242000_v2.0.a1(XPD)	K03139+K03124+K03126+K03124+K10844
Environmental Information Processing	Signal transduction	Phosphatidylinositol signaling system	8	66	0.994829	0.999999	ko04070	Prupe.1G543400_v2.0.a1(ITPK3);Prupe.1G549800_v2.0.a1(IPK1);Prupe.1G569300_v2.0.a1(PIP5K8);Prupe.3G272600_v2.0.a1(VIP1);Prupe.4G191900_v2.0.a1(DGK5);Prupe.4G282200_v2.0.a1(DGK2);Prupe.5G031800_v2.0.a1(ITPK5);Prupe.5G194800_v2.0.a1(CML46)	K00913+K10572+K00889+K13024+K00901+K00901+K00913+K02183
Metabolism	Glycan biosynthesis and metabolism	Glycosylphosphatidylinositol (GPI)-anchor biosynthesis	2	28	0.995359	0.999999	ko00563	Prupe.5G030700_v2.0.a1(--);Prupe.7G012900_v2.0.a1(PIGC)	K07541+K03859
Organismal Systems	Environmental adaptation	Plant-pathogen interaction	57	315	0.995535	0.999999	ko04626	Prupe.1G025600_v2.0.a1(KCS20);Prupe.1G205100_v2.0.a1(WAK5);Prupe.1G211000_v2.0.a1(RBOHD);Prupe.1G295600_v2.0.a1(HSP90-5);Prupe.1G360100_v2.0.a1(CPK9);Prupe.1G363900_v2.0.a1(HSP90);Prupe.1G371600_v2.0.a1(RD19C);Prupe.1G401500_v2.0.a1(FDH);Prupe.1G472100_v2.0.a1(KCS11);Prupe.2G048900_v2.0.a1(At3g47110);Prupe.2G186900_v2.0.a1(CNGC13);Prupe.2G207100_v2.0.a1(RD19D);Prupe.2G222600_v2.0.a1(CNGC1);Prupe.…	K15397+K05391+K13447+K09487+K13412+K09487+K01373+K15397+K15397+K13420+K05391+K01373+K05391+K05391+K04079+K05391+K05391+K13412+K13459+K00864+K09487+K13433+K13420+K13420+K13457+K13459+K13412+K13412+K13457+K13457+K13457+K13457+K13457+K13412+K05391+K02358+K02183+K13448+K13434+K05391+K13448+K13412+K13448+K05391+K13412+K13447+K13457+K13457+K13457+K13457+K13412+K15397+K13457+K13457+K13449+K13449+K02358
Genetic Information Processing	Folding, sorting and degradation	SNARE interactions in vesicular transport	4	47	0.998374	0.999999	ko04130	Prupe.1G482600_v2.0.a1(VAMP713);Prupe.6G098100_v2.0.a1(--);Prupe.7G006600_v2.0.a1(SYP132);Prupe.8G227800_v2.0.a1(BET11)	K08515+K08506+K08486+K08504
Genetic Information Processing	Replication and repair	Nucleotide excision repair	6	64	0.999236	0.999999	ko03420	Prupe.1G253600_v2.0.a1(At4g28440);Prupe.4G193800_v2.0.a1(KRP1);Prupe.6G063300_v2.0.a1(PCNA);Prupe.6G130500_v2.0.a1(ncb2);Prupe.7G108800_v2.0.a1(RPA3B);Prupe.8G242000_v2.0.a1(XPD)	K07466+K10840+K04802+K02326+K10740+K10844
Genetic Information Processing	Translation	Aminoacyl-tRNA biosynthesis	6	68	0.99966	0.999999	ko00970	Prupe.1G082400_v2.0.a1(At3g11710);Prupe.2G015100_v2.0.a1(At1g09620);Prupe.2G132400_v2.0.a1(EDD1);Prupe.5G100500_v2.0.a1(At2g33840);Prupe.8G070800_v2.0.a1(THRRS);Prupe.8G151800_v2.0.a1(At4g33760)	K04567+K01869+K14164+K01866+K01868+K01876
Metabolism	Carbohydrate metabolism	Pentose and glucuronate interconversions	21	162	0.999852	0.999999	ko00040	Prupe.1G060900_v2.0.a1(At3g07010);Prupe.1G105400_v2.0.a1(PME28);Prupe.1G239900_v2.0.a1(At1g67750);Prupe.1G284300_v2.0.a1(UGD5);Prupe.1G330800_v2.0.a1(PME6);Prupe.2G107500_v2.0.a1(UGP1);Prupe.2G206100_v2.0.a1(At3g53190);Prupe.2G209700_v2.0.a1(--);Prupe.2G288800_v2.0.a1(SDH);Prupe.3G203200_v2.0.a1(At3g07850);Prupe.3G271600_v2.0.a1(LAT59);Prupe.3G296600_v2.0.a1(9612);Prupe.4G239700_v2.0.a1(QRT1);Pru…	K01728+K01051+K01728+K00012+K01051+K00963+K01728+K01213+K00008+K01213+K01728+K01728+K01051+K01728+K01184+K01728+K01051+K01184+K00008+K01728+K01051
Genetic Information Processing	Folding, sorting and degradation	Ubiquitin mediated proteolysis	16	137	0.999914	0.999999	ko04120	Prupe.2G293400_v2.0.a1(RUP2);Prupe.3G177800_v2.0.a1(APC5);Prupe.4G013500_v2.0.a1(COP1);Prupe.4G047400_v2.0.a1(UBC24);Prupe.4G161700_v2.0.a1(APC6);Prupe.4G162300_v2.0.a1(APC6);Prupe.5G033600_v2.0.a1(UBC32);Prupe.6G047000_v2.0.a1(UBC32);Prupe.6G303800_v2.0.a1(APC11);Prupe.7G126100_v2.0.a1(RZPF34);Prupe.7G180200_v2.0.a1(UBC32);Prupe.7G180600_v2.0.a1(UBC32);Prupe.7G265800_v2.0.a1(--);Prupe.8G012800_v…	K10143+K03352+K10143+K10581+K03353+K03353+K10578+K10578+K03358+K10144+K10578+K10578+K03873+K03875+K03094+K10597
Genetic Information Processing	Transcription	Spliceosome	29	220	0.999981	0.999999	ko03040	Prupe.1G039500_v2.0.a1(OsI_27673);Prupe.1G085500_v2.0.a1(At4g30220);Prupe.1G203900_v2.0.a1(At2g30000);Prupe.1G210100_v2.0.a1(At1g09760);Prupe.1G232100_v2.0.a1(At1g27900);Prupe.1G422500_v2.0.a1(At3g26560);Prupe.2G041900_v2.0.a1(CYP22);Prupe.2G226500_v2.0.a1(SAP130A);Prupe.2G233500_v2.0.a1(HSP70-4);Prupe.2G290100_v2.0.a1(RS41);Prupe.3G084000_v2.0.a1(RH15);Prupe.3G102200_v2.0.a1(HSP70);Prupe.3G10230…	K12819+K11098+K12834+K11092+K12818+K12818+K09567+K12830+K03283+K12893+K12812+K03283+K03283+K12823+K11086+K12741+K12834+K12836+K12869+K12741+K12870+K11086+K12900+K12733+K11099+K12845+K03283+K11096+K11087
Cellular Processes	Transport and catabolism	Endocytosis	18	168	0.999997	0.999999	ko04144	Prupe.1G359000_v2.0.a1(PLDDELTA);Prupe.1G365900_v2.0.a1(AP17);Prupe.1G569300_v2.0.a1(PIP5K8);Prupe.1G581700_v2.0.a1(RABA2A);Prupe.2G193600_v2.0.a1(RABA3);Prupe.2G233500_v2.0.a1(HSP70-4);Prupe.2G241900_v2.0.a1(RAB11C);Prupe.3G051200_v2.0.a1(PLDALPHA4);Prupe.3G102200_v2.0.a1(HSP70);Prupe.3G102300_v2.0.a1(HSP70);Prupe.3G170000_v2.0.a1(ARPC1B);Prupe.4G038100_v2.0.a1(AGD5);Prupe.4G161600_v2.0.a1(RABA1…	K01115+K11827+K00889+K07904+K07904+K03283+K07904+K01115+K03283+K03283+K05757+K12486+K07904+K12471+K19476+K03283+K07897+K19366
Metabolism	Energy metabolism	Oxidative phosphorylation	8	105	0.999997	0.999999	ko00190	Prupe.1G371400_v2.0.a1(VHA-a3);Prupe.1G421800_v2.0.a1(FRO1);Prupe.1G460700_v2.0.a1(PMA4);Prupe.3G022700_v2.0.a1(CVA69.24);Prupe.4G004400_v2.0.a1(MTACP2);Prupe.4G214800_v2.0.a1(ATPC);Prupe.5G062200_v2.0.a1(AHA11);Prupe.8G086500_v2.0.a1(COX15)	K02154+K03937+K01535+K02145+K03955+K02115+K01535+K02259
Genetic Information Processing	Folding, sorting and degradation	Proteasome	2	60	0.999999	0.999999	ko03050	Prupe.2G117100_v2.0.a1(RPN5A);Prupe.6G272100_v2.0.a1(RPN8A)	K03035+K03038

## Sheet: R0-vs-R3 
KEGG_A_class	KEGG_B_class	Pathway	R0-vs-R3 (1092)	All (5245)	Pvalue	Qvalue	Pathway ID	Genes	K_IDs
Metabolism	Amino acid metabolism	Lysine biosynthesis	11	18	0.000225862	0.0298138	ko00300	Prupe.1G216900_v2.0.a1(AK1);Prupe.1G509400_v2.0.a1(--);Prupe.1G509800_v2.0.a1(--);Prupe.1G509900_v2.0.a1(--);Prupe.2G147200_v2.0.a1(DHDPS2);Prupe.3G312900_v2.0.a1(AK2);Prupe.6G152500_v2.0.a1(DAPB2);Prupe.7G270700_v2.0.a1(DAPB2);Prupe.8G007000_v2.0.a1(AKHSDH2);Prupe.8G092300_v2.0.a1(LYSA1);Prupe.8G156000_v2.0.a1(DAP)	K00928+K10206+K10206+K10206+K01714+K00928+K00215+K00215+K12524+K01586+K10206
Metabolism	Lipid metabolism	Linoleic acid metabolism	10	17	0.000677076	0.044687	ko00591	Prupe.1G066500_v2.0.a1(PLA2-ALPHA);Prupe.1G232400_v2.0.a1(LOX6);Prupe.2G005300_v2.0.a1(LOX2.1);Prupe.2G005500_v2.0.a1(LOX2.1);Prupe.3G039200_v2.0.a1(LOX3.1);Prupe.4G047800_v2.0.a1(LOX3.1);Prupe.6G324100_v2.0.a1(LOX1.5);Prupe.6G324200_v2.0.a1(LOX1.5);Prupe.6G324400_v2.0.a1(LOX1.5);Prupe.7G047400_v2.0.a1(SDP1)	K01047+K00454+K00454+K00454+K00454+K00454+K15718+K15718+K15718+K14674
Metabolism	Biosynthesis of other secondary metabolites	Monobactam biosynthesis	7	10	0.00110237	0.0485044	ko00261	Prupe.1G216900_v2.0.a1(AK1);Prupe.1G367700_v2.0.a1(APS2);Prupe.2G147200_v2.0.a1(DHDPS2);Prupe.3G312900_v2.0.a1(AK2);Prupe.6G152500_v2.0.a1(DAPB2);Prupe.7G270700_v2.0.a1(DAPB2);Prupe.8G007000_v2.0.a1(AKHSDH2)	K00928+K13811+K01714+K00928+K00215+K00215+K12524
Genetic Information Processing	Translation	Ribosome biogenesis in eukaryotes	33	100	0.00280351	0.0925159	ko03008	Prupe.1G063600_v2.0.a1(SPCC1672.07);Prupe.1G084200_v2.0.a1(wdr75);Prupe.1G129200_v2.0.a1(--);Prupe.1G548200_v2.0.a1(BMS1);Prupe.1G569000_v2.0.a1(EMG1);Prupe.2G114600_v2.0.a1(GTPBP4);Prupe.2G181300_v2.0.a1(FCF1);Prupe.2G273000_v2.0.a1(At3g06530);Prupe.2G326400_v2.0.a1(TBL3);Prupe.3G010600_v2.0.a1(--);Prupe.3G044200_v2.0.a1(MDN1);Prupe.3G248300_v2.0.a1(Imp3);Prupe.4G110100_v2.0.a1(At5g22100);Prupe.…	K14554+K14552+K14546+K14569+K14568+K06943+K14566+K14550+K14555+K01164+K14572+K14560+K11108+K06943+K06943+K06943+K11131+K03115+K14553+K14564+K14559+K11129+K03539+K14521+K14570+K14556+K14544+K07936+K12845+K14563+K14563+K14538+K11130
Genetic Information Processing	Translation	Ribosome	82	304	0.0048781	0.128782	ko03010	Prupe.1G009500_v2.0.a1(--);Prupe.1G013800_v2.0.a1(--);Prupe.1G030600_v2.0.a1(RPS15A);Prupe.1G041500_v2.0.a1(RPL14B);Prupe.1G047000_v2.0.a1(RPL23A);Prupe.1G073100_v2.0.a1(RPL7B);Prupe.1G080900_v2.0.a1(rplY);Prupe.1G086800_v2.0.a1(RPS7A);Prupe.1G096700_v2.0.a1(RPL30);Prupe.1G130100_v2.0.a1(RPL19B);Prupe.1G172800_v2.0.a1(RPS8);Prupe.1G198900_v2.0.a1(RPL38A);Prupe.1G210800_v2.0.a1(RPL21A);Prupe.1G424…	K02911+K02881+K02958+K02875+K02894+K02937+K02897+K02993+K02908+K02885+K02995+K02923+K02889+K02980+K02952+K02908+K02887+K02925+K02953+K02910+K02954+K02921+K02918+K02957+K02917+K02987+K02969+K02969+K02920+K02939+K02927+K02942+K02988+K02934+K02998+K02903+K02983+K02922+K02937+K02951+K02868+K02901+K02997+K02888+K02929+K02882+K02979+K02901+K02873+K02896+K02940+K02880+K02884+K02935+K02915+K02966+K02910+…
Metabolism	Global and overview maps	Biosynthesis of secondary metabolites	318	1368	0.00597932	0.131545	ko01110	Prupe.1G003100_v2.0.a1(DHAD);Prupe.1G014000_v2.0.a1(OASA1);Prupe.1G018900_v2.0.a1(HMT3);Prupe.1G023700_v2.0.a1(VTE3);Prupe.1G064800_v2.0.a1(POPTRDRAFT_831870);Prupe.1G066500_v2.0.a1(PLA2-ALPHA);Prupe.1G067700_v2.0.a1(ISA1);Prupe.1G082500_v2.0.a1(HPT1);Prupe.1G084500_v2.0.a1(RBCS);Prupe.1G087900_v2.0.a1(4CL1);Prupe.1G093600_v2.0.a1(MDL1);Prupe.1G095500_v2.0.a1(TPS9);Prupe.1G107000_v2.0.a1(METK5);P…	K01687+K01738+K00547+K12502+K01961+K01047+K01214+K09833+K01602+K01904+K08248+K16055+K00789+K00695+K09699+K00696+K00928+K00036+K00454+K00059+K13065+K13065+K01661+K16055+K01176+K06981+K00688+K01057+K10525+K01602+K18693+K16055+K04125+K00700+K10526+K01176+K08242+K13811+K08241+K01723+K00430+K15397+K01772+K00826+K00511+K01176+K15728+K00850+K17913+K00430+K00128+K13066+K13600+K05278+K10206+K10206+K10206+…
Metabolism	Amino acid metabolism	Valine, leucine and isoleucine degradation	19	53	0.00802131	0.151259	ko00280	Prupe.1G132500_v2.0.a1(BCE2);Prupe.1G393600_v2.0.a1(At4g31810);Prupe.1G417100_v2.0.a1(BCAT1);Prupe.1G493800_v2.0.a1(ALDH3H1);Prupe.1G570500_v2.0.a1(At1g71180);Prupe.2G207200_v2.0.a1(CHY1);Prupe.2G207600_v2.0.a1(CHY1);Prupe.3G065200_v2.0.a1(AAE13);Prupe.3G196800_v2.0.a1(AAT1);Prupe.4G270500_v2.0.a1(HMGCL);Prupe.4G272100_v2.0.a1(At5g09300);Prupe.5G088900_v2.0.a1(HMGS);Prupe.6G002000_v2.0.a1(BCDH);P…	K09699+K05605+K00826+K00128+K00020+K05605+K05605+K18660+K00626+K01640+K00166+K01641+K00167+K00253+K00827+K05605+K00826+K07513+K01968
Organismal Systems	Environmental adaptation	Circadian rhythm - plant	14	36	0.00987867	0.162998	ko04712	Prupe.1G208500_v2.0.a1(HYH);Prupe.1G334000_v2.0.a1(ADO3);Prupe.1G478400_v2.0.a1(HY5);Prupe.2G183800_v2.0.a1(SPA1);Prupe.2G198500_v2.0.a1(APRR5);Prupe.2G200300_v2.0.a1(LHY);Prupe.2G200400_v2.0.a1(LHY);Prupe.2G293400_v2.0.a1(RUP2);Prupe.2G318900_v2.0.a1(APRR5);Prupe.4G013500_v2.0.a1(COP1);Prupe.5G053000_v2.0.a1(CKB1);Prupe.6G244200_v2.0.a1(APRR7);Prupe.6G364900_v2.0.a1(HD3A);Prupe.8G040600_v2.0.a1(…	K16241+K12116+K16241+K16240+K12130+K12133+K12133+K10143+K12130+K10143+K03115+K12129+K16223+K12124
Metabolism	Metabolism of cofactors and vitamins	Ubiquinone and other terpenoid-quinone biosynthesis	16	44	0.0124205	0.182167	ko00130	Prupe.1G023700_v2.0.a1(VTE3);Prupe.1G082500_v2.0.a1(HPT1);Prupe.1G087900_v2.0.a1(4CL1);Prupe.1G251300_v2.0.a1(MENB);Prupe.2G326300_v2.0.a1(4CL3);Prupe.4G174400_v2.0.a1(At5g53970);Prupe.5G076700_v2.0.a1(NDC1);Prupe.5G187000_v2.0.a1(ICS2);Prupe.6G040400_v2.0.a1(CYP73A16);Prupe.6G059300_v2.0.a1(At5g58800);Prupe.6G109000_v2.0.a1(4CLL7);Prupe.7G085200_v2.0.a1(4CLL6);Prupe.8G064500_v2.0.a1(ABC4);Prupe.…	K12502+K09833+K01904+K01661+K01904+K00815+K17872+K02552+K00487+K03809+K01904+K01904+K23094+K03809+K01904+K12502
Metabolism	Lipid metabolism	Fatty acid biosynthesis	17	50	0.020597	0.271881	ko00061	Prupe.1G064800_v2.0.a1(POPTRDRAFT_831870);Prupe.1G233400_v2.0.a1(CLKR27);Prupe.2G163900_v2.0.a1(CAC3);Prupe.3G065200_v2.0.a1(AAE13);Prupe.4G078200_v2.0.a1(KAS1);Prupe.4G259200_v2.0.a1(POPTRDRAFT_831870);Prupe.5G118400_v2.0.a1(LACS4);Prupe.5G154900_v2.0.a1(CLKR27);Prupe.6G015200_v2.0.a1(MOD1);Prupe.6G180800_v2.0.a1(fabZ);Prupe.6G365200_v2.0.a1(ACPD);Prupe.7G076200_v2.0.a1(MOD1);Prupe.7G234600_v2.0…	K01961+K00059+K01962+K18660+K09458+K01961+K01897+K00059+K00208+K02372+K03921+K00208+K10781+K03921+K00059+K00059+K01897
Environmental Information Processing	Signal transduction	MAPK signaling pathway - plant	45	165	0.0266445	0.319734	ko04016	Prupe.1G037900_v2.0.a1(ERF1B);Prupe.1G115600_v2.0.a1(CP1);Prupe.1G211000_v2.0.a1(RBOHD);Prupe.1G276100_v2.0.a1(CML46);Prupe.1G374600_v2.0.a1(NTF3);Prupe.1G413500_v2.0.a1(PYL2);Prupe.1G521600_v2.0.a1(SAPK2);Prupe.1G521800_v2.0.a1(SAPK2);Prupe.2G000100_v2.0.a1(MKS1);Prupe.2G048900_v2.0.a1(At3g47110);Prupe.2G177400_v2.0.a1(WRKY22);Prupe.2G195300_v2.0.a1(MYC2);Prupe.2G256700_v2.0.a1(PYL4);Prupe.2G312…	K14516+K02183+K13447+K02183+K20535+K14496+K14498+K14498+K20725+K13420+K13425+K13422+K14496+K14497+K14497+K20716+K20716+K13420+K13420+K13420+K13420+K17686+K20716+K03781+K14498+K13426+K00940+K02183+K20604+K14497+K20536+K14496+K13424+K02183+K20547+K20603+K14497+K14497+K20557+K17686+K13449+K13449+K13449+K20714+K02183
Metabolism	Lipid metabolism	Cutin, suberine and wax biosynthesis	11	30	0.0332899	0.322499	ko00073	Prupe.1G046800_v2.0.a1(SOP1);Prupe.1G277400_v2.0.a1(CYP704B1);Prupe.2G112600_v2.0.a1(CER1);Prupe.2G112900_v2.0.a1(CER1);Prupe.2G171800_v2.0.a1(CYP86A2);Prupe.5G102600_v2.0.a1(CYP86A22);Prupe.6G060200_v2.0.a1(CYP86A1);Prupe.6G126900_v2.0.a1(FAR3);Prupe.8G128700_v2.0.a1(CYP94A1);Prupe.8G229200_v2.0.a1(CYP94A2);Prupe.8G229500_v2.0.a1(CYP94A2)	K17991+K20495+K15404+K15404+K15398+K15398+K15401+K13356+K20769+K20769+K20769
Metabolism	Energy metabolism	Sulfur metabolism	11	30	0.0332899	0.322499	ko00920	Prupe.1G014000_v2.0.a1(OASA1);Prupe.1G227000_v2.0.a1(SOX);Prupe.1G367700_v2.0.a1(APS2);Prupe.3G177200_v2.0.a1(GLY3);Prupe.4G019200_v2.0.a1(APR3);Prupe.4G239400_v2.0.a1(SAT3);Prupe.4G239500_v2.0.a1(SAT3);Prupe.6G221200_v2.0.a1(AKN);Prupe.7G004400_v2.0.a1(APK3);Prupe.8G145000_v2.0.a1(APK1);Prupe.I005500_v2.0.a1(APR2)	K01738+K00387+K13811+K17725+K05907+K00640+K00640+K00860+K00860+K00860+K05907
Organismal Systems	Environmental adaptation	Plant-pathogen interaction	79	315	0.0342044	0.322499	ko04626	Prupe.1G017800_v2.0.a1(CNGC1);Prupe.1G023600_v2.0.a1(CML11);Prupe.1G115600_v2.0.a1(CP1);Prupe.1G194800_v2.0.a1(CML5);Prupe.1G211000_v2.0.a1(RBOHD);Prupe.1G276100_v2.0.a1(CML46);Prupe.1G360100_v2.0.a1(CPK9);Prupe.1G371600_v2.0.a1(RD19C);Prupe.1G401500_v2.0.a1(FDH);Prupe.1G457900_v2.0.a1(CNGC14);Prupe.2G048900_v2.0.a1(At3g47110);Prupe.2G075100_v2.0.a1(CPK1);Prupe.2G103700_v2.0.a1(KCS19);Prupe.2G177…	K05391+K13448+K02183+K13448+K13447+K02183+K13412+K01373+K15397+K05391+K13420+K13412+K15397+K13425+K05391+K05391+K01373+K05391+K05391+K04079+K05391+K05391+K05391+K13436+K13459+K00864+K05391+K05391+K13430+K13459+K13433+K13420+K13420+K13420+K13420+K13459+K13412+K13412+K05391+K13457+K13457+K13457+K13457+K13457+K13448+K13426+K13412+K05391+K02358+K18875+K18875+K02183+K13448+K04079+K13434+K15397+K20536+…
Metabolism	Metabolism of cofactors and vitamins	Biotin metabolism	8	20	0.0397208	0.327697	ko00780	Prupe.1G233400_v2.0.a1(CLKR27);Prupe.4G078200_v2.0.a1(KAS1);Prupe.5G154900_v2.0.a1(CLKR27);Prupe.6G015200_v2.0.a1(MOD1);Prupe.6G180800_v2.0.a1(fabZ);Prupe.7G076200_v2.0.a1(MOD1);Prupe.8G053700_v2.0.a1(At3g03980);Prupe.8G053800_v2.0.a1(At3g03980)	K00059+K09458+K00059+K00208+K02372+K00208+K00059+K00059
Metabolism	Metabolism of terpenoids and polyketides	Zeatin biosynthesis	8	20	0.0397208	0.327697	ko00908	Prupe.1G373300_v2.0.a1(CKX5);Prupe.2G026700_v2.0.a1(CKX6);Prupe.3G237800_v2.0.a1(CYP735A2);Prupe.4G170400_v2.0.a1(IPT9);Prupe.7G124100_v2.0.a1(UGT73C3);Prupe.7G124300_v2.0.a1(UGT73C5);Prupe.7G124400_v2.0.a1(UGT73C3);Prupe.7G124500_v2.0.a1(UGT73C3)	K00279+K00279+K10717+K00791+K13496+K13496+K13496+K13496
Metabolism	Metabolism of terpenoids and polyketides	Sesquiterpenoid and triterpenoid biosynthesis	16	52	0.0589436	0.45768	ko00909	Prupe.1G418100_v2.0.a1(SQE1);Prupe.3G025900_v2.0.a1(OSCBPY);Prupe.3G026200_v2.0.a1(OSCBPY);Prupe.3G026800_v2.0.a1(OSCBPY);Prupe.4G030400_v2.0.a1(TPS13);Prupe.4G125300_v2.0.a1(AFS1);Prupe.4G194100_v2.0.a1(VIT_19s0014g04930);Prupe.4G198000_v2.0.a1(VIT_19s0014g04930);Prupe.4G198200_v2.0.a1(ValCS);Prupe.4G198700_v2.0.a1(ValCS);Prupe.4G198800_v2.0.a1(SesquiTPS);Prupe.4G200000_v2.0.a1(ValCS);Prupe.4G20…	K00511+K15813+K15813+K15813+K14175+K14173+K15803+K15803+K15803+K15803+K15803+K15803+K15803+K00801+K15803+K15803
Metabolism	Lipid metabolism	Synthesis and degradation of ketone bodies	3	5	0.0643193	0.471675	ko00072	Prupe.3G196800_v2.0.a1(AAT1);Prupe.4G270500_v2.0.a1(HMGCL);Prupe.5G088900_v2.0.a1(HMGS)	K00626+K01640+K01641
Metabolism	Carbohydrate metabolism	Starch and sucrose metabolism	43	168	0.0755228	0.503279	ko00500	Prupe.1G067700_v2.0.a1(ISA1);Prupe.1G095500_v2.0.a1(TPS9);Prupe.1G131700_v2.0.a1(SUS2);Prupe.1G159700_v2.0.a1(SPS3);Prupe.1G256200_v2.0.a1(TPS10);Prupe.1G268300_v2.0.a1(AMY3);Prupe.1G283400_v2.0.a1(STP-1);Prupe.1G334900_v2.0.a1(TPS6);Prupe.1G354000_v2.0.a1(SBEII);Prupe.1G357800_v2.0.a1(AMY2);Prupe.1G435600_v2.0.a1(AMY1.1);Prupe.1G463500_v2.0.a1(At4g31140);Prupe.1G513800_v2.0.a1(TPPD);Prupe.1G5235…	K01214+K16055+K00695+K00696+K16055+K01176+K00688+K16055+K00700+K01176+K01176+K19893+K01087+K01214+K05349+K13679+K01087+K01193+K16055+K01177+K00688+K16055+K16055+K00700+K00844+K01177+K01087+K16055+K05350+K19892+K01188+K00688+K00705+K00705+K00700+K00696+K01179+K01176+K01176+K01176+K01188+K00695+K01179
Metabolism	Metabolism of terpenoids and polyketides	Diterpenoid biosynthesis	10	30	0.0762545	0.503279	ko00904	Prupe.1G344000_v2.0.a1(GA2OX6);Prupe.2G108600_v2.0.a1(KAO1);Prupe.2G108700_v2.0.a1(KAO1);Prupe.2G109700_v2.0.a1(KAO1);Prupe.2G286800_v2.0.a1(GA20OX1);Prupe.3G075600_v2.0.a1(LE);Prupe.4G026300_v2.0.a1(GA2OX8);Prupe.4G080700_v2.0.a1(GA2OX1);Prupe.4G150200_v2.0.a1(GA2OX1);Prupe.8G197000_v2.0.a1(CYP82G1)	K04125+K04123+K04123+K04123+K05282+K04124+K04125+K04125+K04125+K17961
Metabolism	Metabolism of cofactors and vitamins	Riboflavin metabolism	7	19	0.0807317	0.507457	ko00740	Prupe.1G337500_v2.0.a1(PAP8);Prupe.3G121200_v2.0.a1(FHY);Prupe.5G099800_v2.0.a1(PYRP2);Prupe.5G237800_v2.0.a1(PAP3);Prupe.5G237900_v2.0.a1(PAP17);Prupe.6G085600_v2.0.a1(RIBA3);Prupe.8G065300_v2.0.a1(RIBA1)	K14379+K20884+K22912+K14379+K14379+K14652+K14652
Metabolism	Carbohydrate metabolism	Galactose metabolism	15	51	0.0926674	0.541761	ko00052	Prupe.1G111300_v2.0.a1(GOLS2);Prupe.1G251600_v2.0.a1(GOLS1);Prupe.1G352200_v2.0.a1(AGAL1);Prupe.1G444000_v2.0.a1(PFK3);Prupe.2G262800_v2.0.a1(AGAL3);Prupe.2G277900_v2.0.a1(INV*DC4);Prupe.3G005100_v2.0.a1(GOLS1);Prupe.3G289900_v2.0.a1(RFS5);Prupe.4G041000_v2.0.a1(AGAL2);Prupe.4G256200_v2.0.a1(At3g20040);Prupe.5G121200_v2.0.a1(UGE5);Prupe.6G032400_v2.0.a1(RFS1);Prupe.6G309400_v2.0.a1(GOLS2);Prupe.7…	K18819+K18819+K07407+K00850+K07407+K01193+K18819+K06617+K07407+K00844+K01784+K06617+K18819+K06617+K06617
Metabolism	Global and overview maps	Fatty acid metabolism	21	76	0.0943978	0.541761	ko01212	Prupe.1G064800_v2.0.a1(POPTRDRAFT_831870);Prupe.1G233400_v2.0.a1(CLKR27);Prupe.2G066100_v2.0.a1(DET2);Prupe.2G163900_v2.0.a1(CAC3);Prupe.3G065200_v2.0.a1(AAE13);Prupe.3G196800_v2.0.a1(AAT1);Prupe.4G078200_v2.0.a1(KAS1);Prupe.4G259200_v2.0.a1(POPTRDRAFT_831870);Prupe.5G118400_v2.0.a1(LACS4);Prupe.5G154900_v2.0.a1(CLKR27);Prupe.6G015200_v2.0.a1(MOD1);Prupe.6G180800_v2.0.a1(fabZ);Prupe.6G365200_v2.0…	K01961+K00059+K10258+K01962+K18660+K00626+K09458+K01961+K01897+K00059+K00208+K02372+K03921+K00208+K10256+K10781+K03921+K00059+K00059+K01897+K07513
Metabolism	Lipid metabolism	alpha-Linolenic acid metabolism	18	64	0.100679	0.553735	ko00592	Prupe.1G066500_v2.0.a1(PLA2-ALPHA);Prupe.1G232400_v2.0.a1(LOX6);Prupe.1G306100_v2.0.a1(AOC);Prupe.1G355900_v2.0.a1(4CLL5);Prupe.1G375700_v2.0.a1(JMT);Prupe.1G386300_v2.0.a1(AOS1);Prupe.2G005300_v2.0.a1(LOX2.1);Prupe.2G005500_v2.0.a1(LOX2.1);Prupe.3G039200_v2.0.a1(LOX3.1);Prupe.3G213800_v2.0.a1(HPL);Prupe.3G239900_v2.0.a1(AOC);Prupe.4G047800_v2.0.a1(LOX3.1);Prupe.5G230200_v2.0.a1(DOX2);Prupe.7G047…	K01047+K00454+K10525+K10526+K08241+K01723+K00454+K00454+K00454+K10528+K10525+K00454+K10529+K14674+K05894+K00224+K07513+K18857
Metabolism	Biosynthesis of other secondary metabolites	Flavone and flavonol biosynthesis	2	3	0.111935	0.591018	ko00944	Prupe.4G054800_v2.0.a1(F3GGT1);Prupe.5G203600_v2.0.a1(CYP75B2)	K22794+K05280
Metabolism	Metabolism of terpenoids and polyketides	Terpenoid backbone biosynthesis	14	49	0.123573	0.627369	ko00900	Prupe.1G280800_v2.0.a1(IPK);Prupe.2G078900_v2.0.a1(MVD2);Prupe.3G196800_v2.0.a1(AAT1);Prupe.3G284100_v2.0.a1(FTB);Prupe.4G153300_v2.0.a1(SPS2);Prupe.4G215000_v2.0.a1(GGR);Prupe.5G088900_v2.0.a1(HMGS);Prupe.5G174000_v2.0.a1(DXR);Prupe.6G101000_v2.0.a1(ISPG);Prupe.7G181400_v2.0.a1(At2g17570);Prupe.7G187000_v2.0.a1(HMGR2);Prupe.8G100600_v2.0.a1(NUS1);Prupe.8G105800_v2.0.a1(ISPH);Prupe.8G224900_v2.0.…	K06981+K01597+K00626+K05954+K05356+K13789+K01641+K00099+K03526+K11778+K00021+K11778+K03527+K11778
Metabolism	Global and overview maps	Biosynthesis of amino acids	55	230	0.13653	0.641589	ko01230	Prupe.1G003100_v2.0.a1(DHAD);Prupe.1G014000_v2.0.a1(OASA1);Prupe.1G107000_v2.0.a1(METK5);Prupe.1G216900_v2.0.a1(AK1);Prupe.1G417100_v2.0.a1(BCAT1);Prupe.1G444000_v2.0.a1(PFK3);Prupe.1G509400_v2.0.a1(--);Prupe.1G509800_v2.0.a1(--);Prupe.1G509900_v2.0.a1(--);Prupe.1G539100_v2.0.a1(--);Prupe.2G142300_v2.0.a1(ARGAH1);Prupe.2G147200_v2.0.a1(DHDPS2);Prupe.2G240800_v2.0.a1(P5CSA);Prupe.2G251100_v2.0.a1(…	K01687+K01738+K00789+K00928+K00826+K00850+K10206+K10206+K10206+K00600+K01476+K01714+K12657+K01817+K00873+K00052+K00818+K00053+K15227+K01695+K01695+K00928+K00134+K00818+K00815+K00640+K00640+K00873+K00948+K01940+K01783+K01915+K00215+K13832+K00891+K13832+K22846+K00286+K01940+K01623+K00789+K01623+K00831+K15227+K00215+K12524+K00600+K01623+K01586+K00145+K00873+K00826+K10206+K01803+K01695
Metabolism	Carbohydrate metabolism	Pentose phosphate pathway	13	46	0.143704	0.641589	ko00030	Prupe.1G222100_v2.0.a1(G6PD2);Prupe.1G289200_v2.0.a1(PGL1);Prupe.1G444000_v2.0.a1(PFK3);Prupe.1G560800_v2.0.a1(CYFBP);Prupe.2G323800_v2.0.a1(At2g16790);Prupe.5G043200_v2.0.a1(PRS1);Prupe.5G197000_v2.0.a1(RPE);Prupe.6G267900_v2.0.a1(FBP);Prupe.7G116600_v2.0.a1(ALDC);Prupe.7G165400_v2.0.a1(FBA2);Prupe.7G260700_v2.0.a1(GAPN);Prupe.8G028300_v2.0.a1(CYFBP);Prupe.8G085100_v2.0.a1(FBA2)	K00036+K01057+K00850+K03841+K00851+K00948+K01783+K03841+K01623+K01623+K00131+K03841+K01623
Metabolism	Amino acid metabolism	Cysteine and methionine metabolism	29	115	0.145329	0.641589	ko00270	Prupe.1G014000_v2.0.a1(OASA1);Prupe.1G018900_v2.0.a1(HMT3);Prupe.1G021000_v2.0.a1(VIT_05s0020g04070);Prupe.1G107000_v2.0.a1(METK5);Prupe.1G216900_v2.0.a1(AK1);Prupe.1G299500_v2.0.a1(SAMDC);Prupe.1G299600_v2.0.a1(--);Prupe.1G417100_v2.0.a1(BCAT1);Prupe.2G312400_v2.0.a1(SPMS);Prupe.3G075300_v2.0.a1(ISS1);Prupe.3G312900_v2.0.a1(AK2);Prupe.4G170500_v2.0.a1(MMDHI);Prupe.4G174400_v2.0.a1(At5g53970);Pru…	K01738+K00547+K08967+K00789+K00928+K01611+K01611+K00826+K00797+K00837+K00928+K00026+K00815+K00640+K00640+K00016+K01761+K00827+K01762+K22207+K21456+K22846+K00789+K00831+K00558+K00899+K12524+K00826+K00547
Metabolism	Lipid metabolism	Steroid biosynthesis	10	34	0.152288	0.641589	ko00100	Prupe.1G359200_v2.0.a1(SMT2);Prupe.1G418100_v2.0.a1(SQE1);Prupe.3G026100_v2.0.a1(CASBPX1);Prupe.3G208700_v2.0.a1(LIP2);Prupe.3G208800_v2.0.a1(LIP2);Prupe.3G208900_v2.0.a1(LIP2);Prupe.3G304100_v2.0.a1(LIP2);Prupe.7G047400_v2.0.a1(SDP1);Prupe.8G087000_v2.0.a1(SS2);MSTRG.12960(SMO1-1)	K08242+K00511+K01853+K01052+K01052+K01052+K01052+K14674+K00801+K14423
Metabolism	Lipid metabolism	Sphingolipid metabolism	9	30	0.154332	0.641589	ko00600	Prupe.1G222900_v2.0.a1(DPL1);Prupe.1G298900_v2.0.a1(At1g13580);Prupe.1G352200_v2.0.a1(AGAL1);Prupe.2G262800_v2.0.a1(AGAL3);Prupe.2G273600_v2.0.a1(CERK);Prupe.4G041000_v2.0.a1(AGAL2);Prupe.4G044600_v2.0.a1(At4g04930);Prupe.5G144700_v2.0.a1(LCB2a);Prupe.8G045600_v2.0.a1(GL1-9)	K01634+K23727+K07407+K07407+K04715+K07407+K04712+K00654+K04713
Metabolism	Metabolism of cofactors and vitamins	Thiamine metabolism	7	22	0.155537	0.641589	ko00730	Prupe.1G119400_v2.0.a1(TENA_E);Prupe.4G205100_v2.0.a1(THI1);Prupe.6G060700_v2.0.a1(THIC);Prupe.6G213300_v2.0.a1(NIFS1);Prupe.7G182900_v2.0.a1(NTPCR);Prupe.7G253500_v2.0.a1(At5g35170);Prupe.8G215100_v2.0.a1(TH2)	K20896+K03146+K03147+K04487+K06928+K00939+K22911
Metabolism	Glycan biosynthesis and metabolism	Glycosphingolipid biosynthesis - globo and isoglobo series	4	11	0.179547	0.707408	ko00603	Prupe.1G352200_v2.0.a1(AGAL1);Prupe.2G262800_v2.0.a1(AGAL3);Prupe.2G284900_v2.0.a1(At4g19900);Prupe.4G041000_v2.0.a1(AGAL2)	K07407+K07407+K01988+K07407
Metabolism	Nucleotide metabolism	Purine metabolism	22	87	0.182211	0.707408	ko00230	Prupe.1G232300_v2.0.a1(URE);Prupe.1G367700_v2.0.a1(APS2);Prupe.1G482300_v2.0.a1(APT5);Prupe.1G580800_v2.0.a1(PUR2);Prupe.2G074100_v2.0.a1(Nt5c3b-a);Prupe.2G305000_v2.0.a1(PKP2);Prupe.4G024100_v2.0.a1(MAPDA);Prupe.4G116700_v2.0.a1(AAH2);Prupe.5G042500_v2.0.a1(PKP3);Prupe.5G043200_v2.0.a1(PRS1);Prupe.5G100800_v2.0.a1(guaA);Prupe.5G156200_v2.0.a1(NDPK2);Prupe.6G159900_v2.0.a1(RNR1);Prupe.6G221200_v2…	K01427+K13811+K00759+K01945+K01081+K00873+K01488+K02083+K00873+K00948+K01951+K00940+K10807+K00860+K01490+K00860+K01756+K06928+K00939+K00760+K00860+K00873
Metabolism	Carbohydrate metabolism	Propanoate metabolism	12	44	0.189	0.712799	ko00640	Prupe.1G064800_v2.0.a1(POPTRDRAFT_831870);Prupe.1G132500_v2.0.a1(BCE2);Prupe.1G393600_v2.0.a1(At4g31810);Prupe.2G163900_v2.0.a1(CAC3);Prupe.2G207200_v2.0.a1(CHY1);Prupe.2G207600_v2.0.a1(CHY1);Prupe.3G196800_v2.0.a1(AAT1);Prupe.4G259200_v2.0.a1(POPTRDRAFT_831870);Prupe.4G272100_v2.0.a1(At5g09300);Prupe.5G072700_v2.0.a1(LDHA);Prupe.6G002000_v2.0.a1(BCDH);Prupe.7G227300_v2.0.a1(At4g13360)	K01961+K09699+K05605+K01962+K05605+K05605+K00626+K01961+K00166+K00016+K00167+K05605
Environmental Information Processing	Signal transduction	Plant hormone signal transduction	65	285	0.217739	0.798377	ko04075	Prupe.1G027500_v2.0.a1(AUX22D);Prupe.1G027600_v2.0.a1(IAA14);Prupe.1G037900_v2.0.a1(ERF1B);Prupe.1G049200_v2.0.a1(IAA12);Prupe.1G069800_v2.0.a1(XTH23);Prupe.1G088600_v2.0.a1(XTH23);Prupe.1G088900_v2.0.a1(XTH23);Prupe.1G178800_v2.0.a1(AHP4);Prupe.1G218500_v2.0.a1(TIFY9);Prupe.1G224300_v2.0.a1(AHK3);Prupe.1G331500_v2.0.a1(TIFY6B);Prupe.1G336400_v2.0.a1(AHK4);Prupe.1G355500_v2.0.a1(BSK1);Prupe.1G413…	K14484+K14484+K14516+K14484+K14504+K14504+K14504+K14490+K13464+K14489+K13464+K14489+K14500+K14496+K14495+K14432+K14499+K14484+K14490+K14484+K14498+K14498+K14484+K14492+K14488+K13422+K14496+K14497+K13464+K14497+K14484+K14508+K14489+K14487+K14488+K14500+K14498+K14486+K14492+K13464+K14497+K14488+K14488+K14432+K14505+K13946+K14496+K14490+K13464+K14497+K14497+K14484+K14488+K14488+K14488+K14488+K14488+…
Metabolism	Biosynthesis of other secondary metabolites	Flavonoid biosynthesis	17	69	0.256681	0.915726	ko00941	Prupe.1G236400_v2.0.a1(SAT);Prupe.1G237200_v2.0.a1(AT1);Prupe.1G502800_v2.0.a1(FLS);Prupe.1G547500_v2.0.a1(UGT88F5);Prupe.1G554300_v2.0.a1(UGT88F5);Prupe.1G554400_v2.0.a1(UGT88F5);Prupe.1G580200_v2.0.a1(CYP98A2);Prupe.1G580300_v2.0.a1(CYP98A2);Prupe.2G263900_v2.0.a1(CHI3);Prupe.3G095000_v2.0.a1(HST);Prupe.3G100800_v2.0.a1(HST);Prupe.3G101400_v2.0.a1(HST);Prupe.3G101500_v2.0.a1(HST);Prupe.4G029700…	K13065+K13065+K05278+K22845+K22845+K22845+K09754+K09754+K01859+K13065+K13065+K13065+K13065+K08695+K05280+K00487+K00588
Metabolism	Metabolism of terpenoids and polyketides	Carotenoid biosynthesis	11	43	0.271919	0.94456	ko00906	Prupe.1G435300_v2.0.a1(CYP707A1);Prupe.1G448400_v2.0.a1(CCD8B);Prupe.2G004500_v2.0.a1(ZEP);Prupe.3G178500_v2.0.a1(PSY);Prupe.4G150100_v2.0.a1(NCED1);Prupe.6G150900_v2.0.a1(AAO3);Prupe.7G046100_v2.0.a1(LCY1);Prupe.8G125800_v2.0.a1(CYP707A4);Prupe.8G129600_v2.0.a1(AOG);Prupe.8G129700_v2.0.a1(AOG);Prupe.8G233300_v2.0.a1(D27)	K09843+K17913+K09838+K02291+K09840+K09842+K06443+K09843+K14595+K14595+K17911
Metabolism	Energy metabolism	Nitrogen metabolism	9	35	0.295991	0.988543	ko00910	Prupe.1G505400_v2.0.a1(NIA1);Prupe.1G530700_v2.0.a1(BCA5);Prupe.2G269800_v2.0.a1(GDH2);Prupe.4G263400_v2.0.a1(ACA7);Prupe.5G236300_v2.0.a1(GS1-2);Prupe.6G223000_v2.0.a1(fmdA);Prupe.7G052800_v2.0.a1(ACA4);Prupe.7G109300_v2.0.a1(ACA1);Prupe.8G126000_v2.0.a1(NIR1)	K10534+K01673+K00261+K01674+K01915+K01455+K01674+K01674+K00366
Metabolism	Metabolism of terpenoids and polyketides	Brassinosteroid biosynthesis	11	44	0.299558	0.988543	ko00905	Prupe.1G291200_v2.0.a1(CYP734A1);Prupe.1G292400_v2.0.a1(CYP72A67);Prupe.1G292500_v2.0.a1(CYP72A67);Prupe.1G292700_v2.0.a1(CYP72A63);Prupe.1G296600_v2.0.a1(CYP734A1);Prupe.3G193900_v2.0.a1(CYP724B1);Prupe.3G250000_v2.0.a1(BA13);Prupe.7G162900_v2.0.a1(CYP90C1);Prupe.7G197500_v2.0.a1(CYP92C6);Prupe.7G198200_v2.0.a1(CYP92C6);Prupe.8G021800_v2.0.a1(CYP734A1)	K15639+K15639+K15639+K15639+K15639+K12639+K09590+K12637+K20623+K20623+K15639
Metabolism	Lipid metabolism	Glycerolipid metabolism	17	73	0.344194	0.999998	ko00561	Prupe.1G312100_v2.0.a1(CSE);Prupe.1G317500_v2.0.a1(LPP2);Prupe.1G352200_v2.0.a1(AGAL1);Prupe.1G437400_v2.0.a1(PAH2);Prupe.1G446700_v2.0.a1(--);Prupe.1G493800_v2.0.a1(ALDH3H1);Prupe.2G226400_v2.0.a1(MGLL);Prupe.2G238400_v2.0.a1(GPAT5);Prupe.2G262800_v2.0.a1(AGAL3);Prupe.3G091800_v2.0.a1(GLPK);Prupe.3G228600_v2.0.a1(DGK5);Prupe.4G040700_v2.0.a1(CSE);Prupe.4G041000_v2.0.a1(AGAL2);Prupe.4G282200_v2.0…	K01054+K18693+K07407+K15728+K01054+K00128+K01054+K13508+K07407+K00864+K00901+K01054+K07407+K00901+K00002+K14674+K01054
Genetic Information Processing	Folding, sorting and degradation	Protein processing in endoplasmic reticulum	52	236	0.34449	0.999998	ko04141	Prupe.1G237800_v2.0.a1(HSP21);Prupe.1G331600_v2.0.a1(PUX2);Prupe.1G407100_v2.0.a1(SHSP-2);Prupe.1G407300_v2.0.a1(HSP17.9-D);Prupe.1G586200_v2.0.a1(HSP22.0);Prupe.2G072900_v2.0.a1(DNAJ1);Prupe.2G136100_v2.0.a1(At2g45070);Prupe.2G233500_v2.0.a1(HSP70-4);Prupe.2G243400_v2.0.a1(HSP18.5-C);Prupe.2G301300_v2.0.a1(HSP83A);Prupe.2G317700_v2.0.a1(HSP21);Prupe.3G017400_v2.0.a1(HSP15.7);Prupe.3G034800_v2.0.…	K13993+K14011+K13993+K13993+K13993+K09503+K09481+K03283+K13993+K04079+K13993+K13993+K13993+K13993+K03283+K03283+K14009+K13993+K10666+K10956+K10950+K13993+K10666+K12666+K10578+K07342+K13993+K13993+K04079+K10578+K13993+K13993+K13993+K13993+K13993+K13993+K14016+K03283+K09580+K09503+K03283+K09562+K13993+K07953+K09490+K03283+K03283+K13989+K03283+K13993+K14009+K03094
Metabolism	Global and overview maps	Metabolic pathways	504	2391	0.348435	0.999998	ko01100	Prupe.1G003100_v2.0.a1(DHAD);Prupe.1G014000_v2.0.a1(OASA1);Prupe.1G018900_v2.0.a1(HMT3);Prupe.1G021000_v2.0.a1(VIT_05s0020g04070);Prupe.1G023700_v2.0.a1(VTE3);Prupe.1G054900_v2.0.a1(GSTU8);Prupe.1G064800_v2.0.a1(POPTRDRAFT_831870);Prupe.1G066500_v2.0.a1(PLA2-ALPHA);Prupe.1G067200_v2.0.a1(GALAK);Prupe.1G067700_v2.0.a1(ISA1);Prupe.1G082000_v2.0.a1(PMA4);Prupe.1G082500_v2.0.a1(HPT1);Prupe.1G084500_v…	K01687+K01738+K00547+K08967+K12502+K00799+K01961+K01047+K18677+K01214+K01535+K09833+K01602+K01904+K08248+K16055+K00789+K18819+K20896+K00695+K09699+K01006+K00696+K01183+K01183+K10532+K00928+K00036+K01634+K00387+K01427+K00454+K00059+K13065+K13065+K01728+K00737+K01661+K18819+K16055+K00799+K01176+K14413+K20495+K06981+K07964+K00688+K01057+K23727+K01611+K01611+K10525+K01602+K01054+K01051+K02535+K16055+…
Metabolism	Energy metabolism	Photosynthesis - antenna proteins	5	19	0.360453	0.999998	ko00196	Prupe.3G004100_v2.0.a1(CAB16);Prupe.3G174700_v2.0.a1(CAB40);Prupe.3G191900_v2.0.a1(CAB8);Prupe.3G201000_v2.0.a1(CAB-151);Prupe.4G190500_v2.0.a1(LHCB3)	K08912+K08912+K08909+K08913+K08914
Metabolism	Amino acid metabolism	Lysine degradation	7	28	0.362025	0.999998	ko00310	Prupe.1G458600_v2.0.a1(At2g24580);Prupe.1G458900_v2.0.a1(At2g24580);Prupe.1G493800_v2.0.a1(ALDH3H1);Prupe.3G196800_v2.0.a1(AAT1);Prupe.4G216900_v2.0.a1(At5g55070);Prupe.7G085000_v2.0.a1(ATXR4);Prupe.7G189800_v2.0.a1(LKR/SDH)	K00306+K00306+K00128+K00626+K00658+K11426+K14157
Metabolism	Metabolism of cofactors and vitamins	Porphyrin metabolism	12	51	0.368698	0.999998	ko00860	Prupe.1G414400_v2.0.a1(HEMH);Prupe.1G495400_v2.0.a1(CAO);Prupe.2G005900_v2.0.a1(cysG);Prupe.3G227000_v2.0.a1(FH);Prupe.4G185700_v2.0.a1(PORA);Prupe.5G087400_v2.0.a1(SGR);Prupe.7G061100_v2.0.a1(CHLH);Prupe.7G133700_v2.0.a1(RCCR);Prupe.7G232100_v2.0.a1(NYC1);Prupe.8G010500_v2.0.a1(SGRL);Prupe.8G076800_v2.0.a1(HEMA2);Prupe.8G235600_v2.0.a1(CLH1)	K01772+K13600+K02303+K19054+K00218+K22013+K03403+K13545+K13606+K22013+K02492+K08099
Metabolism	Amino acid metabolism	Arginine biosynthesis	9	38	0.392766	0.999998	ko00220	Prupe.1G232300_v2.0.a1(URE);Prupe.2G142300_v2.0.a1(ARGAH1);Prupe.2G269800_v2.0.a1(GDH2);Prupe.3G094600_v2.0.a1(AG118);Prupe.4G137500_v2.0.a1(AG118);Prupe.5G153100_v2.0.a1(At4g24830);Prupe.5G236300_v2.0.a1(GS1-2);Prupe.7G058500_v2.0.a1(At4g24830);Prupe.8G115600_v2.0.a1(At2g19940)	K01427+K01476+K00261+K00818+K00818+K01940+K01915+K01940+K00145
Metabolism	Amino acid metabolism	Alanine, aspartate and glutamate metabolism	12	52	0.396637	0.999998	ko00250	Prupe.1G406400_v2.0.a1(NLP3);Prupe.2G269800_v2.0.a1(GDH2);Prupe.3G016000_v2.0.a1(GAD1);Prupe.3G043200_v2.0.a1(NLP3);Prupe.5G153100_v2.0.a1(At4g24830);Prupe.5G187700_v2.0.a1(ALDH12A1);Prupe.5G236300_v2.0.a1(GS1-2);Prupe.6G093800_v2.0.a1(CARB);Prupe.6G177100_v2.0.a1(AGT2);Prupe.6G362600_v2.0.a1(GFPT2);Prupe.7G058500_v2.0.a1(At4g24830);Prupe.7G059800_v2.0.a1(purB)	K13566+K00261+K01580+K13566+K01940+K00294+K01915+K01955+K00827+K00820+K01940+K01756
Metabolism	Energy metabolism	Carbon fixation in photosynthetic organisms	16	71	0.406032	0.999998	ko00710	Prupe.1G084500_v2.0.a1(RBCS);Prupe.1G146600_v2.0.a1(PPD);Prupe.1G311400_v2.0.a1(RBCS);Prupe.1G560800_v2.0.a1(CYFBP);Prupe.3G059400_v2.0.a1(NADP-ME4);Prupe.4G131700_v2.0.a1(GAPCP1);Prupe.4G170500_v2.0.a1(MMDHI);Prupe.5G008000_v2.0.a1(GAPB);Prupe.5G197000_v2.0.a1(RPE);Prupe.6G210900_v2.0.a1(PCKA);Prupe.6G267900_v2.0.a1(FBP);Prupe.7G116600_v2.0.a1(ALDC);Prupe.7G165400_v2.0.a1(FBA2);Prupe.8G028300_v2…	K01602+K01006+K01602+K03841+K00029+K00134+K00026+K05298+K01783+K01610+K03841+K01623+K01623+K03841+K01623+K01803
Metabolism	Carbohydrate metabolism	Fructose and mannose metabolism	13	57	0.406218	0.999998	ko00051	Prupe.1G444000_v2.0.a1(PFK3);Prupe.1G560800_v2.0.a1(CYFBP);Prupe.2G162400_v2.0.a1(PMM);Prupe.2G288800_v2.0.a1(SDH);Prupe.3G132400_v2.0.a1(MAN2);Prupe.4G256200_v2.0.a1(At3g20040);Prupe.5G179900_v2.0.a1(gmppA);Prupe.6G267900_v2.0.a1(FBP);Prupe.7G116600_v2.0.a1(ALDC);Prupe.7G165400_v2.0.a1(FBA2);Prupe.8G028300_v2.0.a1(CYFBP);Prupe.8G085100_v2.0.a1(FBA2);Prupe.8G160500_v2.0.a1(TPI)	K00850+K03841+K17497+K00008+K19355+K00844+K00966+K03841+K01623+K01623+K03841+K01623+K01803
Cellular Processes	Transport and catabolism	Phagosome	17	76	0.413546	0.999998	ko04145	Prupe.1G362900_v2.0.a1(RHO1);Prupe.1G364800_v2.0.a1(TUBB2);Prupe.1G371400_v2.0.a1(VHA-a3);Prupe.1G542600_v2.0.a1(TUBA);Prupe.2G120300_v2.0.a1(ARAC9);Prupe.2G136100_v2.0.a1(At2g45070);Prupe.2G295200_v2.0.a1(TUBB1);Prupe.3G022700_v2.0.a1(CVA69.24);Prupe.4G010800_v2.0.a1(VHA-e1);Prupe.4G067500_v2.0.a1(sec61a);Prupe.5G043000_v2.0.a1(Os02g0178400);Prupe.6G004100_v2.0.a1(TUBA3);Prupe.6G268300_v2.0.a1(T…	K04392+K07375+K02154+K07374+K04392+K09481+K07375+K02145+K02153+K10956+K07342+K07374+K07375+K02150+K07374+K07375+K07897
Metabolism	Lipid metabolism	Ether lipid metabolism	6	25	0.423621	0.999998	ko00565	Prupe.1G066500_v2.0.a1(PLA2-ALPHA);Prupe.2G098700_v2.0.a1(NPC3);Prupe.4G266000_v2.0.a1(NPC2);Prupe.6G317900_v2.0.a1(PLDZETA1);Prupe.7G047400_v2.0.a1(SDP1);Prupe.7G262100_v2.0.a1(AAPT1)	K01047+K01114+K01114+K01115+K14674+K00993
Metabolism	Metabolism of cofactors and vitamins	Vitamin B6 metabolism	4	16	0.43469	0.999998	ko00750	Prupe.3G051900_v2.0.a1(At1g17710);Prupe.3G069500_v2.0.a1(PDX12);Prupe.6G100100_v2.0.a1(PDX2);Prupe.7G180700_v2.0.a1(PSAT1)	K13248+K06215+K08681+K00831
Metabolism	Amino acid metabolism	Arginine and proline metabolism	13	59	0.459995	0.999998	ko00330	Prupe.1G299500_v2.0.a1(SAMDC);Prupe.1G299600_v2.0.a1(--);Prupe.1G493800_v2.0.a1(ALDH3H1);Prupe.2G020100_v2.0.a1(PAO1);Prupe.2G142300_v2.0.a1(ARGAH1);Prupe.2G240800_v2.0.a1(P5CSA);Prupe.2G312400_v2.0.a1(SPMS);Prupe.3G013800_v2.0.a1(PAO4);Prupe.3G179900_v2.0.a1(PAO2);Prupe.5G187700_v2.0.a1(ALDH12A1);Prupe.6G327700_v2.0.a1(AMI1);Prupe.7G045500_v2.0.a1(PROC1);Prupe.7G174900_v2.0.a1(P4H10)	K01611+K01611+K00128+K13366+K01476+K12657+K00797+K17839+K17839+K00294+K01426+K00286+K00472
Metabolism	Carbohydrate metabolism	Inositol phosphate metabolism	14	64	0.466605	0.999998	ko00562	Prupe.1G343000_v2.0.a1(MIOX1);Prupe.1G543400_v2.0.a1(ITPK3);Prupe.1G549800_v2.0.a1(IPK1);Prupe.1G569300_v2.0.a1(PIP5K8);Prupe.2G098700_v2.0.a1(NPC3);Prupe.2G182000_v2.0.a1(PIP5K11);Prupe.2G250000_v2.0.a1(PLC6);Prupe.3G034500_v2.0.a1(SAC2);Prupe.3G055000_v2.0.a1(MIOX1);Prupe.4G266000_v2.0.a1(NPC2);Prupe.6G180500_v2.0.a1(INPS1);Prupe.7G192000_v2.0.a1(SAC3);Prupe.7G216300_v2.0.a1(MIOX4);Prupe.8G1605…	K00469+K00913+K10572+K00889+K01114+K00889+K05857+K22913+K00469+K01114+K01858+K22913+K00469+K01803
Cellular Processes	Transport and catabolism	Peroxisome	19	88	0.471209	0.999998	ko04146	Prupe.1G458600_v2.0.a1(At2g24580);Prupe.1G458900_v2.0.a1(At2g24580);Prupe.2G269400_v2.0.a1(FSD2);Prupe.3G037200_v2.0.a1(GLO4);Prupe.4G018300_v2.0.a1(PMP22);Prupe.4G057300_v2.0.a1(NUDT15);Prupe.4G148200_v2.0.a1(GLO1);Prupe.4G187300_v2.0.a1(--);Prupe.4G270500_v2.0.a1(HMGCL);Prupe.5G011300_v2.0.a1(CAT1);Prupe.5G118400_v2.0.a1(LACS4);Prupe.6G112800_v2.0.a1(SODCP);Prupe.6G126900_v2.0.a1(FAR3);Prupe.6G…	K00306+K00306+K04564+K11517+K13347+K17879+K11517+K13348+K01640+K03781+K01897+K04565+K13356+K17879+K04565+K13348+K01897+K13348+K07513
Environmental Information Processing	Membrane transport	ABC transporters	8	36	0.483148	0.999998	ko02010	Prupe.1G104400_v2.0.a1(ABCB11);Prupe.1G363000_v2.0.a1(ABCB14);Prupe.3G003100_v2.0.a1(ABCB11);Prupe.3G123700_v2.0.a1(ABCB11);Prupe.3G269400_v2.0.a1(ABCB19);Prupe.4G088600_v2.0.a1(ABCC1);Prupe.4G272400_v2.0.a1(ABCG5);Prupe.5G112800_v2.0.a1(ABCC10)	K05658+K05658+K05658+K05658+K05658+K05665+K05681+K05666
Metabolism	Metabolism of terpenoids and polyketides	Monoterpenoid biosynthesis	6	27	0.504229	0.999998	ko00902	Prupe.2G160700_v2.0.a1(SDR1);Prupe.2G161100_v2.0.a1(SDR1);Prupe.2G161400_v2.0.a1(SDR1);Prupe.2G161500_v2.0.a1(SDR1);Prupe.2G162300_v2.0.a1(SDR1);Prupe.5G095500_v2.0.a1(SALR)	K15095+K15095+K15095+K15095+K15095+K15095
Metabolism	Biosynthesis of other secondary metabolites	Betalain biosynthesis	2	8	0.520625	0.999998	ko00965	Prupe.6G161400_v2.0.a1(LIGB);Prupe.6G202600_v2.0.a1(TYDC1)	K15777+K01593
Metabolism	Biosynthesis of other secondary metabolites	Stilbenoid, diarylheptanoid and gingerol biosynthesis	11	52	0.531461	0.999998	ko00945	Prupe.1G236400_v2.0.a1(SAT);Prupe.1G237200_v2.0.a1(AT1);Prupe.1G580200_v2.0.a1(CYP98A2);Prupe.1G580300_v2.0.a1(CYP98A2);Prupe.3G095000_v2.0.a1(HST);Prupe.3G100800_v2.0.a1(HST);Prupe.3G101400_v2.0.a1(HST);Prupe.3G101500_v2.0.a1(HST);Prupe.3G129400_v2.0.a1(OMT3);Prupe.6G040400_v2.0.a1(CYP73A16);Prupe.8G128100_v2.0.a1(CCOAOMT1)	K13065+K13065+K09754+K09754+K13065+K13065+K13065+K13065+K16040+K00487+K00588
Metabolism	Carbohydrate metabolism	Pyruvate metabolism	18	86	0.53315	0.999998	ko00620	Prupe.1G064800_v2.0.a1(POPTRDRAFT_831870);Prupe.1G146600_v2.0.a1(PPD);Prupe.1G493800_v2.0.a1(ALDH3H1);Prupe.2G163900_v2.0.a1(CAC3);Prupe.2G305000_v2.0.a1(PKP2);Prupe.3G012200_v2.0.a1(DJ1D);Prupe.3G012300_v2.0.a1(DJ1D);Prupe.3G012800_v2.0.a1(DJ1D);Prupe.3G012900_v2.0.a1(DJ1D);Prupe.3G059400_v2.0.a1(NADP-ME4);Prupe.3G196800_v2.0.a1(AAT1);Prupe.4G170500_v2.0.a1(MMDHI);Prupe.4G259200_v2.0.a1(POPTRDRA…	K01961+K01006+K00128+K01962+K00873+K18881+K18881+K18881+K18881+K00029+K00626+K00026+K01961+K00873+K00016+K01610+K00873+K18881
Metabolism	Lipid metabolism	Arachidonic acid metabolism	4	18	0.534101	0.999998	ko00590	Prupe.1G066500_v2.0.a1(PLA2-ALPHA);Prupe.1G362400_v2.0.a1(ptges2);Prupe.5G233700_v2.0.a1(ptges2);Prupe.7G047400_v2.0.a1(SDP1)	K01047+K05309+K05309+K14674
Metabolism	Carbohydrate metabolism	Butanoate metabolism	5	23	0.538845	0.999998	ko00650	Prupe.3G016000_v2.0.a1(GAD1);Prupe.3G048100_v2.0.a1(GLYR2);Prupe.3G196800_v2.0.a1(AAT1);Prupe.4G270500_v2.0.a1(HMGCL);Prupe.5G088900_v2.0.a1(HMGS)	K01580+K18121+K00626+K01640+K01641
Metabolism	Amino acid metabolism	Phenylalanine, tyrosine and tryptophan biosynthesis	10	48	0.556535	0.999998	ko00400	Prupe.2G251100_v2.0.a1(PAI1);Prupe.3G127100_v2.0.a1(TYRAAT1);Prupe.3G144200_v2.0.a1(TSA1);Prupe.3G144500_v2.0.a1(TSA1);Prupe.4G174400_v2.0.a1(At5g53970);Prupe.6G166100_v2.0.a1(EMB3004);Prupe.6G172800_v2.0.a1(SK);Prupe.6G334000_v2.0.a1(EMB3004);Prupe.7G250700_v2.0.a1(TYRAAT1);Prupe.8G232700_v2.0.a1(TSA1)	K01817+K15227+K01695+K01695+K00815+K13832+K00891+K13832+K15227+K01695
Metabolism	Lipid metabolism	Biosynthesis of unsaturated fatty acids	5	24	0.579987	0.999998	ko01040	Prupe.2G066100_v2.0.a1(DET2);Prupe.6G365200_v2.0.a1(ACPD);Prupe.7G076500_v2.0.a1(FAD2);Prupe.8G018700_v2.0.a1(S-ACP-DES6);Prupe.8G206400_v2.0.a1(PED1)	K10258+K03921+K10256+K03921+K07513
Metabolism	Biosynthesis of other secondary metabolites	Glucosinolate biosynthesis	3	14	0.582464	0.999998	ko00966	Prupe.1G417100_v2.0.a1(BCAT1);Prupe.7G129500_v2.0.a1(CYP79A68);Prupe.8G155300_v2.0.a1(BCAT7)	K00826+K12153+K00826
Metabolism	Biosynthesis of other secondary metabolites	Phenylpropanoid biosynthesis	46	225	0.583687	0.999998	ko00940	Prupe.1G087900_v2.0.a1(4CL1);Prupe.1G236400_v2.0.a1(SAT);Prupe.1G237200_v2.0.a1(AT1);Prupe.1G397400_v2.0.a1(PER18);Prupe.1G460600_v2.0.a1(PER16);Prupe.1G494500_v2.0.a1(COMT1);Prupe.1G580200_v2.0.a1(CYP98A2);Prupe.1G580300_v2.0.a1(CYP98A2);Prupe.2G065700_v2.0.a1(BACOVA_02659);Prupe.2G211800_v2.0.a1(PAL1);Prupe.2G287900_v2.0.a1(PER66);Prupe.2G319700_v2.0.a1(COMT1);Prupe.2G326300_v2.0.a1(4CL3);Prupe…	K01904+K13065+K13065+K00430+K00430+K13066+K09754+K09754+K05349+K10775+K00430+K13066+K01904+K13065+K09753+K09753+K13065+K13065+K13065+K00083+K00430+K00430+K00430+K00430+K00430+K00430+K00083+K05350+K00430+K01188+K00487+K01904+K00430+K00430+K00430+K10775+K00430+K00430+K00430+K01904+K12356+K00430+K00588+K23260+K01904+K01188
Metabolism	Biosynthesis of other secondary metabolites	Isoflavonoid biosynthesis	2	9	0.58835	0.999998	ko00943	Prupe.6G226600_v2.0.a1(CYP81Q32);Prupe.6G226800_v2.0.a1(CYP81Q32)	K13260+K13260
Metabolism	Metabolism of other amino acids	beta-Alanine metabolism	10	50	0.613005	0.999998	ko00410	Prupe.1G393600_v2.0.a1(At4g31810);Prupe.1G493800_v2.0.a1(ALDH3H1);Prupe.2G020100_v2.0.a1(PAO1);Prupe.2G207200_v2.0.a1(CHY1);Prupe.2G207600_v2.0.a1(CHY1);Prupe.3G013800_v2.0.a1(PAO4);Prupe.3G016000_v2.0.a1(GAD1);Prupe.3G179900_v2.0.a1(PAO2);Prupe.5G166700_v2.0.a1(maoI);Prupe.7G227300_v2.0.a1(At4g13360)	K05605+K00128+K13366+K05605+K05605+K17839+K01580+K17839+K00276+K05605
Metabolism	Nucleotide metabolism	Pyrimidine metabolism	12	60	0.613649	0.999998	ko00240	Prupe.2G069100_v2.0.a1(CTPS2);Prupe.2G074100_v2.0.a1(Nt5c3b-a);Prupe.3G131200_v2.0.a1(PYR4);Prupe.4G007900_v2.0.a1(TK);Prupe.4G123500_v2.0.a1(ctps1);Prupe.5G156200_v2.0.a1(NDPK2);Prupe.6G029400_v2.0.a1(UKL4);Prupe.6G093800_v2.0.a1(CARB);Prupe.6G157900_v2.0.a1(pyrH);Prupe.6G159900_v2.0.a1(RNR1);Prupe.7G113700_v2.0.a1(URH1);Prupe.8G191900_v2.0.a1(Dctpp1)	K01937+K01081+K01465+K00857+K01937+K00940+K00876+K01955+K09903+K10807+K01240+K16904
Metabolism	Amino acid metabolism	Valine, leucine and isoleucine biosynthesis	5	25	0.619078	0.999998	ko00290	Prupe.1G003100_v2.0.a1(DHAD);Prupe.1G417100_v2.0.a1(BCAT1);Prupe.3G094300_v2.0.a1(IMDH2);Prupe.3G122300_v2.0.a1(PGAAIR);Prupe.8G155300_v2.0.a1(BCAT7)	K01687+K00826+K00052+K00053+K00826
Environmental Information Processing	Signal transduction	Phosphatidylinositol signaling system	13	66	0.637912	0.999998	ko04070	Prupe.1G115600_v2.0.a1(CP1);Prupe.1G276100_v2.0.a1(CML46);Prupe.1G543400_v2.0.a1(ITPK3);Prupe.1G549800_v2.0.a1(IPK1);Prupe.1G569300_v2.0.a1(PIP5K8);Prupe.2G182000_v2.0.a1(PIP5K11);Prupe.2G250000_v2.0.a1(PLC6);Prupe.3G228600_v2.0.a1(DGK5);Prupe.3G272600_v2.0.a1(VIP1);Prupe.4G282200_v2.0.a1(DGK2);Prupe.5G194800_v2.0.a1(CML46);Prupe.7G024100_v2.0.a1(CAM-1);Prupe.8G234000_v2.0.a1(CML9)	K02183+K02183+K00913+K10572+K00889+K00889+K05857+K00901+K13024+K00901+K02183+K02183+K02183
Genetic Information Processing	Folding, sorting and degradation	Sulfur relay system	2	10	0.648679	0.999998	ko04122	Prupe.2G189500_v2.0.a1(CNX3);Prupe.6G213300_v2.0.a1(NIFS1)	K03637+K04487
Metabolism	Metabolism of other amino acids	Selenocompound metabolism	3	16	0.678034	0.999998	ko00450	Prupe.1G367700_v2.0.a1(APS2);Prupe.5G129800_v2.0.a1(MGL);Prupe.7G187600_v2.0.a1(NTR2)	K13811+K01761+K00384
Metabolism	Glycan biosynthesis and metabolism	Glycosphingolipid biosynthesis - lacto and neolacto series	1	5	0.688926	0.999998	ko00601	Prupe.2G284900_v2.0.a1(At4g19900)	K01988
Metabolism	Biosynthesis of other secondary metabolites	Anthocyanin biosynthesis	1	5	0.688926	0.999998	ko00942	Prupe.2G324700_v2.0.a1(FGT)	K12930
Metabolism	Lipid metabolism	Fatty acid degradation	10	53	0.690362	0.999998	ko00071	Prupe.1G034900_v2.0.a1(ECI2);Prupe.1G277400_v2.0.a1(CYP704B1);Prupe.1G493800_v2.0.a1(ALDH3H1);Prupe.3G196800_v2.0.a1(AAT1);Prupe.5G118400_v2.0.a1(LACS4);Prupe.5G132300_v2.0.a1(At1g32780);Prupe.6G060200_v2.0.a1(CYP86A1);Prupe.8G108400_v2.0.a1(LACS2);Prupe.8G206400_v2.0.a1(PED1);Prupe.8G207100_v2.0.a1(ADH)	K07517+K20495+K00128+K00626+K01897+K00001+K15401+K01897+K07513+K18857
Metabolism	Amino acid metabolism	Tryptophan metabolism	10	54	0.71392	0.999998	ko00380	Prupe.1G453400_v2.0.a1(YUC6);Prupe.1G493800_v2.0.a1(ALDH3H1);Prupe.3G075300_v2.0.a1(ISS1);Prupe.3G196800_v2.0.a1(AAT1);Prupe.4G054200_v2.0.a1(ROMT);Prupe.4G216900_v2.0.a1(At5g55070);Prupe.5G011300_v2.0.a1(CAT1);Prupe.6G202600_v2.0.a1(TYDC1);Prupe.6G327700_v2.0.a1(AMI1);Prupe.8G211000_v2.0.a1(YUC8)	K11816+K00128+K00837+K00626+K22588+K00658+K03781+K01593+K01426+K11816
Metabolism	Glycan biosynthesis and metabolism	Glycosaminoglycan degradation	3	17	0.719319	0.999998	ko00531	Prupe.1G210600_v2.0.a1(HGSNAT);Prupe.1G282800_v2.0.a1(At5g61250);Prupe.6G320400_v2.0.a1(Hgsnat)	K10532+K07964+K10532
Metabolism	Global and overview maps	2-Oxocarboxylic acid metabolism	11	60	0.731703	0.999998	ko01210	Prupe.1G003100_v2.0.a1(DHAD);Prupe.1G216900_v2.0.a1(AK1);Prupe.1G417100_v2.0.a1(BCAT1);Prupe.3G094300_v2.0.a1(IMDH2);Prupe.3G094600_v2.0.a1(AG118);Prupe.3G122300_v2.0.a1(PGAAIR);Prupe.3G312900_v2.0.a1(AK2);Prupe.4G137500_v2.0.a1(AG118);Prupe.7G129500_v2.0.a1(CYP79A68);Prupe.8G115600_v2.0.a1(At2g19940);Prupe.8G155300_v2.0.a1(BCAT7)	K01687+K00928+K00826+K00052+K00818+K00053+K00928+K00818+K12153+K00145+K00826
Metabolism	Metabolism of cofactors and vitamins	Folate biosynthesis	4	23	0.73631	0.999998	ko00790	Prupe.2G189500_v2.0.a1(CNX3);Prupe.2G214500_v2.0.a1(ADCS);Prupe.6G085600_v2.0.a1(RIBA3);Prupe.8G065300_v2.0.a1(RIBA1)	K03637+K13950+K14652+K14652
Metabolism	Glycan biosynthesis and metabolism	Other types of O-glycan biosynthesis	2	12	0.747979	0.999998	ko00514	Prupe.2G038500_v2.0.a1(RDN2);Prupe.4G266100_v2.0.a1(PLENTY)	K20782+K20782
Metabolism	Metabolism of other amino acids	Taurine and hypotaurine metabolism	1	6	0.753753	0.999998	ko00430	Prupe.3G016000_v2.0.a1(GAD1)	K01580
Metabolism	Metabolism of other amino acids	Phosphonate and phosphinate metabolism	1	6	0.753753	0.999998	ko00440	Prupe.7G262100_v2.0.a1(AAPT1)	K00993
Metabolism	Metabolism of terpenoids and polyketides	Limonene and pinene degradation	1	6	0.753753	0.999998	ko00903	Prupe.1G493800_v2.0.a1(ALDH3H1)	K00128
Metabolism	Biosynthesis of other secondary metabolites	Biosynthesis of various antibiotics	1	6	0.753753	0.999998	ko00998	Prupe.5G023400_v2.0.a1(PLR_Lp1)	K21568
Metabolism	Global and overview maps	Carbon metabolism	49	255	0.763995	0.999998	ko01200	Prupe.1G014000_v2.0.a1(OASA1);Prupe.1G064800_v2.0.a1(POPTRDRAFT_831870);Prupe.1G084500_v2.0.a1(RBCS);Prupe.1G146600_v2.0.a1(PPD);Prupe.1G222100_v2.0.a1(G6PD2);Prupe.1G289200_v2.0.a1(PGL1);Prupe.1G311400_v2.0.a1(RBCS);Prupe.1G393600_v2.0.a1(At4g31810);Prupe.1G444000_v2.0.a1(PFK3);Prupe.1G539100_v2.0.a1(--);Prupe.1G560800_v2.0.a1(CYFBP);Prupe.2G163900_v2.0.a1(CAC3);Prupe.2G207200_v2.0.a1(CHY1);Prup…	K01738+K01961+K01602+K01006+K00036+K01057+K01602+K05605+K00850+K00600+K03841+K01962+K05605+K05605+K00261+K00873+K00851+K11517+K18121+K00029+K00626+K00122+K00134+K11517+K00026+K00658+K00640+K00640+K00844+K01961+K05298+K03781+K00873+K00948+K01783+K01938+K01610+K01455+K03841+K01623+K01623+K00831+K05605+K00131+K00600+K03841+K01623+K00873+K01803
Metabolism	Metabolism of cofactors and vitamins	Nicotinate and nicotinamide metabolism	4	24	0.767575	0.999998	ko00760	Prupe.2G074100_v2.0.a1(Nt5c3b-a);Prupe.3G001100_v2.0.a1(--);Prupe.4G156300_v2.0.a1(Os09g0345700);Prupe.7G113700_v2.0.a1(URH1)	K01081+K18551+K00858+K01240
Genetic Information Processing	Transcription	RNA polymerase	7	41	0.77975	0.999998	ko03020	Prupe.1G250300_v2.0.a1(NRPB10);Prupe.2G275200_v2.0.a1(--);Prupe.4G246000_v2.0.a1(NRPB12);Prupe.5G244400_v2.0.a1(NRPB12);Prupe.6G025800_v2.0.a1(POLR1C);Prupe.6G089600_v2.0.a1(NRPC1);Prupe.7G013200_v2.0.a1(NRPB6A)	K03007+K03026+K03009+K03009+K03027+K03018+K03014
Metabolism	Carbohydrate metabolism	Amino sugar and nucleotide sugar metabolism	24	132	0.805	0.999998	ko00520	Prupe.1G067200_v2.0.a1(GALAK);Prupe.1G204700_v2.0.a1(EP3);Prupe.1G205600_v2.0.a1(EP3);Prupe.1G391300_v2.0.a1(CHIT5A);Prupe.1G456000_v2.0.a1(ARA1);Prupe.2G162400_v2.0.a1(PMM);Prupe.2G181500_v2.0.a1(CHIT3);Prupe.2G280900_v2.0.a1(GAE2);Prupe.2G305200_v2.0.a1(SE2);Prupe.3G249900_v2.0.a1(UPTG1);Prupe.4G101700_v2.0.a1(MUR4);Prupe.4G155800_v2.0.a1(RHM1);Prupe.4G256200_v2.0.a1(At3g20040);Prupe.5G121200_v…	K18677+K01183+K01183+K01183+K12446+K17497+K01183+K08679+K01183+K13379+K12448+K12450+K00844+K01784+K00966+K00012+K13379+K12449+K00326+K00820+K01209+K20547+K15920+K15920
Metabolism	Biosynthesis of other secondary metabolites	Indole alkaloid biosynthesis	1	7	0.805079	0.999998	ko00901	Prupe.6G202600_v2.0.a1(TYDC1)	K01593
Genetic Information Processing	Folding, sorting and degradation	RNA degradation	18	101	0.807212	0.999998	ko03018	Prupe.1G011800_v2.0.a1(RRP41);Prupe.1G298500_v2.0.a1(CPN60B4);Prupe.1G444000_v2.0.a1(PFK3);Prupe.1G449000_v2.0.a1(RRP46);Prupe.1G516400_v2.0.a1(CCR4-1);Prupe.2G007400_v2.0.a1(PSRP2);Prupe.3G049300_v2.0.a1(At3g13860);Prupe.3G288400_v2.0.a1(PNP2);Prupe.4G254800_v2.0.a1(RRP45B);Prupe.6G062900_v2.0.a1(SKI2);Prupe.6G104100_v2.0.a1(RRP41L);Prupe.6G135600_v2.0.a1(At1g08370);Prupe.6G139200_v2.0.a1(CAF1-1…	K11600+K04077+K00850+K12590+K12603+K13126+K04077+K00962+K03678+K12599+K12587+K12611+K12581+K10643+K12608+K12581+K13126+K12608
Metabolism	Carbohydrate metabolism	Glyoxylate and dicarboxylate metabolism	13	75	0.81245	0.999998	ko00630	Prupe.1G084500_v2.0.a1(RBCS);Prupe.1G311400_v2.0.a1(RBCS);Prupe.1G539100_v2.0.a1(--);Prupe.3G037200_v2.0.a1(GLO4);Prupe.3G048100_v2.0.a1(GLYR2);Prupe.3G196800_v2.0.a1(AAT1);Prupe.3G284000_v2.0.a1(FDH1);Prupe.4G148200_v2.0.a1(GLO1);Prupe.4G170500_v2.0.a1(MMDHI);Prupe.5G011300_v2.0.a1(CAT1);Prupe.5G236300_v2.0.a1(GS1-2);Prupe.6G223000_v2.0.a1(fmdA);Prupe.8G013000_v2.0.a1(SHM3)	K01602+K01602+K00600+K11517+K18121+K00626+K00122+K11517+K00026+K03781+K01915+K01455+K00600
Metabolism	Metabolism of cofactors and vitamins	One carbon pool by folate	3	20	0.818543	0.999998	ko00670	Prupe.1G539100_v2.0.a1(--);Prupe.6G013000_v2.0.a1(THFS);Prupe.8G013000_v2.0.a1(SHM3)	K00600+K01938+K00600
Genetic Information Processing	Replication and repair	Homologous recombination	9	54	0.821174	0.999998	ko03440	Prupe.1G253600_v2.0.a1(At4g28440);Prupe.1G325100_v2.0.a1(RECG);Prupe.2G099800_v2.0.a1(MUS81);Prupe.2G143400_v2.0.a1(RAD51C);Prupe.5G052400_v2.0.a1(CLSY3);Prupe.5G215900_v2.0.a1(At4g11060);Prupe.6G150100_v2.0.a1(--);Prupe.7G207400_v2.0.a1(At2g19490);Prupe.8G270500_v2.0.a1(At4g02110)	K07466+K03655+K08991+K10870+K10875+K03111+K20776+K03553+K10728
Metabolism	Lipid metabolism	Glycerophospholipid metabolism	17	97	0.823829	0.999998	ko00564	Prupe.1G066500_v2.0.a1(PLA2-ALPHA);Prupe.1G317500_v2.0.a1(LPP2);Prupe.1G437400_v2.0.a1(PAH2);Prupe.1G473700_v2.0.a1(--);Prupe.2G098700_v2.0.a1(NPC3);Prupe.2G238400_v2.0.a1(GPAT5);Prupe.3G228600_v2.0.a1(DGK5);Prupe.4G266000_v2.0.a1(NPC2);Prupe.4G282200_v2.0.a1(DGK2);Prupe.5G066800_v2.0.a1(PSD1);Prupe.5G205800_v2.0.a1(GDPD5);Prupe.5G233000_v2.0.a1(NMT1);Prupe.6G317900_v2.0.a1(PLDZETA1);Prupe.7G0474…	K01047+K18693+K15728+K06130+K01114+K13508+K00901+K01114+K00901+K01613+K01126+K05929+K01115+K14674+K00894+K00993+K14156
Metabolism	Metabolism of cofactors and vitamins	Pantothenate and CoA biosynthesis	5	32	0.826582	0.999998	ko00770	Prupe.1G003100_v2.0.a1(DHAD);Prupe.1G417100_v2.0.a1(BCAT1);Prupe.3G122300_v2.0.a1(PGAAIR);Prupe.7G044900_v2.0.a1(HAL3A);Prupe.8G155300_v2.0.a1(BCAT7)	K01687+K00826+K00053+K01598+K00826
Metabolism	Amino acid metabolism	Phenylalanine metabolism	7	44	0.839645	0.999998	ko00360	Prupe.2G211800_v2.0.a1(PAL1);Prupe.4G174400_v2.0.a1(At5g53970);Prupe.5G166700_v2.0.a1(maoI);Prupe.6G202600_v2.0.a1(TYDC1);Prupe.6G235400_v2.0.a1(PAL1);Prupe.6G284900_v2.0.a1(--);Prupe.6G327700_v2.0.a1(AMI1)	K10775+K00815+K00276+K01593+K10775+K07253+K01426
Genetic Information Processing	Replication and repair	DNA replication	8	50	0.846449	0.999998	ko03030	Prupe.1G253600_v2.0.a1(At4g28440);Prupe.1G456900_v2.0.a1(rnaseh2b);Prupe.5G215900_v2.0.a1(At4g11060);Prupe.6G063300_v2.0.a1(PCNA);Prupe.6G130500_v2.0.a1(ncb2);Prupe.7G157200_v2.0.a1(RFC3);Prupe.7G252700_v2.0.a1(MCM5);Prupe.8G272000_v2.0.a1(MCM7)	K07466+K10744+K03111+K04802+K02326+K10756+K02209+K02210
Cellular Processes	Transport and catabolism	Endocytosis	30	168	0.855567	0.999998	ko04144	Prupe.1G253200_v2.0.a1(AMSH2);Prupe.1G308600_v2.0.a1(IST1);Prupe.1G365900_v2.0.a1(AP17);Prupe.1G416300_v2.0.a1(VPS32.1);Prupe.1G569300_v2.0.a1(PIP5K8);Prupe.1G581700_v2.0.a1(RABA2A);Prupe.2G182000_v2.0.a1(PIP5K11);Prupe.2G193600_v2.0.a1(RABA3);Prupe.2G208100_v2.0.a1(VPS24-1);Prupe.2G233500_v2.0.a1(HSP70-4);Prupe.2G241900_v2.0.a1(RAB11C);Prupe.3G053300_v2.0.a1(CHMP1A);Prupe.3G070200_v2.0.a1(--);Pr…	K11866+K19476+K11827+K12194+K00889+K07904+K00889+K07904+K12193+K03283+K07904+K12197+K19476+K03283+K03283+K19476+K12486+K07904+K12483+K19476+K03283+K03283+K01115+K03283+K03283+K12191+K03283+K07897+K19476+K19366
Metabolism	Carbohydrate metabolism	C5-Branched dibasic acid metabolism	1	9	0.877887	0.999998	ko00660	Prupe.3G094300_v2.0.a1(IMDH2)	K00052
Metabolism	Carbohydrate metabolism	Glycolysis / Gluconeogenesis	20	118	0.879235	0.999998	ko00010	Prupe.1G444000_v2.0.a1(PFK3);Prupe.1G493800_v2.0.a1(ALDH3H1);Prupe.1G560800_v2.0.a1(CYFBP);Prupe.2G305000_v2.0.a1(PKP2);Prupe.4G131700_v2.0.a1(GAPCP1);Prupe.4G256200_v2.0.a1(At3g20040);Prupe.5G042500_v2.0.a1(PKP3);Prupe.5G072700_v2.0.a1(LDHA);Prupe.5G132300_v2.0.a1(At1g32780);Prupe.6G210900_v2.0.a1(PCKA);Prupe.6G261900_v2.0.a1(AKR4C9);Prupe.6G267900_v2.0.a1(FBP);Prupe.7G116600_v2.0.a1(ALDC);Prupe…	K00850+K00128+K03841+K00873+K00134+K00844+K00873+K00016+K00001+K01610+K00002+K03841+K01623+K01623+K00131+K03841+K01623+K00873+K01803+K18857
Metabolism	Biosynthesis of other secondary metabolites	Isoquinoline alkaloid biosynthesis	5	35	0.881839	0.999998	ko00950	Prupe.4G041500_v2.0.a1(PPO);Prupe.4G041800_v2.0.a1(PPO);Prupe.4G174400_v2.0.a1(At5g53970);Prupe.5G166700_v2.0.a1(maoI);Prupe.6G202600_v2.0.a1(TYDC1)	K00422+K00422+K00815+K00276+K01593
Metabolism	Metabolism of other amino acids	Glutathione metabolism	20	120	0.896398	0.999998	ko00480	Prupe.1G054900_v2.0.a1(GSTU8);Prupe.1G222100_v2.0.a1(G6PD2);Prupe.1G264700_v2.0.a1(GSTU17);Prupe.1G522500_v2.0.a1(CLEB3J9);Prupe.1G526000_v2.0.a1(HSP26-A);Prupe.2G101500_v2.0.a1(HSP26-A);Prupe.2G312400_v2.0.a1(SPMS);Prupe.3G178200_v2.0.a1(GSTF9);Prupe.4G145800_v2.0.a1(PARC);Prupe.4G146000_v2.0.a1(PARC);Prupe.4G146100_v2.0.a1(PARC);Prupe.4G146200_v2.0.a1(PARC);Prupe.4G147000_v2.0.a1(PARC);Prupe.4G…	K00799+K00036+K00799+K00434+K00799+K00799+K00797+K00799+K00799+K00799+K00799+K00799+K00799+K00799+K00799+K10807+K21456+K00799+K00799+K00799
Metabolism	Lipid metabolism	Fatty acid elongation	5	36	0.896564	0.999998	ko00062	Prupe.1G401500_v2.0.a1(FDH);Prupe.2G066100_v2.0.a1(DET2);Prupe.2G103700_v2.0.a1(KCS19);Prupe.6G086800_v2.0.a1(KCS3);Prupe.8G096100_v2.0.a1(KCS4)	K15397+K10258+K15397+K15397+K15397
Metabolism	Energy metabolism	Photosynthesis	6	43	0.90918	0.999998	ko00195	Prupe.1G239600_v2.0.a1(PSBY);Prupe.1G358900_v2.0.a1(PETE);Prupe.1G573600_v2.0.a1(SEND33);Prupe.2G229000_v2.0.a1(PPL1);Prupe.4G214800_v2.0.a1(ATPC);Prupe.5G159900_v2.0.a1(PSBY)	K02723+K02638+K02639+K02717+K02115+K02723
Genetic Information Processing	Replication and repair	Base excision repair	6	44	0.920159	0.999998	ko03410	Prupe.1G382800_v2.0.a1(tag);Prupe.3G090700_v2.0.a1(FPG1);Prupe.4G125700_v2.0.a1(guaA);Prupe.6G063300_v2.0.a1(PCNA);Prupe.6G130500_v2.0.a1(ncb2);Prupe.8G262600_v2.0.a1(PARP2)	K01246+K10563+K01246+K04802+K02326+K10798
Metabolism	Carbohydrate metabolism	Ascorbate and aldarate metabolism	7	50	0.920235	0.999998	ko00053	Prupe.1G343000_v2.0.a1(MIOX1);Prupe.1G493800_v2.0.a1(ALDH3H1);Prupe.1G522500_v2.0.a1(CLEB3J9);Prupe.3G055000_v2.0.a1(MIOX1);Prupe.4G220800_v2.0.a1(VTC2);Prupe.5G202800_v2.0.a1(UGD5);Prupe.7G216300_v2.0.a1(MIOX4)	K00469+K00128+K00434+K00469+K14190+K00012+K00469
Genetic Information Processing	Folding, sorting and degradation	Protein export	7	50	0.920235	0.999998	ko03060	Prupe.1G491400_v2.0.a1(PLSP1);Prupe.2G136100_v2.0.a1(At2g45070);Prupe.4G067500_v2.0.a1(sec61a);Prupe.5G043000_v2.0.a1(Os02g0178400);Prupe.6G276100_v2.0.a1(immp2l);Prupe.6G321700_v2.0.a1(BIP4);Prupe.7G104500_v2.0.a1(FFC)	K03100+K09481+K10956+K07342+K09648+K09490+K03106
Metabolism	Amino acid metabolism	Glycine, serine and threonine metabolism	13	87	0.937327	0.999998	ko00260	Prupe.1G216900_v2.0.a1(AK1);Prupe.1G458600_v2.0.a1(At2g24580);Prupe.1G458900_v2.0.a1(At2g24580);Prupe.1G539100_v2.0.a1(--);Prupe.3G144200_v2.0.a1(TSA1);Prupe.3G144500_v2.0.a1(TSA1);Prupe.3G312900_v2.0.a1(AK2);Prupe.5G166700_v2.0.a1(maoI);Prupe.6G177100_v2.0.a1(AGT2);Prupe.7G180700_v2.0.a1(PSAT1);Prupe.8G007000_v2.0.a1(AKHSDH2);Prupe.8G013000_v2.0.a1(SHM3);Prupe.8G232700_v2.0.a1(TSA1)	K00928+K00306+K00306+K00600+K01695+K01695+K00928+K00276+K00827+K00831+K12524+K00600+K01695
Genetic Information Processing	Replication and repair	Mismatch repair	5	40	0.940654	0.999998	ko03430	Prupe.1G253600_v2.0.a1(At4g28440);Prupe.5G215900_v2.0.a1(At4g11060);Prupe.5G217300_v2.0.a1(MSH2);Prupe.6G063300_v2.0.a1(PCNA);Prupe.7G157200_v2.0.a1(RFC3)	K07466+K03111+K08735+K04802+K10756
Metabolism	Amino acid metabolism	Histidine metabolism	2	20	0.941609	0.999998	ko00340	Prupe.1G493800_v2.0.a1(ALDH3H1);Prupe.8G026000_v2.0.a1(SDC)	K00128+K01590
Genetic Information Processing	Folding, sorting and degradation	SNARE interactions in vesicular transport	6	47	0.946424	0.999998	ko04130	Prupe.1G482600_v2.0.a1(VAMP713);Prupe.1G526600_v2.0.a1(At4g14600);Prupe.6G098100_v2.0.a1(--);Prupe.7G006600_v2.0.a1(SYP132);Prupe.7G093400_v2.0.a1(SYP121);Prupe.7G093500_v2.0.a1(SYP121)	K08515+K08505+K08506+K08486+K08486+K08486
Metabolism	Amino acid metabolism	Tyrosine metabolism	8	62	0.962155	0.999998	ko00350	Prupe.4G041500_v2.0.a1(PPO);Prupe.4G041800_v2.0.a1(PPO);Prupe.4G174400_v2.0.a1(At5g53970);Prupe.5G132300_v2.0.a1(At1g32780);Prupe.5G166700_v2.0.a1(maoI);Prupe.6G202600_v2.0.a1(TYDC1);Prupe.6G284900_v2.0.a1(--);Prupe.8G207100_v2.0.a1(ADH)	K00422+K00422+K00815+K00001+K00276+K01593+K07253+K18857
Genetic Information Processing	Translation	Nucleocytoplasmic transport	26	170	0.974644	0.999998	ko03013	Prupe.1G102000_v2.0.a1(NUP43);Prupe.1G333300_v2.0.a1(NUP155);Prupe.1G409000_v2.0.a1(Os06g0701100);Prupe.1G448000_v2.0.a1(NUP85);Prupe.1G463300_v2.0.a1(PMRT15);Prupe.2G007400_v2.0.a1(PSRP2);Prupe.2G217300_v2.0.a1(EF1);Prupe.2G281200_v2.0.a1(At5g62290);Prupe.3G010600_v2.0.a1(--);Prupe.3G084000_v2.0.a1(RH15);Prupe.3G206500_v2.0.a1(TRZ2);Prupe.3G292000_v2.0.a1(GB210);Prupe.4G086400_v2.0.a1(--);Prupe.…	K14305+K14312+K03257+K14304+K02516+K13126+K03231+K05019+K01164+K12812+K00784+K14314+K14315+K03113+K14299+K14297+K03539+K03231+K18213+K14320+K14309+K03252+K13126+K07936+K14310+K12160
Metabolism	Biosynthesis of other secondary metabolites	Tropane, piperidine and pyridine alkaloid biosynthesis	3	32	0.975409	0.999998	ko00960	Prupe.4G174400_v2.0.a1(At5g53970);Prupe.5G166700_v2.0.a1(maoI);Prupe.6G070000_v2.0.a1(At2g29150)	K00815+K00276+K08081
Metabolism	Glycan biosynthesis and metabolism	Other glycan degradation	1	17	0.981228	0.999998	ko00511	Prupe.8G137300_v2.0.a1(FUC95A)	K15923
Metabolism	Glycan biosynthesis and metabolism	Various types of N-glycan biosynthesis	3	35	0.985712	0.999998	ko00513	Prupe.1G275500_v2.0.a1(GALT1);Prupe.5G006900_v2.0.a1(OST1A);Prupe.8G126200_v2.0.a1(FUT11)	K14413+K12666+K00753
Metabolism	Glycan biosynthesis and metabolism	Glycosylphosphatidylinositol (GPI)-anchor biosynthesis	2	28	0.988038	0.999998	ko00563	Prupe.5G030700_v2.0.a1(--);Prupe.5G069900_v2.0.a1(PIGL)	K07541+K03434
Metabolism	Energy metabolism	Oxidative phosphorylation	13	105	0.991703	0.999998	ko00190	Prupe.1G082000_v2.0.a1(PMA4);Prupe.1G371400_v2.0.a1(VHA-a3);Prupe.1G421800_v2.0.a1(FRO1);Prupe.1G460700_v2.0.a1(PMA4);Prupe.3G022700_v2.0.a1(CVA69.24);Prupe.3G078600_v2.0.a1(COX5B-1);Prupe.3G272500_v2.0.a1(LHA1);Prupe.4G004400_v2.0.a1(MTACP2);Prupe.4G010800_v2.0.a1(VHA-e1);Prupe.4G214800_v2.0.a1(ATPC);Prupe.5G062200_v2.0.a1(AHA11);Prupe.6G249900_v2.0.a1(PPA4);Prupe.6G296700_v2.0.a1(VHA-E2)	K01535+K02154+K03937+K01535+K02145+K02265+K01535+K03955+K02153+K02115+K01535+K01507+K02150
Metabolism	Glycan biosynthesis and metabolism	N-Glycan biosynthesis	4	47	0.993598	0.999998	ko00510	Prupe.1G245800_v2.0.a1(--);Prupe.5G006900_v2.0.a1(OST1A);Prupe.6G108100_v2.0.a1(EVN);Prupe.7G247400_v2.0.a1(--)	K00737+K12666+K00902+K00737
Genetic Information Processing	Translation	mRNA surveillance pathway	13	110	0.995572	0.999998	ko03015	Prupe.1G210300_v2.0.a1(ERF1-3);Prupe.1G234400_v2.0.a1(B'ETA);Prupe.1G467100_v2.0.a1(B'KAPPA);Prupe.1G574800_v2.0.a1(CPSF73-I);Prupe.2G007400_v2.0.a1(PSRP2);Prupe.2G061400_v2.0.a1(--);Prupe.2G282700_v2.0.a1(CPSF160);Prupe.3G084000_v2.0.a1(RH15);Prupe.6G216700_v2.0.a1(RNP1);Prupe.6G318800_v2.0.a1(TOPP8);Prupe.7G065200_v2.0.a1(RNP1);Prupe.7G122400_v2.0.a1(PAB7);Prupe.8G169200_v2.0.a1(B'BETA)	K03265+K11584+K11584+K14403+K13126+K14404+K14401+K12812+K14411+K06269+K14411+K13126+K11584
Genetic Information Processing	Replication and repair	Nucleotide excision repair	6	64	0.995783	0.999998	ko03420	Prupe.1G253600_v2.0.a1(At4g28440);Prupe.1G422900_v2.0.a1(ATCSA-1);Prupe.4G193800_v2.0.a1(KRP1);Prupe.6G063300_v2.0.a1(PCNA);Prupe.6G130500_v2.0.a1(ncb2);Prupe.7G157200_v2.0.a1(RFC3)	K07466+K10570+K10840+K04802+K02326+K10756
Genetic Information Processing	Transcription	Basal transcription factors	3	47	0.998539	0.999998	ko03022	Prupe.2G215900_v2.0.a1(Gtf2f2);Prupe.3G255800_v2.0.a1(TFIIB);Prupe.5G183700_v2.0.a1(TFIIB1)	K03139+K03124+K03124
Cellular Processes	Transport and catabolism	Autophagy - other	2	39	0.998784	0.999998	ko04136	Prupe.4G019900_v2.0.a1(ATG8C);Prupe.4G020200_v2.0.a1(ATG8C)	K08341+K08341
Metabolism	Carbohydrate metabolism	Citrate cycle (TCA cycle)	3	48	0.998799	0.999998	ko00020	Prupe.4G170500_v2.0.a1(MMDHI);Prupe.4G216900_v2.0.a1(At5g55070);Prupe.6G210900_v2.0.a1(PCKA)	K00026+K00658+K01610
Metabolism	Metabolism of other amino acids	Cyanoamino acid metabolism	10	103	0.999249	0.999998	ko00460	Prupe.1G093600_v2.0.a1(MDL1);Prupe.1G539100_v2.0.a1(--);Prupe.2G065700_v2.0.a1(BACOVA_02659);Prupe.3G168200_v2.0.a1(At1g73050);Prupe.5G230400_v2.0.a1(BGLU44);Prupe.6G019100_v2.0.a1(BGLU12);Prupe.6G223000_v2.0.a1(fmdA);Prupe.7G129500_v2.0.a1(CYP79A68);Prupe.8G013000_v2.0.a1(SHM3);Prupe.8G165700_v2.0.a1(BGLU12)	K08248+K00600+K05349+K08248+K05350+K01188+K01455+K12153+K00600+K01188
Genetic Information Processing	Folding, sorting and degradation	Proteasome	3	60	0.999892	0.999998	ko03050	Prupe.1G067600_v2.0.a1(RPN5A);Prupe.2G111300_v2.0.a1(RPT6A);Prupe.6G272100_v2.0.a1(RPN8A)	K03035+K03066+K03038
Genetic Information Processing	Folding, sorting and degradation	Ubiquitin mediated proteolysis	13	137	0.999898	0.999998	ko04120	Prupe.1G196200_v2.0.a1(CDC20-2);Prupe.1G422900_v2.0.a1(ATCSA-1);Prupe.2G293400_v2.0.a1(RUP2);Prupe.3G177800_v2.0.a1(APC5);Prupe.4G013500_v2.0.a1(COP1);Prupe.4G161700_v2.0.a1(APC6);Prupe.5G033600_v2.0.a1(UBC32);Prupe.6G012400_v2.0.a1(SINAT2);Prupe.6G047000_v2.0.a1(UBC32);Prupe.6G303800_v2.0.a1(APC11);Prupe.7G126100_v2.0.a1(RZPF34);Prupe.8G012800_v2.0.a1(SKP2B);MSTRG.6046(SKP1)	K03363+K10570+K10143+K03352+K10143+K03353+K10578+K04506+K10578+K03358+K10144+K03875+K03094
Metabolism	Carbohydrate metabolism	Pentose and glucuronate interconversions	16	162	0.999948	0.999998	ko00040	Prupe.1G239900_v2.0.a1(At1g67750);Prupe.1G330800_v2.0.a1(PME6);Prupe.1G529500_v2.0.a1(PME7);Prupe.2G206100_v2.0.a1(At3g53190);Prupe.2G209700_v2.0.a1(--);Prupe.2G288800_v2.0.a1(SDH);Prupe.3G031000_v2.0.a1(PMEU1);Prupe.4G165000_v2.0.a1(G9);Prupe.4G239700_v2.0.a1(QRT1);Prupe.5G197000_v2.0.a1(RPE);Prupe.5G202800_v2.0.a1(UGD5);Prupe.6G202500_v2.0.a1(At2g43860);Prupe.6G247100_v2.0.a1(PMR6);Prupe.6G2619…	K01728+K01051+K01051+K01728+K01213+K00008+K01051+K01213+K01051+K01783+K00012+K01184+K01728+K00002+K01051+K01051
Genetic Information Processing	Transcription	Spliceosome	24	220	0.999975	0.999998	ko03040	Prupe.1G039500_v2.0.a1(OsI_27673);Prupe.1G232100_v2.0.a1(At1g27900);Prupe.1G348600_v2.0.a1(YLS8);Prupe.2G041900_v2.0.a1(CYP22);Prupe.2G233500_v2.0.a1(HSP70-4);Prupe.2G290100_v2.0.a1(RS41);Prupe.3G084000_v2.0.a1(RH15);Prupe.3G102200_v2.0.a1(HSP70);Prupe.3G102300_v2.0.a1(HSP70);Prupe.3G287500_v2.0.a1(RH14);Prupe.5G166600_v2.0.a1(RH30);Prupe.5G205300_v2.0.a1(RBG3);Prupe.6G079800_v2.0.a1(HSP70);Prupe…	K12819+K12818+K12859+K09567+K03283+K12893+K12812+K03283+K03283+K12823+K12823+K12741+K03283+K12836+K03283+K11086+K12900+K12733+K03283+K03283+K12845+K03283+K11096+K11087
Genetic Information Processing	Translation	Aminoacyl-tRNA biosynthesis	2	68	0.999998	0.999998	ko00970	Prupe.2G132400_v2.0.a1(EDD1);Prupe.5G100500_v2.0.a1(At2g33840)	K14164+K01866

## Sheet: Sheet3
KEGG_A_class	KEGG_B_class	Pathway	R0-vs-R5 (1277)	All (5245)	Pvalue	Qvalue	Pathway ID	Genes	K_IDs
Genetic Information Processing	Translation	Ribosome	185	304	1.70053e-44	2.22769e-42	ko03010	Prupe.1G006700_v2.0.a1(RPL13AD);Prupe.1G009500_v2.0.a1(--);Prupe.1G013500_v2.0.a1(RPS18A);Prupe.1G013800_v2.0.a1(--);Prupe.1G019500_v2.0.a1(RPS3A);Prupe.1G030600_v2.0.a1(RPS15A);Prupe.1G041500_v2.0.a1(RPL14B);Prupe.1G044700_v2.0.a1(RPL14A);Prupe.1G047000_v2.0.a1(RPL23A);Prupe.1G073100_v2.0.a1(RPL7B);Prupe.1G078100_v2.0.a1(RPL4);Prupe.1G079500_v2.0.a1(RPP3A);Prupe.1G080900_v2.0.a1(rplY);Prupe.1G08…	K02872+K02911+K02964+K02881+K02984+K02958+K02875+K02875+K02894+K02937+K02930+K02942+K02897+K02993+K02908+K02906+K02905+K02885+K02971+K02960+K02995+K02941+K02923+K02923+K02938+K02881+K02889+K02978+K02978+K02880+K02900+K02977+K02915+K02924+K02985+K02980+K02922+K02949+K02989+K02952+K02908+K02991+K02947+K02947+K02887+K02925+K02953+K02910+K02947+K02975+K02981+K02981+K02954+K02921+K02891+K02942+K02918+…
Metabolism	Biosynthesis of other secondary metabolites	Monobactam biosynthesis	9	10	2.3012e-05	0.00119837	ko00261	Prupe.1G216900_v2.0.a1(AK1);Prupe.1G334400_v2.0.a1(asd);Prupe.1G367700_v2.0.a1(APS2);Prupe.2G147200_v2.0.a1(DHDPS2);Prupe.3G312900_v2.0.a1(AK2);Prupe.5G007500_v2.0.a1(AKHSDH1);Prupe.6G152500_v2.0.a1(DAPB2);Prupe.7G270700_v2.0.a1(DAPB2);Prupe.8G007000_v2.0.a1(AKHSDH2)	K00928+K00133+K13811+K01714+K00928+K12524+K00215+K00215+K12524
Genetic Information Processing	Translation	Ribosome biogenesis in eukaryotes	43	100	2.74436e-05	0.00119837	ko03008	Prupe.1G063600_v2.0.a1(SPCC1672.07);Prupe.1G084200_v2.0.a1(wdr75);Prupe.1G129200_v2.0.a1(--);Prupe.1G201800_v2.0.a1(SWA1);Prupe.1G421300_v2.0.a1(PCN);Prupe.1G548200_v2.0.a1(BMS1);Prupe.1G569000_v2.0.a1(EMG1);Prupe.2G030400_v2.0.a1(Imp4);Prupe.2G114600_v2.0.a1(GTPBP4);Prupe.2G181300_v2.0.a1(FCF1);Prupe.2G273000_v2.0.a1(At3g06530);Prupe.2G326400_v2.0.a1(TBL3);Prupe.3G010600_v2.0.a1(--);Prupe.3G0442…	K14554+K14552+K14546+K14549+K14548+K14569+K14568+K14561+K06943+K14566+K14550+K14555+K01164+K14572+K14558+K14560+K11108+K14536+K06943+K06943+K06943+K11131+K03115+K14553+K07179+K11883+K14564+K14559+K11129+K03539+K11108+K14521+K14570+K14565+K14568+K14556+K14544+K07936+K12845+K14563+K14563+K14538+K11130
Metabolism	Amino acid metabolism	Lysine biosynthesis	12	18	0.000171418	0.00561393	ko00300	Prupe.1G216900_v2.0.a1(AK1);Prupe.1G334400_v2.0.a1(asd);Prupe.1G509400_v2.0.a1(--);Prupe.1G509800_v2.0.a1(--);Prupe.2G147200_v2.0.a1(DHDPS2);Prupe.3G312900_v2.0.a1(AK2);Prupe.5G007500_v2.0.a1(AKHSDH1);Prupe.6G152500_v2.0.a1(DAPB2);Prupe.7G270700_v2.0.a1(DAPB2);Prupe.8G007000_v2.0.a1(AKHSDH2);Prupe.8G092300_v2.0.a1(LYSA1);Prupe.8G156000_v2.0.a1(DAP)	K00928+K00133+K10206+K10206+K01714+K00928+K12524+K00215+K00215+K12524+K01586+K10206
Metabolism	Global and overview maps	Biosynthesis of amino acids	72	230	0.00857744	0.224729	ko01230	Prupe.1G003100_v2.0.a1(DHAD);Prupe.1G014000_v2.0.a1(OASA1);Prupe.1G216900_v2.0.a1(AK1);Prupe.1G281400_v2.0.a1(CM3);Prupe.1G334400_v2.0.a1(asd);Prupe.1G337100_v2.0.a1(ASB1);Prupe.1G376500_v2.0.a1(OTC);Prupe.1G393400_v2.0.a1(CM2);Prupe.1G417100_v2.0.a1(BCAT1);Prupe.1G444000_v2.0.a1(PFK3);Prupe.1G509400_v2.0.a1(--);Prupe.1G509800_v2.0.a1(--);Prupe.1G512500_v2.0.a1(gpmA);Prupe.1G539100_v2.0.a1(--);Pr…	K01687+K01738+K00928+K01850+K00133+K01658+K00611+K01850+K00826+K00850+K10206+K10206+K01834+K00600+K00948+K01476+K01714+K12657+K01817+K00873+K00814+K00052+K00818+K00053+K15227+K01695+K01695+K00058+K06001+K00928+K00134+K00818+K00815+K00640+K00640+K12524+K01626+K01704+K01940+K01783+K01657+K01623+K00215+K13832+K00891+K01626+K00817+K00927+K00620+K13832+K22846+K00286+K01940+K00789+K01623+K00831+K15227+…
Metabolism	Lipid metabolism	Cutin, suberine and wax biosynthesis	13	30	0.0171253	0.373902	ko00073	Prupe.1G277400_v2.0.a1(CYP704B1);Prupe.1G348000_v2.0.a1(CYP86B1);Prupe.2G112600_v2.0.a1(CER1);Prupe.2G112900_v2.0.a1(CER1);Prupe.2G113000_v2.0.a1(CER1);Prupe.2G171800_v2.0.a1(CYP86A2);Prupe.5G102600_v2.0.a1(CYP86A22);Prupe.6G060200_v2.0.a1(CYP86A1);Prupe.6G126900_v2.0.a1(FAR3);Prupe.7G234200_v2.0.a1(FACT);Prupe.8G128700_v2.0.a1(CYP94A1);Prupe.8G229200_v2.0.a1(CYP94A2);Prupe.8G229500_v2.0.a1(CYP94…	K20495+K15402+K15404+K15404+K15404+K15398+K15398+K15401+K13356+K15400+K20769+K20769+K20769
Metabolism	Amino acid metabolism	Phenylalanine, tyrosine and tryptophan biosynthesis	18	48	0.0286074	0.521926	ko00400	Prupe.1G281400_v2.0.a1(CM3);Prupe.1G337100_v2.0.a1(ASB1);Prupe.1G393400_v2.0.a1(CM2);Prupe.2G251100_v2.0.a1(PAI1);Prupe.3G127100_v2.0.a1(TYRAAT1);Prupe.3G144200_v2.0.a1(TSA1);Prupe.3G144500_v2.0.a1(TSA1);Prupe.3G243000_v2.0.a1(trpB2);Prupe.4G174400_v2.0.a1(At5g53970);Prupe.5G055000_v2.0.a1(SHKA);Prupe.6G059400_v2.0.a1(ASA2);Prupe.6G166100_v2.0.a1(EMB3004);Prupe.6G172800_v2.0.a1(SK);Prupe.6G191200…	K01850+K01658+K01850+K01817+K15227+K01695+K01695+K06001+K00815+K01626+K01657+K13832+K00891+K01626+K00817+K13832+K15227+K01695
Metabolism	Metabolism of cofactors and vitamins	Biotin metabolism	9	20	0.0346377	0.521926	ko00780	Prupe.1G089300_v2.0.a1(BIO3-BIO1);Prupe.1G233400_v2.0.a1(CLKR27);Prupe.2G274800_v2.0.a1(BIOF);Prupe.4G078200_v2.0.a1(KAS1);Prupe.5G154900_v2.0.a1(CLKR27);Prupe.6G015200_v2.0.a1(MOD1);Prupe.6G180800_v2.0.a1(fabZ);Prupe.7G076200_v2.0.a1(MOD1);Prupe.8G053700_v2.0.a1(At3g03980)	K19562+K00059+K00652+K09458+K00059+K00208+K02372+K00208+K00059
Organismal Systems	Environmental adaptation	Circadian rhythm - plant	14	36	0.0370624	0.521926	ko04712	Prupe.1G003000_v2.0.a1(PKS5);Prupe.1G208500_v2.0.a1(HYH);Prupe.1G334000_v2.0.a1(ADO3);Prupe.2G198500_v2.0.a1(APRR5);Prupe.2G200300_v2.0.a1(LHY);Prupe.2G200400_v2.0.a1(LHY);Prupe.2G293400_v2.0.a1(RUP2);Prupe.2G318900_v2.0.a1(APRR5);Prupe.4G013500_v2.0.a1(COP1);Prupe.5G053000_v2.0.a1(CKB1);Prupe.6G244200_v2.0.a1(APRR7);Prupe.6G364900_v2.0.a1(HD3A);Prupe.8G040600_v2.0.a1(GI);Prupe.I005700_v2.0.a1(PK…	K00660+K16241+K12116+K12130+K12133+K12133+K10143+K12130+K10143+K03115+K12129+K16223+K12124+K00660
Metabolism	Amino acid metabolism	Valine, leucine and isoleucine degradation	19	53	0.0398416	0.521926	ko00280	Prupe.1G122400_v2.0.a1(LPD2);Prupe.1G132500_v2.0.a1(BCE2);Prupe.1G393600_v2.0.a1(At4g31810);Prupe.1G417100_v2.0.a1(BCAT1);Prupe.1G493800_v2.0.a1(ALDH3H1);Prupe.1G570500_v2.0.a1(At1g71180);Prupe.1G573800_v2.0.a1(AGT2);Prupe.2G207200_v2.0.a1(CHY1);Prupe.2G207600_v2.0.a1(CHY1);Prupe.3G065200_v2.0.a1(AAE13);Prupe.4G270500_v2.0.a1(HMGCL);Prupe.4G272100_v2.0.a1(At5g09300);Prupe.5G088900_v2.0.a1(HMGS);P…	K00382+K09699+K05605+K00826+K00128+K00020+K00827+K05605+K05605+K18660+K01640+K00166+K01641+K00253+K00827+K05605+K00826+K07513+K01968
Genetic Information Processing	Folding, sorting and degradation	Protein processing in endoplasmic reticulum	69	236	0.0452538	0.538932	ko04141	Prupe.1G122700_v2.0.a1(SAR1A);Prupe.1G210000_v2.0.a1(FES1);Prupe.1G237800_v2.0.a1(HSP21);Prupe.1G295600_v2.0.a1(HSP90-5);Prupe.1G309600_v2.0.a1(RAD23C);Prupe.1G363900_v2.0.a1(HSP90);Prupe.1G407100_v2.0.a1(SHSP-2);Prupe.1G407300_v2.0.a1(HSP17.9-D);Prupe.1G586200_v2.0.a1(HSP22.0);Prupe.2G072900_v2.0.a1(DNAJ1);Prupe.2G136100_v2.0.a1(At2g45070);Prupe.2G233500_v2.0.a1(HSP70-4);Prupe.2G243400_v2.0.a1(H…	K07953+K09562+K13993+K09487+K10839+K09487+K13993+K13993+K13993+K09503+K09481+K03283+K13993+K13993+K03237+K04079+K13993+K13993+K13993+K09580+K03283+K03283+K09486+K09487+K09584+K14009+K13993+K12669+K10666+K10956+K10950+K13993+K10666+K12666+K10578+K07342+K13993+K09490+K08054+K13993+K04079+K13993+K13993+K13993+K13993+K13993+K13993+K14016+K09580+K09503+K09523+K09562+K11863+K08057+K07953+K09490+K03283+…
Metabolism	Nucleotide metabolism	Pyrimidine metabolism	20	60	0.0727517	0.794207	ko00240	Prupe.1G149900_v2.0.a1(RNR2A);Prupe.2G069100_v2.0.a1(CTPS2);Prupe.2G073700_v2.0.a1(nt5c3);Prupe.2G074100_v2.0.a1(Nt5c3b-a);Prupe.2G133700_v2.0.a1(NDPK1);Prupe.3G131200_v2.0.a1(PYR4);Prupe.4G007900_v2.0.a1(TK);Prupe.4G061300_v2.0.a1(PYRD);Prupe.4G123500_v2.0.a1(ctps1);Prupe.4G258300_v2.0.a1(psuG);Prupe.5G156200_v2.0.a1(NDPK2);Prupe.6G003700_v2.0.a1(PYRD);Prupe.6G016000_v2.0.a1(CARA);Prupe.6G029400…	K10808+K01937+K01081+K01081+K00940+K01465+K00857+K00254+K01937+K16329+K00940+K00254+K01956+K00876+K01955+K09903+K10807+K01240+K01431+K16904
Metabolism	Energy metabolism	Sulfur metabolism	11	30	0.0900441	0.8291	ko00920	Prupe.1G014000_v2.0.a1(OASA1);Prupe.1G227000_v2.0.a1(SOX);Prupe.1G367700_v2.0.a1(APS2);Prupe.3G177200_v2.0.a1(GLY3);Prupe.4G019200_v2.0.a1(APR3);Prupe.4G039300_v2.0.a1(AHL);Prupe.4G187800_v2.0.a1(AHL);Prupe.4G239400_v2.0.a1(SAT3);Prupe.4G239500_v2.0.a1(SAT3);Prupe.7G004400_v2.0.a1(APK3);Prupe.I005500_v2.0.a1(APR2)	K01738+K00387+K13811+K17725+K05907+K01082+K01082+K00640+K00640+K00860+K05907
Metabolism	Nucleotide metabolism	Purine metabolism	27	87	0.092448	0.8291	ko00230	Prupe.1G149000_v2.0.a1(V2);Prupe.1G149900_v2.0.a1(RNR2A);Prupe.1G232300_v2.0.a1(URE);Prupe.1G367700_v2.0.a1(APS2);Prupe.1G482300_v2.0.a1(APT5);Prupe.1G526100_v2.0.a1(PUR7);Prupe.1G528600_v2.0.a1(PUR5);Prupe.1G580800_v2.0.a1(PUR2);Prupe.2G073700_v2.0.a1(nt5c3);Prupe.2G074100_v2.0.a1(Nt5c3b-a);Prupe.2G110600_v2.0.a1(PRS5);Prupe.2G133700_v2.0.a1(NDPK1);Prupe.2G211700_v2.0.a1(ADK2);Prupe.2G305000_v2.…	K00942+K10808+K01427+K13811+K00759+K01923+K01933+K01945+K01081+K01081+K00948+K00940+K00856+K00873+K01488+K02083+K00602+K01951+K00940+K10807+K01490+K00860+K01756+K06928+K00939+K00760+K00873
Metabolism	Lipid metabolism	Linoleic acid metabolism	7	17	0.0949351	0.8291	ko00591	Prupe.1G066500_v2.0.a1(PLA2-ALPHA);Prupe.1G232400_v2.0.a1(LOX6);Prupe.2G005300_v2.0.a1(LOX2.1);Prupe.2G005500_v2.0.a1(LOX2.1);Prupe.4G047800_v2.0.a1(LOX3.1);Prupe.6G324200_v2.0.a1(LOX1.5);Prupe.6G324400_v2.0.a1(LOX1.5)	K01047+K00454+K00454+K00454+K00454+K15718+K15718
Metabolism	Metabolism of cofactors and vitamins	Thiamine metabolism	8	22	0.14345	0.999991	ko00730	Prupe.1G144100_v2.0.a1(TKT2);Prupe.4G205100_v2.0.a1(THI1);Prupe.6G060700_v2.0.a1(THIC);Prupe.6G204700_v2.0.a1(Os07g0190000);Prupe.6G213300_v2.0.a1(NIFS1);Prupe.7G182900_v2.0.a1(NTPCR);Prupe.7G253500_v2.0.a1(At5g35170);Prupe.8G215100_v2.0.a1(TH2)	K01662+K03146+K03147+K01662+K04487+K06928+K00939+K22911
Metabolism	Metabolism of cofactors and vitamins	Porphyrin metabolism	16	51	0.1559	0.999991	ko00860	Prupe.1G495400_v2.0.a1(CAO);Prupe.2G005900_v2.0.a1(cysG);Prupe.3G227000_v2.0.a1(FH);Prupe.4G185700_v2.0.a1(PORA);Prupe.4G258500_v2.0.a1(HY2);Prupe.5G087400_v2.0.a1(SGR);Prupe.5G146800_v2.0.a1(GSA);Prupe.6G280100_v2.0.a1(CHLG);Prupe.7G061100_v2.0.a1(CHLH);Prupe.7G133700_v2.0.a1(RCCR);Prupe.7G232100_v2.0.a1(NYC1);Prupe.7G243300_v2.0.a1(HO1);Prupe.8G010500_v2.0.a1(SGRL);Prupe.8G076800_v2.0.a1(HEMA2)…	K13600+K02303+K19054+K00218+K08101+K22013+K01845+K04040+K03403+K13545+K13606+K21480+K22013+K02492+K02259+K08099
Metabolism	Amino acid metabolism	Cysteine and methionine metabolism	33	115	0.161157	0.999991	ko00270	Prupe.1G014000_v2.0.a1(OASA1);Prupe.1G021000_v2.0.a1(VIT_05s0020g04070);Prupe.1G216900_v2.0.a1(AK1);Prupe.1G255300_v2.0.a1(SPDSYN1);Prupe.1G299500_v2.0.a1(SAMDC);Prupe.1G299600_v2.0.a1(--);Prupe.1G334400_v2.0.a1(asd);Prupe.1G417100_v2.0.a1(BCAT1);Prupe.1G573800_v2.0.a1(AGT2);Prupe.2G312400_v2.0.a1(SPMS);Prupe.3G168100_v2.0.a1(PGDH2);Prupe.3G312900_v2.0.a1(AK2);Prupe.4G170500_v2.0.a1(MMDHI);Prupe.…	K01738+K08967+K00928+K00797+K01611+K01611+K00133+K00826+K00827+K00797+K00058+K00928+K00026+K00815+K00640+K00640+K12524+K00016+K01761+K00026+K00558+K00827+K01762+K21456+K22846+K00789+K00831+K00899+K12524+K00058+K00826+K01244+K00547
Metabolism	Lipid metabolism	Steroid biosynthesis	11	34	0.184447	0.999991	ko00100	Prupe.1G359200_v2.0.a1(SMT2);Prupe.1G418100_v2.0.a1(SQE1);Prupe.3G026100_v2.0.a1(CASBPX1);Prupe.3G208700_v2.0.a1(LIP2);Prupe.3G208800_v2.0.a1(LIP2);Prupe.3G208900_v2.0.a1(LIP2);Prupe.3G304100_v2.0.a1(LIP2);Prupe.6G068700_v2.0.a1(SMO2-2);Prupe.6G216100_v2.0.a1(SQE1);Prupe.8G087000_v2.0.a1(SS2);MSTRG.12960(SMO1-1)	K08242+K00511+K01853+K01052+K01052+K01052+K01052+K14424+K00511+K00801+K14423
Metabolism	Carbohydrate metabolism	Starch and sucrose metabolism	46	168	0.199247	0.999991	ko00500	Prupe.1G001100_v2.0.a1(At5g58090);Prupe.1G067700_v2.0.a1(ISA1);Prupe.1G095500_v2.0.a1(TPS9);Prupe.1G131700_v2.0.a1(SUS2);Prupe.1G159700_v2.0.a1(SPS3);Prupe.1G268300_v2.0.a1(AMY3);Prupe.1G283400_v2.0.a1(STP-1);Prupe.1G357800_v2.0.a1(AMY2);Prupe.1G435600_v2.0.a1(AMY1.1);Prupe.1G463500_v2.0.a1(At4g31140);Prupe.2G065700_v2.0.a1(BACOVA_02659);Prupe.2G107500_v2.0.a1(UGP1);Prupe.2G197400_v2.0.a1(WAXY);P…	K19893+K01214+K16055+K00695+K00696+K01176+K00688+K01176+K01176+K19893+K05349+K00963+K13679+K01087+K01179+K16055+K00688+K00703+K19891+K16055+K05350+K00700+K00844+K01177+K01087+K01179+K16055+K05350+K19892+K01188+K00688+K01188+K00705+K01087+K00705+K01188+K00700+K00696+K01179+K00975+K01176+K01176+K01188+K01214+K00695+K01179
Metabolism	Energy metabolism	Carbon fixation in photosynthetic organisms	20	71	0.264222	0.999991	ko00710	Prupe.1G084500_v2.0.a1(RBCS);Prupe.1G146600_v2.0.a1(PPD);Prupe.1G311400_v2.0.a1(RBCS);Prupe.1G560800_v2.0.a1(CYFBP);Prupe.3G031100_v2.0.a1(ALAAT2);Prupe.3G059400_v2.0.a1(NADP-ME4);Prupe.4G131700_v2.0.a1(GAPCP1);Prupe.4G166400_v2.0.a1(PPC16);Prupe.4G170500_v2.0.a1(MMDHI);Prupe.5G008000_v2.0.a1(GAPB);Prupe.5G194200_v2.0.a1(At3g47520);Prupe.5G197000_v2.0.a1(RPE);Prupe.6G120100_v2.0.a1(FBA1);Prupe.6G…	K01602+K01006+K01602+K03841+K00814+K00029+K00134+K01595+K00026+K05298+K00026+K01783+K01623+K01610+K00927+K03841+K01623+K03841+K01623+K01803
Metabolism	Global and overview maps	Biosynthesis of secondary metabolites	342	1368	0.26771	0.999991	ko01110	Prupe.1G003000_v2.0.a1(PKS5);Prupe.1G003100_v2.0.a1(DHAD);Prupe.1G014000_v2.0.a1(OASA1);Prupe.1G023700_v2.0.a1(VTE3);Prupe.1G025600_v2.0.a1(KCS20);Prupe.1G064800_v2.0.a1(POPTRDRAFT_831870);Prupe.1G066500_v2.0.a1(PLA2-ALPHA);Prupe.1G067700_v2.0.a1(ISA1);Prupe.1G082500_v2.0.a1(HPT1);Prupe.1G084500_v2.0.a1(RBCS);Prupe.1G087900_v2.0.a1(4CL1);Prupe.1G093600_v2.0.a1(MDL1);Prupe.1G093800_v2.0.a1(MDL1);P…	K00660+K01687+K01738+K12502+K15397+K01961+K01047+K01214+K09833+K01602+K01904+K08248+K08248+K16055+K01648+K00382+K00695+K09699+K01662+K00696+K15744+K00928+K00454+K00059+K13065+K10251+K01176+K06981+K01850+K00688+K01057+K10525+K00627+K01602+K18693+K00133+K01658+K00121+K01176+K08242+K13811+K00611+K01723+K01850+K15397+K00826+K00511+K01176+K15728+K00850+K17913+K15397+K00128+K13066+K13600+K10206+K10206+…
Metabolism	Amino acid metabolism	Glycine, serine and threonine metabolism	24	87	0.275121	0.999991	ko00260	Prupe.1G122400_v2.0.a1(LPD2);Prupe.1G216900_v2.0.a1(AK1);Prupe.1G334400_v2.0.a1(asd);Prupe.1G458600_v2.0.a1(At2g24580);Prupe.1G458900_v2.0.a1(At2g24580);Prupe.1G512500_v2.0.a1(gpmA);Prupe.1G539100_v2.0.a1(--);Prupe.1G573800_v2.0.a1(AGT2);Prupe.3G144200_v2.0.a1(TSA1);Prupe.3G144500_v2.0.a1(TSA1);Prupe.3G168100_v2.0.a1(PGDH2);Prupe.3G243000_v2.0.a1(trpB2);Prupe.3G312900_v2.0.a1(AK2);Prupe.4G258800_…	K00382+K00928+K00133+K00306+K00306+K01834+K00600+K00827+K01695+K01695+K00058+K06001+K00928+K00830+K12524+K12235+K00276+K00827+K00831+K12524+K00600+K00058+K01695+K01620
Metabolism	Metabolism of terpenoids and polyketides	Terpenoid backbone biosynthesis	14	49	0.29291	0.999991	ko00900	Prupe.1G144100_v2.0.a1(TKT2);Prupe.1G280800_v2.0.a1(IPK);Prupe.3G284100_v2.0.a1(FTB);Prupe.4G153300_v2.0.a1(SPS2);Prupe.5G088900_v2.0.a1(HMGS);Prupe.5G174000_v2.0.a1(DXR);Prupe.6G101000_v2.0.a1(ISPG);Prupe.6G204700_v2.0.a1(Os07g0190000);Prupe.7G181400_v2.0.a1(At2g17570);Prupe.7G187000_v2.0.a1(HMGR2);Prupe.8G100600_v2.0.a1(NUS1);Prupe.8G105800_v2.0.a1(ISPH);Prupe.8G182300_v2.0.a1(HMG1);Prupe.8G224…	K01662+K06981+K05954+K05356+K01641+K00099+K03526+K01662+K11778+K00021+K11778+K03527+K00021+K11778
Metabolism	Metabolism of cofactors and vitamins	Riboflavin metabolism	6	19	0.307594	0.999991	ko00740	Prupe.1G337500_v2.0.a1(PAP8);Prupe.3G121200_v2.0.a1(FHY);Prupe.3G137500_v2.0.a1(RIB5);Prupe.5G099800_v2.0.a1(PYRP2);Prupe.5G237800_v2.0.a1(PAP3);Prupe.8G065300_v2.0.a1(RIBA1)	K14379+K20884+K00793+K22912+K14379+K14652
Metabolism	Carbohydrate metabolism	Pentose phosphate pathway	13	46	0.318686	0.999991	ko00030	Prupe.1G289200_v2.0.a1(PGL1);Prupe.1G444000_v2.0.a1(PFK3);Prupe.1G560800_v2.0.a1(CYFBP);Prupe.2G110600_v2.0.a1(PRS5);Prupe.2G323800_v2.0.a1(At2g16790);Prupe.4G014600_v2.0.a1(PFP-BETA);Prupe.5G197000_v2.0.a1(RPE);Prupe.6G120100_v2.0.a1(FBA1);Prupe.6G267900_v2.0.a1(FBP);Prupe.7G165400_v2.0.a1(FBA2);Prupe.7G260700_v2.0.a1(GAPN);Prupe.8G028300_v2.0.a1(CYFBP);Prupe.8G085100_v2.0.a1(FBA2)	K01057+K00850+K03841+K00948+K00851+K00895+K01783+K01623+K03841+K01623+K00131+K03841+K01623
Metabolism	Lipid metabolism	Fatty acid biosynthesis	14	50	0.322341	0.999991	ko00061	Prupe.1G064800_v2.0.a1(POPTRDRAFT_831870);Prupe.1G233400_v2.0.a1(CLKR27);Prupe.3G065200_v2.0.a1(AAE13);Prupe.3G195600_v2.0.a1(LACS8);Prupe.3G256800_v2.0.a1(BCCP2);Prupe.4G078200_v2.0.a1(KAS1);Prupe.4G259200_v2.0.a1(POPTRDRAFT_831870);Prupe.5G118400_v2.0.a1(LACS4);Prupe.5G154900_v2.0.a1(CLKR27);Prupe.6G015200_v2.0.a1(MOD1);Prupe.6G180800_v2.0.a1(fabZ);Prupe.7G076200_v2.0.a1(MOD1);Prupe.8G018700_v2…	K01961+K00059+K18660+K01897+K02160+K09458+K01961+K01897+K00059+K00208+K02372+K00208+K03921+K00059
Metabolism	Carbohydrate metabolism	Galactose metabolism	14	51	0.352443	0.999991	ko00052	Prupe.1G111300_v2.0.a1(GOLS2);Prupe.1G251600_v2.0.a1(GOLS1);Prupe.1G352200_v2.0.a1(AGAL1);Prupe.1G444000_v2.0.a1(PFK3);Prupe.2G107500_v2.0.a1(UGP1);Prupe.3G005100_v2.0.a1(GOLS1);Prupe.3G008900_v2.0.a1(STS1);Prupe.4G041000_v2.0.a1(AGAL2);Prupe.4G256200_v2.0.a1(At3g20040);Prupe.5G121200_v2.0.a1(UGE5);Prupe.6G032400_v2.0.a1(RFS1);Prupe.6G309400_v2.0.a1(GOLS2);Prupe.7G064000_v2.0.a1(RFS2);Prupe.7G248…	K18819+K18819+K07407+K00850+K00963+K18819+K06611+K07407+K00844+K01784+K06617+K18819+K06617+K06617
Metabolism	Lipid metabolism	Synthesis and degradation of ketone bodies	2	5	0.35341	0.999991	ko00072	Prupe.4G270500_v2.0.a1(HMGCL);Prupe.5G088900_v2.0.a1(HMGS)	K01640+K01641
Metabolism	Amino acid metabolism	Lysine degradation	8	28	0.368805	0.999991	ko00310	Prupe.1G122400_v2.0.a1(LPD2);Prupe.1G458600_v2.0.a1(At2g24580);Prupe.1G458900_v2.0.a1(At2g24580);Prupe.1G493800_v2.0.a1(ALDH3H1);Prupe.4G216900_v2.0.a1(At5g55070);Prupe.7G011400_v2.0.a1(SUVR3);Prupe.7G085000_v2.0.a1(ATXR4);Prupe.7G189800_v2.0.a1(LKR/SDH)	K00382+K00306+K00306+K00128+K00658+K11433+K11426+K14157
Metabolism	Metabolism of cofactors and vitamins	Ubiquinone and other terpenoid-quinone biosynthesis	12	44	0.38026	0.999991	ko00130	Prupe.1G023700_v2.0.a1(VTE3);Prupe.1G082500_v2.0.a1(HPT1);Prupe.1G087900_v2.0.a1(4CL1);Prupe.2G326300_v2.0.a1(4CL3);Prupe.4G174400_v2.0.a1(At5g53970);Prupe.5G187000_v2.0.a1(ICS2);Prupe.6G040400_v2.0.a1(CYP73A16);Prupe.7G085200_v2.0.a1(4CLL6);Prupe.8G064500_v2.0.a1(ABC4);Prupe.8G102400_v2.0.a1(At4g36750);Prupe.8G160600_v2.0.a1(4CLL6);Prupe.8G233800_v2.0.a1(VTE3)	K12502+K09833+K01904+K01904+K00815+K02552+K00487+K01904+K23094+K03809+K01904+K12502
Metabolism	Amino acid metabolism	Alanine, aspartate and glutamate metabolism	14	52	0.383019	0.999991	ko00250	Prupe.1G573800_v2.0.a1(AGT2);Prupe.3G016000_v2.0.a1(GAD1);Prupe.3G031100_v2.0.a1(ALAAT2);Prupe.3G043200_v2.0.a1(NLP3);Prupe.3G285300_v2.0.a1(AO);Prupe.4G258800_v2.0.a1(AGT1);Prupe.5G153100_v2.0.a1(At4g24830);Prupe.5G187700_v2.0.a1(ALDH12A1);Prupe.6G016000_v2.0.a1(CARA);Prupe.6G093800_v2.0.a1(CARB);Prupe.6G177100_v2.0.a1(AGT2);Prupe.6G362600_v2.0.a1(GFPT2);Prupe.7G058500_v2.0.a1(At4g24830);Prupe.7…	K00827+K01580+K00814+K13566+K00278+K00830+K01940+K00294+K01956+K01955+K00827+K00820+K01940+K01756
Metabolism	Metabolism of terpenoids and polyketides	Sesquiterpenoid and triterpenoid biosynthesis	14	52	0.383019	0.999991	ko00909	Prupe.1G418100_v2.0.a1(SQE1);Prupe.3G025900_v2.0.a1(OSCBPY);Prupe.4G029900_v2.0.a1(AFS1);Prupe.4G030400_v2.0.a1(TPS13);Prupe.4G125300_v2.0.a1(AFS1);Prupe.4G194100_v2.0.a1(VIT_19s0014g04930);Prupe.4G198200_v2.0.a1(ValCS);Prupe.4G198500_v2.0.a1(ValCS);Prupe.4G198700_v2.0.a1(ValCS);Prupe.4G198800_v2.0.a1(SesquiTPS);Prupe.4G199500_v2.0.a1(ValCS);Prupe.4G200100_v2.0.a1(ValCS);Prupe.6G216100_v2.0.a1(SQ…	K00511+K15813+K14173+K14175+K14173+K15803+K15803+K15803+K15803+K15803+K15803+K15803+K00511+K00801
Metabolism	Global and overview maps	2-Oxocarboxylic acid metabolism	16	60	0.384759	0.999991	ko01210	Prupe.1G003100_v2.0.a1(DHAD);Prupe.1G216900_v2.0.a1(AK1);Prupe.1G334400_v2.0.a1(asd);Prupe.1G417100_v2.0.a1(BCAT1);Prupe.3G031100_v2.0.a1(ALAAT2);Prupe.3G094300_v2.0.a1(IMDH2);Prupe.3G094600_v2.0.a1(AG118);Prupe.3G122300_v2.0.a1(PGAAIR);Prupe.3G312900_v2.0.a1(AK2);Prupe.4G137500_v2.0.a1(AG118);Prupe.5G066300_v2.0.a1(SSU1);Prupe.5G178200_v2.0.a1(UGT74B1);Prupe.6G250400_v2.0.a1(POPTRDRAFT_746969);P…	K01687+K00928+K00133+K00826+K00814+K00052+K00818+K00053+K00928+K00818+K01704+K11820+K00620+K12153+K00145+K00826
Metabolism	Lipid metabolism	alpha-Linolenic acid metabolism	17	64	0.385357	0.999991	ko00592	Prupe.1G066500_v2.0.a1(PLA2-ALPHA);Prupe.1G232400_v2.0.a1(LOX6);Prupe.1G306100_v2.0.a1(AOC);Prupe.1G386300_v2.0.a1(AOS1);Prupe.1G548800_v2.0.a1(OPR2);Prupe.1G549100_v2.0.a1(OPR2);Prupe.2G005300_v2.0.a1(LOX2.1);Prupe.2G005500_v2.0.a1(LOX2.1);Prupe.3G213800_v2.0.a1(HPL);Prupe.3G239900_v2.0.a1(AOC);Prupe.4G047800_v2.0.a1(LOX3.1);Prupe.7G200800_v2.0.a1(OPR3);Prupe.8G018100_v2.0.a1(ADH);Prupe.8G018600…	K01047+K00454+K10525+K01723+K05894+K05894+K00454+K00454+K10528+K10525+K00454+K05894+K18857+K18857+K00224+K07513+K18857
Cellular Processes	Transport and catabolism	Phagosome	20	76	0.386379	0.999991	ko04145	Prupe.1G362900_v2.0.a1(RHO1);Prupe.1G364800_v2.0.a1(TUBB2);Prupe.1G371400_v2.0.a1(VHA-a3);Prupe.1G542600_v2.0.a1(TUBA);Prupe.2G136100_v2.0.a1(At2g45070);Prupe.2G295200_v2.0.a1(TUBB1);Prupe.3G022700_v2.0.a1(CVA69.24);Prupe.4G010800_v2.0.a1(VHA-e1);Prupe.4G067500_v2.0.a1(sec61a);Prupe.5G043000_v2.0.a1(Os02g0178400);Prupe.5G139100_v2.0.a1(CNX1);Prupe.6G064900_v2.0.a1(TUBB1);Prupe.6G212700_v2.0.a1(TU…	K04392+K07375+K02154+K07374+K09481+K07375+K02145+K02153+K10956+K07342+K08054+K07375+K07374+K07375+K02150+K08057+K07374+K07375+K10956+K07897
Cellular Processes	Transport and catabolism	Peroxisome	23	88	0.386596	0.999991	ko04146	Prupe.1G458600_v2.0.a1(At2g24580);Prupe.1G458900_v2.0.a1(At2g24580);Prupe.2G269400_v2.0.a1(FSD2);Prupe.3G195600_v2.0.a1(LACS8);Prupe.4G018300_v2.0.a1(PMP22);Prupe.4G057200_v2.0.a1(NUDT15);Prupe.4G057300_v2.0.a1(NUDT15);Prupe.4G148200_v2.0.a1(GLO1);Prupe.4G187300_v2.0.a1(--);Prupe.4G258800_v2.0.a1(AGT1);Prupe.4G270500_v2.0.a1(HMGCL);Prupe.5G011300_v2.0.a1(CAT1);Prupe.5G069700_v2.0.a1(PEX19-2);Prup…	K00306+K00306+K04564+K01897+K13347+K17879+K17879+K11517+K13348+K00830+K01640+K03781+K13337+K01897+K04565+K13356+K17879+K04565+K04565+K13347+K13348+K13348+K07513
Genetic Information Processing	Folding, sorting and degradation	RNA degradation	26	101	0.408585	0.999991	ko03018	Prupe.1G011800_v2.0.a1(RRP41);Prupe.1G056300_v2.0.a1(CPN60-2);Prupe.1G298500_v2.0.a1(CPN60B4);Prupe.1G444000_v2.0.a1(PFK3);Prupe.1G449000_v2.0.a1(RRP46);Prupe.1G516400_v2.0.a1(CCR4-1);Prupe.2G007400_v2.0.a1(PSRP2);Prupe.3G038200_v2.0.a1(LSM1B);Prupe.3G049300_v2.0.a1(At3g13860);Prupe.3G288400_v2.0.a1(PNP2);Prupe.4G254800_v2.0.a1(RRP45B);Prupe.6G062900_v2.0.a1(SKI2);Prupe.6G104100_v2.0.a1(RRP41L);P…	K11600+K04077+K04077+K00850+K12590+K12603+K13126+K12620+K04077+K00962+K03678+K12599+K12587+K12611+K12581+K10643+K12608+K07573+K14442+K13126+K12620+K12581+K12622+K01148+K04077+K03679
Genetic Information Processing	Transcription	RNA polymerase	11	41	0.413447	0.999991	ko03020	Prupe.1G250300_v2.0.a1(NRPB10);Prupe.2G192900_v2.0.a1(tfs);Prupe.2G275200_v2.0.a1(--);Prupe.3G044800_v2.0.a1(polr1e);Prupe.4G246000_v2.0.a1(NRPB12);Prupe.5G244400_v2.0.a1(NRPB12);Prupe.6G025800_v2.0.a1(POLR1C);Prupe.6G089600_v2.0.a1(NRPC1);Prupe.6G147400_v2.0.a1(ZNRD1);Prupe.7G013200_v2.0.a1(NRPB6A);Prupe.8G132000_v2.0.a1(NRPB3)	K03007+K03019+K03026+K03005+K03009+K03009+K03027+K03018+K03000+K03014+K03011
Genetic Information Processing	Translation	Nucleocytoplasmic transport	43	170	0.414675	0.999991	ko03013	Prupe.1G010400_v2.0.a1(EF1A);Prupe.1G102000_v2.0.a1(NUP43);Prupe.1G154700_v2.0.a1(RANGAP2);Prupe.1G287700_v2.0.a1(PRORP1);Prupe.1G333300_v2.0.a1(NUP155);Prupe.1G340200_v2.0.a1(TIF3I1);Prupe.1G409000_v2.0.a1(Os06g0701100);Prupe.1G448000_v2.0.a1(NUP85);Prupe.1G463300_v2.0.a1(PMRT15);Prupe.1G530000_v2.0.a1(TIF3C1);Prupe.2G007400_v2.0.a1(PSRP2);Prupe.2G217300_v2.0.a1(EF1);Prupe.2G255200_v2.0.a1(EIF2A…	K03231+K14305+K14319+K18213+K14312+K03246+K03257+K14304+K02516+K03252+K13126+K03231+K03237+K05019+K01164+K03257+K00784+K12812+K03262+K14300+K00784+K14314+K14315+K03113+K12876+K14299+K14297+K03680+K03539+K03231+K03231+K18213+K14293+K03254+K14320+K03250+K14309+K13126+K14307+K07936+K14310+K12160+K14319
Genetic Information Processing	Folding, sorting and degradation	Protein export	13	50	0.44606	0.999991	ko03060	Prupe.1G392100_v2.0.a1(At2g39960);Prupe.1G491400_v2.0.a1(PLSP1);Prupe.2G136100_v2.0.a1(At2g45070);Prupe.4G067500_v2.0.a1(sec61a);Prupe.5G043000_v2.0.a1(Os02g0178400);Prupe.5G125900_v2.0.a1(BIP5);Prupe.6G276100_v2.0.a1(immp2l);Prupe.6G321700_v2.0.a1(BIP4);Prupe.6G328900_v2.0.a1(At5g27430);Prupe.7G104500_v2.0.a1(FFC);Prupe.7G232700_v2.0.a1(PLSP1);Prupe.7G241300_v2.0.a1(SEC11C);Prupe.8G009900_v2.0.a…	K12947+K03100+K09481+K10956+K07342+K09490+K09648+K09490+K12948+K03106+K03100+K13280+K10956
Metabolism	Amino acid metabolism	Arginine biosynthesis	10	38	0.44986	0.999991	ko00220	Prupe.1G232300_v2.0.a1(URE);Prupe.1G376500_v2.0.a1(OTC);Prupe.2G142300_v2.0.a1(ARGAH1);Prupe.3G031100_v2.0.a1(ALAAT2);Prupe.3G094600_v2.0.a1(AG118);Prupe.4G137500_v2.0.a1(AG118);Prupe.5G153100_v2.0.a1(At4g24830);Prupe.6G250400_v2.0.a1(POPTRDRAFT_746969);Prupe.7G058500_v2.0.a1(At4g24830);Prupe.8G115600_v2.0.a1(At2g19940)	K01427+K00611+K01476+K00814+K00818+K00818+K01940+K00620+K01940+K00145
Genetic Information Processing	Folding, sorting and degradation	Sulfur relay system	3	10	0.454771	0.999991	ko04122	Prupe.2G189500_v2.0.a1(CNX3);Prupe.4G221100_v2.0.a1(MOCS3);Prupe.6G213300_v2.0.a1(NIFS1)	K03637+K11996+K04487
Metabolism	Biosynthesis of other secondary metabolites	Glucosinolate biosynthesis	4	14	0.45562	0.999991	ko00966	Prupe.1G417100_v2.0.a1(BCAT1);Prupe.5G178200_v2.0.a1(UGT74B1);Prupe.7G129500_v2.0.a1(CYP79A68);Prupe.8G155300_v2.0.a1(BCAT7)	K00826+K11820+K12153+K00826
Metabolism	Metabolism of terpenoids and polyketides	Monoterpenoid biosynthesis	7	27	0.497651	0.999991	ko00902	Prupe.2G160700_v2.0.a1(SDR1);Prupe.2G160900_v2.0.a1(SDR1);Prupe.2G161000_v2.0.a1(SDR1);Prupe.2G161400_v2.0.a1(SDR1);Prupe.2G161500_v2.0.a1(SDR1);Prupe.2G162300_v2.0.a1(SDR1);Prupe.5G095500_v2.0.a1(SALR)	K15095+K15095+K15095+K15095+K15095+K15095+K15095
Metabolism	Carbohydrate metabolism	Inositol phosphate metabolism	16	64	0.499735	0.999991	ko00562	Prupe.1G343000_v2.0.a1(MIOX1);Prupe.1G543400_v2.0.a1(ITPK3);Prupe.1G549800_v2.0.a1(IPK1);Prupe.1G549900_v2.0.a1(--);Prupe.1G569300_v2.0.a1(PIP5K8);Prupe.2G098700_v2.0.a1(NPC3);Prupe.2G182000_v2.0.a1(PIP5K11);Prupe.3G034500_v2.0.a1(SAC2);Prupe.3G055000_v2.0.a1(MIOX1);Prupe.4G266000_v2.0.a1(NPC2);Prupe.6G180500_v2.0.a1(INPS1);Prupe.7G192000_v2.0.a1(SAC3);Prupe.7G216300_v2.0.a1(MIOX4);Prupe.7G270000…	K00469+K00913+K10572+K10572+K00889+K01114+K00889+K22913+K00469+K01114+K01858+K22913+K00469+K01765+K18649+K01803
Metabolism	Carbohydrate metabolism	Propanoate metabolism	11	44	0.517906	0.999991	ko00640	Prupe.1G064800_v2.0.a1(POPTRDRAFT_831870);Prupe.1G122400_v2.0.a1(LPD2);Prupe.1G132500_v2.0.a1(BCE2);Prupe.1G393600_v2.0.a1(At4g31810);Prupe.2G207200_v2.0.a1(CHY1);Prupe.2G207600_v2.0.a1(CHY1);Prupe.3G256800_v2.0.a1(BCCP2);Prupe.4G259200_v2.0.a1(POPTRDRAFT_831870);Prupe.4G272100_v2.0.a1(At5g09300);Prupe.5G072700_v2.0.a1(LDHA);Prupe.7G227300_v2.0.a1(At4g13360)	K01961+K00382+K09699+K05605+K05605+K05605+K02160+K01961+K00166+K00016+K05605
Metabolism	Glycan biosynthesis and metabolism	Glycosphingolipid biosynthesis - globo and isoglobo series	3	11	0.524534	0.999991	ko00603	Prupe.1G352200_v2.0.a1(AGAL1);Prupe.4G041000_v2.0.a1(AGAL2);Prupe.4G042800_v2.0.a1(At4g19900)	K07407+K07407+K01988
Metabolism	Carbohydrate metabolism	Pyruvate metabolism	21	86	0.535882	0.999991	ko00620	Prupe.1G064800_v2.0.a1(POPTRDRAFT_831870);Prupe.1G122400_v2.0.a1(LPD2);Prupe.1G146600_v2.0.a1(PPD);Prupe.1G309100_v2.0.a1(LTA2);Prupe.1G493800_v2.0.a1(ALDH3H1);Prupe.2G305000_v2.0.a1(PKP2);Prupe.3G012300_v2.0.a1(DJ1D);Prupe.3G012400_v2.0.a1(DJ1D);Prupe.3G012600_v2.0.a1(DJ1D);Prupe.3G012800_v2.0.a1(DJ1D);Prupe.3G059400_v2.0.a1(NADP-ME4);Prupe.3G256800_v2.0.a1(BCCP2);Prupe.4G166400_v2.0.a1(PPC16);P…	K01961+K00382+K01006+K00627+K00128+K00873+K18881+K18881+K18881+K18881+K00029+K02160+K01595+K00026+K01961+K00016+K00026+K01759+K01610+K00627+K00873
Metabolism	Carbohydrate metabolism	Fructose and mannose metabolism	14	57	0.53629	0.999991	ko00051	Prupe.1G444000_v2.0.a1(PFK3);Prupe.1G560800_v2.0.a1(CYFBP);Prupe.2G162400_v2.0.a1(PMM);Prupe.2G288800_v2.0.a1(SDH);Prupe.3G132400_v2.0.a1(MAN2);Prupe.4G014600_v2.0.a1(PFP-BETA);Prupe.4G256200_v2.0.a1(At3g20040);Prupe.6G120100_v2.0.a1(FBA1);Prupe.6G267900_v2.0.a1(FBP);Prupe.7G165400_v2.0.a1(FBA2);Prupe.8G028300_v2.0.a1(CYFBP);Prupe.8G085100_v2.0.a1(FBA2);Prupe.8G143000_v2.0.a1(SDH);Prupe.8G160500_…	K00850+K03841+K17497+K00008+K19355+K00895+K00844+K01623+K03841+K01623+K03841+K01623+K00008+K01803
Metabolism	Metabolism of cofactors and vitamins	Nicotinate and nicotinamide metabolism	6	24	0.548713	0.999991	ko00760	Prupe.2G073700_v2.0.a1(nt5c3);Prupe.2G074100_v2.0.a1(Nt5c3b-a);Prupe.3G001100_v2.0.a1(--);Prupe.3G285300_v2.0.a1(AO);Prupe.5G164300_v2.0.a1(QS);Prupe.7G113700_v2.0.a1(URH1)	K01081+K01081+K18551+K00278+K03517+K01240
Metabolism	Amino acid metabolism	Histidine metabolism	5	20	0.558651	0.999991	ko00340	Prupe.1G493800_v2.0.a1(ALDH3H1);Prupe.6G194700_v2.0.a1(HPA);Prupe.8G013600_v2.0.a1(HISN1A);Prupe.8G026000_v2.0.a1(SDC);Prupe.8G090900_v2.0.a1(HISN7)	K00128+K00817+K00765+K01590+K18649
Metabolism	Metabolism of terpenoids and polyketides	Zeatin biosynthesis	5	20	0.558651	0.999991	ko00908	Prupe.3G237800_v2.0.a1(CYP735A2);Prupe.4G170400_v2.0.a1(IPT9);Prupe.7G124300_v2.0.a1(UGT73C5);Prupe.7G124500_v2.0.a1(UGT73C3);Prupe.7G208400_v2.0.a1(CKX3)	K10717+K00791+K13496+K13496+K00279
Metabolism	Biosynthesis of other secondary metabolites	Flavone and flavonol biosynthesis	1	3	0.567089	0.999991	ko00944	Prupe.7G124200_v2.0.a1(UGT73C6)	K22771
Metabolism	Metabolism of cofactors and vitamins	Vitamin B6 metabolism	4	16	0.571416	0.999991	ko00750	Prupe.3G051900_v2.0.a1(At1g17710);Prupe.3G069500_v2.0.a1(PDX12);Prupe.6G100100_v2.0.a1(PDX2);Prupe.7G180700_v2.0.a1(PSAT1)	K13248+K06215+K08681+K00831
Metabolism	Metabolism of other amino acids	beta-Alanine metabolism	12	50	0.577585	0.999991	ko00410	Prupe.1G393600_v2.0.a1(At4g31810);Prupe.1G493800_v2.0.a1(ALDH3H1);Prupe.2G020100_v2.0.a1(PAO1);Prupe.2G207200_v2.0.a1(CHY1);Prupe.2G207600_v2.0.a1(CHY1);Prupe.3G013800_v2.0.a1(PAO4);Prupe.3G016000_v2.0.a1(GAD1);Prupe.3G179900_v2.0.a1(PAO2);Prupe.5G166700_v2.0.a1(maoI);Prupe.7G209800_v2.0.a1(PAO5);Prupe.7G227300_v2.0.a1(At4g13360);Prupe.8G070200_v2.0.a1(PYD3)	K05605+K00128+K13366+K05605+K05605+K17839+K01580+K17839+K00276+K12259+K05605+K01431
Metabolism	Amino acid metabolism	Valine, leucine and isoleucine biosynthesis	6	25	0.592955	0.999991	ko00290	Prupe.1G003100_v2.0.a1(DHAD);Prupe.1G417100_v2.0.a1(BCAT1);Prupe.3G094300_v2.0.a1(IMDH2);Prupe.3G122300_v2.0.a1(PGAAIR);Prupe.5G066300_v2.0.a1(SSU1);Prupe.8G155300_v2.0.a1(BCAT7)	K01687+K00826+K00052+K00053+K01704+K00826
Metabolism	Amino acid metabolism	Arginine and proline metabolism	14	59	0.594558	0.999991	ko00330	Prupe.1G255300_v2.0.a1(SPDSYN1);Prupe.1G299500_v2.0.a1(SAMDC);Prupe.1G299600_v2.0.a1(--);Prupe.1G493800_v2.0.a1(ALDH3H1);Prupe.2G020100_v2.0.a1(PAO1);Prupe.2G142300_v2.0.a1(ARGAH1);Prupe.2G240800_v2.0.a1(P5CSA);Prupe.2G312400_v2.0.a1(SPMS);Prupe.3G013800_v2.0.a1(PAO4);Prupe.3G179900_v2.0.a1(PAO2);Prupe.5G187700_v2.0.a1(ALDH12A1);Prupe.6G327700_v2.0.a1(AMI1);Prupe.7G045500_v2.0.a1(PROC1);Prupe.7G2…	K00797+K01611+K01611+K00128+K13366+K01476+K12657+K00797+K17839+K17839+K00294+K01426+K00286+K12259
Metabolism	Global and overview maps	Fatty acid metabolism	18	76	0.598289	0.999991	ko01212	Prupe.1G064800_v2.0.a1(POPTRDRAFT_831870);Prupe.1G233400_v2.0.a1(CLKR27);Prupe.1G239000_v2.0.a1(KCR2);Prupe.2G066100_v2.0.a1(DET2);Prupe.3G065200_v2.0.a1(AAE13);Prupe.3G195600_v2.0.a1(LACS8);Prupe.3G256800_v2.0.a1(BCCP2);Prupe.4G078200_v2.0.a1(KAS1);Prupe.4G259200_v2.0.a1(POPTRDRAFT_831870);Prupe.5G118400_v2.0.a1(LACS4);Prupe.5G154900_v2.0.a1(CLKR27);Prupe.6G015200_v2.0.a1(MOD1);Prupe.6G180800_v2…	K01961+K00059+K10251+K10258+K18660+K01897+K02160+K09458+K01961+K01897+K00059+K00208+K02372+K00208+K10256+K03921+K00059+K07513
Environmental Information Processing	Signal transduction	MAPK signaling pathway - plant	39	165	0.615873	0.999991	ko04016	Prupe.1G211000_v2.0.a1(RBOHD);Prupe.1G276100_v2.0.a1(CML46);Prupe.1G374600_v2.0.a1(NTF3);Prupe.1G403600_v2.0.a1(ERECTA);Prupe.1G413500_v2.0.a1(PYL2);Prupe.1G521600_v2.0.a1(SAPK2);Prupe.1G521800_v2.0.a1(SAPK2);Prupe.2G000100_v2.0.a1(MKS1);Prupe.2G048900_v2.0.a1(At3g47110);Prupe.2G133700_v2.0.a1(NDPK1);Prupe.2G195300_v2.0.a1(MYC2);Prupe.2G256700_v2.0.a1(PYL4);Prupe.2G302500_v2.0.a1(WRKY27);Prupe.2G…	K13447+K02183+K20535+K20718+K14496+K14498+K14498+K20725+K13420+K00940+K13422+K14496+K13425+K14497+K14497+K20716+K02183+K20716+K13420+K13420+K13420+K13420+K17686+K20716+K03781+K14498+K13426+K00940+K13424+K14497+K13424+K14497+K14497+K20729+K17686+K13449+K20714+K14516+K02183
Metabolism	Lipid metabolism	Sphingolipid metabolism	7	30	0.621402	0.999991	ko00600	Prupe.1G222900_v2.0.a1(DPL1);Prupe.1G298900_v2.0.a1(At1g13580);Prupe.1G352200_v2.0.a1(AGAL1);Prupe.2G273600_v2.0.a1(CERK);Prupe.4G041000_v2.0.a1(AGAL2);Prupe.5G144700_v2.0.a1(LCB2a);Prupe.8G045600_v2.0.a1(GL1-9)	K01634+K23727+K07407+K04715+K07407+K00654+K04713
Metabolism	Metabolism of terpenoids and polyketides	Diterpenoid biosynthesis	7	30	0.621402	0.999991	ko00904	Prupe.1G536200_v2.0.a1(GA2OX1);Prupe.2G108600_v2.0.a1(KAO1);Prupe.2G109700_v2.0.a1(KAO1);Prupe.3G075600_v2.0.a1(LE);Prupe.4G080700_v2.0.a1(GA2OX1);Prupe.4G150200_v2.0.a1(GA2OX1);Prupe.8G197000_v2.0.a1(CYP82G1)	K04125+K04123+K04123+K04124+K04125+K04125+K17961
Metabolism	Metabolism of terpenoids and polyketides	Carotenoid biosynthesis	10	43	0.624781	0.999991	ko00906	Prupe.1G177500_v2.0.a1(Z-ISO);Prupe.1G448400_v2.0.a1(CCD8B);Prupe.3G178500_v2.0.a1(PSY);Prupe.4G150100_v2.0.a1(NCED1);Prupe.5G013100_v2.0.a1(CYP707A2);Prupe.7G046100_v2.0.a1(LCY1);Prupe.7G123500_v2.0.a1(CYP97C1);Prupe.8G125800_v2.0.a1(CYP707A4);Prupe.8G129600_v2.0.a1(AOG);Prupe.8G233300_v2.0.a1(D27)	K15744+K17913+K02291+K09840+K09843+K06443+K09837+K09843+K14595+K17911
Metabolism	Metabolism of terpenoids and polyketides	Brassinosteroid biosynthesis	10	44	0.656214	0.999991	ko00905	Prupe.1G292500_v2.0.a1(CYP72A67);Prupe.1G292700_v2.0.a1(CYP72A63);Prupe.3G050900_v2.0.a1(CYP90D1);Prupe.3G193900_v2.0.a1(CYP724B1);Prupe.3G250000_v2.0.a1(BA13);Prupe.6G270300_v2.0.a1(DET2);Prupe.7G162900_v2.0.a1(CYP90C1);Prupe.7G197500_v2.0.a1(CYP92C6);Prupe.7G198200_v2.0.a1(CYP92C6);Prupe.7G237900_v2.0.a1(CYP734A1)	K15639+K15639+K12638+K12639+K09590+K09591+K12637+K20623+K20623+K15639
Metabolism	Lipid metabolism	Fatty acid degradation	12	53	0.666054	0.999991	ko00071	Prupe.1G034900_v2.0.a1(ECI2);Prupe.1G277400_v2.0.a1(CYP704B1);Prupe.1G356700_v2.0.a1(At5g42250);Prupe.1G493800_v2.0.a1(ALDH3H1);Prupe.3G195600_v2.0.a1(LACS8);Prupe.5G118400_v2.0.a1(LACS4);Prupe.5G132300_v2.0.a1(At1g32780);Prupe.6G060200_v2.0.a1(CYP86A1);Prupe.8G018100_v2.0.a1(ADH);Prupe.8G018600_v2.0.a1(ADH1);Prupe.8G206400_v2.0.a1(PED1);Prupe.8G207100_v2.0.a1(ADH)	K07517+K20495+K00121+K00128+K01897+K01897+K00001+K15401+K18857+K18857+K07513+K18857
Metabolism	Lipid metabolism	Fatty acid elongation	8	36	0.67947	0.999991	ko00062	Prupe.1G025600_v2.0.a1(KCS20);Prupe.1G239000_v2.0.a1(KCR2);Prupe.1G401500_v2.0.a1(FDH);Prupe.1G472100_v2.0.a1(KCS11);Prupe.2G066100_v2.0.a1(DET2);Prupe.2G103700_v2.0.a1(KCS19);Prupe.6G086800_v2.0.a1(KCS3);Prupe.8G096100_v2.0.a1(KCS4)	K15397+K10251+K15397+K15397+K10258+K15397+K15397+K15397
Metabolism	Carbohydrate metabolism	Glycolysis / Gluconeogenesis	27	118	0.680708	0.999991	ko00010	Prupe.1G122400_v2.0.a1(LPD2);Prupe.1G309100_v2.0.a1(LTA2);Prupe.1G356700_v2.0.a1(At5g42250);Prupe.1G444000_v2.0.a1(PFK3);Prupe.1G493800_v2.0.a1(ALDH3H1);Prupe.1G512500_v2.0.a1(gpmA);Prupe.1G560800_v2.0.a1(CYFBP);Prupe.2G305000_v2.0.a1(PKP2);Prupe.4G014600_v2.0.a1(PFP-BETA);Prupe.4G131700_v2.0.a1(GAPCP1);Prupe.4G256200_v2.0.a1(At3g20040);Prupe.5G072700_v2.0.a1(LDHA);Prupe.5G132300_v2.0.a1(At1g3278…	K00382+K00627+K00121+K00850+K00128+K01834+K03841+K00873+K00895+K00134+K00844+K00016+K00001+K01623+K01610+K00927+K03841+K01623+K00131+K18857+K18857+K03841+K00627+K01623+K00873+K01803+K18857
Metabolism	Carbohydrate metabolism	C5-Branched dibasic acid metabolism	2	9	0.683923	0.999991	ko00660	Prupe.3G094300_v2.0.a1(IMDH2);Prupe.5G066300_v2.0.a1(SSU1)	K00052+K01704
Metabolism	Biosynthesis of other secondary metabolites	Isoflavonoid biosynthesis	2	9	0.683923	0.999991	ko00943	Prupe.6G226600_v2.0.a1(CYP81Q32);Prupe.6G226800_v2.0.a1(CYP81Q32)	K13260+K13260
Metabolism	Energy metabolism	Photosynthesis - antenna proteins	4	19	0.715667	0.999991	ko00196	Prupe.3G004100_v2.0.a1(CAB16);Prupe.3G174600_v2.0.a1(CAB40);Prupe.3G191900_v2.0.a1(CAB8);Prupe.3G201000_v2.0.a1(CAB-151)	K08912+K08912+K08909+K08913
Metabolism	Lipid metabolism	Biosynthesis of unsaturated fatty acids	5	24	0.730303	0.999991	ko01040	Prupe.1G239000_v2.0.a1(KCR2);Prupe.2G066100_v2.0.a1(DET2);Prupe.7G076500_v2.0.a1(FAD2);Prupe.8G018700_v2.0.a1(S-ACP-DES6);Prupe.8G206400_v2.0.a1(PED1)	K10251+K10258+K10256+K03921+K07513
Metabolism	Glycan biosynthesis and metabolism	Glycosphingolipid biosynthesis - lacto and neolacto series	1	5	0.752335	0.999991	ko00601	Prupe.4G042800_v2.0.a1(At4g19900)	K01988
Metabolism	Biosynthesis of other secondary metabolites	Anthocyanin biosynthesis	1	5	0.752335	0.999991	ko00942	Prupe.2G324700_v2.0.a1(FGT)	K12930
Environmental Information Processing	Signal transduction	Plant hormone signal transduction	65	285	0.754325	0.999991	ko04075	Prupe.1G027500_v2.0.a1(AUX22D);Prupe.1G027600_v2.0.a1(IAA14);Prupe.1G069800_v2.0.a1(XTH23);Prupe.1G088900_v2.0.a1(XTH23);Prupe.1G178800_v2.0.a1(AHP4);Prupe.1G218500_v2.0.a1(TIFY9);Prupe.1G331500_v2.0.a1(TIFY6B);Prupe.1G355500_v2.0.a1(BSK1);Prupe.1G413500_v2.0.a1(PYL2);Prupe.1G429300_v2.0.a1(GID2);Prupe.1G434500_v2.0.a1(ABF2);Prupe.1G445000_v2.0.a1(IAA26);Prupe.1G445100_v2.0.a1(PHP5);Prupe.1G48170…	K14484+K14484+K14504+K14504+K14490+K13464+K13464+K14500+K14496+K14495+K14432+K14484+K14490+K14484+K14492+K14498+K14498+K14484+K13464+K14492+K14488+K13422+K14496+K14497+K13464+K14497+K14484+K14484+K14489+K14487+K14488+K14500+K14498+K14486+K13464+K14497+K14488+K14488+K14505+K13946+K14490+K14508+K14488+K13464+K14497+K14497+K14484+K14488+K14488+K14488+K14488+K14488+K14488+K14488+K14488+K14488+K14488+…
Metabolism	Energy metabolism	Nitrogen metabolism	7	35	0.78402	0.999991	ko00910	Prupe.1G505400_v2.0.a1(NIA1);Prupe.1G530700_v2.0.a1(BCA5);Prupe.4G263400_v2.0.a1(ACA7);Prupe.6G223000_v2.0.a1(fmdA);Prupe.7G052800_v2.0.a1(ACA4);Prupe.7G109300_v2.0.a1(ACA1);Prupe.8G126000_v2.0.a1(NIR1)	K10534+K01673+K01674+K01455+K01674+K01674+K00366
Metabolism	Amino acid metabolism	Tryptophan metabolism	11	54	0.798381	0.999991	ko00380	Prupe.1G122400_v2.0.a1(LPD2);Prupe.1G453400_v2.0.a1(YUC6);Prupe.1G493800_v2.0.a1(ALDH3H1);Prupe.4G054200_v2.0.a1(ROMT);Prupe.4G216900_v2.0.a1(At5g55070);Prupe.5G011300_v2.0.a1(CAT1);Prupe.5G178200_v2.0.a1(UGT74B1);Prupe.6G202600_v2.0.a1(TYDC1);Prupe.6G296900_v2.0.a1(TAP2);Prupe.6G327700_v2.0.a1(AMI1);Prupe.8G211000_v2.0.a1(YUC8)	K00382+K11816+K00128+K22588+K00658+K03781+K11820+K01593+K22450+K01426+K11816
Metabolism	Metabolism of other amino acids	Taurine and hypotaurine metabolism	1	6	0.812692	0.999991	ko00430	Prupe.3G016000_v2.0.a1(GAD1)	K01580
Metabolism	Metabolism of terpenoids and polyketides	Limonene and pinene degradation	1	6	0.812692	0.999991	ko00903	Prupe.1G493800_v2.0.a1(ALDH3H1)	K00128
Metabolism	Biosynthesis of other secondary metabolites	Biosynthesis of various antibiotics	1	6	0.812692	0.999991	ko00998	Prupe.5G023400_v2.0.a1(PLR_Lp1)	K21568
Metabolism	Glycan biosynthesis and metabolism	Glycosaminoglycan degradation	3	17	0.82138	0.999991	ko00531	Prupe.1G210600_v2.0.a1(HGSNAT);Prupe.1G282800_v2.0.a1(At5g61250);Prupe.6G320400_v2.0.a1(Hgsnat)	K10532+K07964+K10532
Metabolism	Biosynthesis of other secondary metabolites	Tropane, piperidine and pyridine alkaloid biosynthesis	6	32	0.827279	0.999991	ko00960	Prupe.2G239600_v2.0.a1(At5g06060);Prupe.4G174400_v2.0.a1(At5g53970);Prupe.5G166700_v2.0.a1(maoI);Prupe.6G068900_v2.0.a1(At2g29150);Prupe.6G070000_v2.0.a1(At2g29150);Prupe.6G194700_v2.0.a1(HPA)	K08081+K00815+K00276+K08081+K08081+K00817
Metabolism	Glycan biosynthesis and metabolism	Other types of O-glycan biosynthesis	2	12	0.829425	0.999991	ko00514	Prupe.2G038500_v2.0.a1(RDN2);Prupe.4G266100_v2.0.a1(PLENTY)	K20782+K20782
Metabolism	Carbohydrate metabolism	Butanoate metabolism	4	23	0.84766	0.999991	ko00650	Prupe.3G016000_v2.0.a1(GAD1);Prupe.3G048100_v2.0.a1(GLYR2);Prupe.4G270500_v2.0.a1(HMGCL);Prupe.5G088900_v2.0.a1(HMGS)	K01580+K18121+K01640+K01641
Environmental Information Processing	Signal transduction	Phosphatidylinositol signaling system	13	66	0.849097	0.999991	ko04070	Prupe.1G276100_v2.0.a1(CML46);Prupe.1G543400_v2.0.a1(ITPK3);Prupe.1G549800_v2.0.a1(IPK1);Prupe.1G549900_v2.0.a1(--);Prupe.1G569300_v2.0.a1(PIP5K8);Prupe.2G182000_v2.0.a1(PIP5K11);Prupe.3G228600_v2.0.a1(DGK5);Prupe.3G266000_v2.0.a1(CML46);Prupe.3G272600_v2.0.a1(VIP1);Prupe.4G011700_v2.0.a1(CDS1);Prupe.4G282200_v2.0.a1(DGK2);Prupe.8G090900_v2.0.a1(HISN7);Prupe.8G234000_v2.0.a1(CML9)	K02183+K00913+K10572+K10572+K00889+K00889+K00901+K02183+K13024+K00981+K00901+K18649+K02183
Metabolism	Lipid metabolism	Arachidonic acid metabolism	3	18	0.851263	0.999991	ko00590	Prupe.1G066500_v2.0.a1(PLA2-ALPHA);Prupe.1G362400_v2.0.a1(ptges2);Prupe.5G233700_v2.0.a1(ptges2)	K01047+K05309+K05309
Metabolism	Biosynthesis of other secondary metabolites	Indole alkaloid biosynthesis	1	7	0.858348	0.999991	ko00901	Prupe.6G202600_v2.0.a1(TYDC1)	K01593
Metabolism	Global and overview maps	Carbon metabolism	55	255	0.872527	0.999991	ko01200	Prupe.1G014000_v2.0.a1(OASA1);Prupe.1G064800_v2.0.a1(POPTRDRAFT_831870);Prupe.1G084500_v2.0.a1(RBCS);Prupe.1G122400_v2.0.a1(LPD2);Prupe.1G146600_v2.0.a1(PPD);Prupe.1G289200_v2.0.a1(PGL1);Prupe.1G309100_v2.0.a1(LTA2);Prupe.1G311400_v2.0.a1(RBCS);Prupe.1G356700_v2.0.a1(At5g42250);Prupe.1G393600_v2.0.a1(At4g31810);Prupe.1G444000_v2.0.a1(PFK3);Prupe.1G512500_v2.0.a1(gpmA);Prupe.1G539100_v2.0.a1(--);P…	K01738+K01961+K01602+K00382+K01006+K01057+K00627+K01602+K00121+K05605+K00850+K01834+K00600+K03841+K00948+K05605+K05605+K00873+K00851+K00814+K18121+K00029+K00058+K02160+K00122+K00134+K11517+K01595+K00026+K00658+K00640+K00640+K00844+K00830+K01961+K05298+K03781+K00026+K01783+K01623+K01610+K01455+K00927+K03841+K01623+K00831+K05605+K00131+K00600+K03841+K00627+K01623+K00058+K00873+K01803
Metabolism	Lipid metabolism	Glycerolipid metabolism	14	73	0.881851	0.999991	ko00561	Prupe.1G312100_v2.0.a1(CSE);Prupe.1G317500_v2.0.a1(LPP2);Prupe.1G352200_v2.0.a1(AGAL1);Prupe.1G411000_v2.0.a1(SQD1);Prupe.1G437400_v2.0.a1(PAH2);Prupe.1G446700_v2.0.a1(--);Prupe.1G493800_v2.0.a1(ALDH3H1);Prupe.2G226400_v2.0.a1(MGLL);Prupe.2G238400_v2.0.a1(GPAT5);Prupe.3G091800_v2.0.a1(GLPK);Prupe.3G228600_v2.0.a1(DGK5);Prupe.4G041000_v2.0.a1(AGAL2);Prupe.4G282200_v2.0.a1(DGK2);Prupe.6G271800_v2.0…	K01054+K18693+K07407+K06118+K15728+K01054+K00128+K01054+K13508+K00864+K00901+K07407+K00901+K06119
Metabolism	Glycan biosynthesis and metabolism	Various types of N-glycan biosynthesis	6	35	0.887467	0.999991	ko00513	Prupe.4G025400_v2.0.a1(OST3B);Prupe.5G006900_v2.0.a1(OST1A);Prupe.7G148700_v2.0.a1(OST48);Prupe.7G222300_v2.0.a1(STT3A);Prupe.8G102600_v2.0.a1(OST48);Prupe.8G126200_v2.0.a1(FUT11)	K12669+K12666+K12670+K07151+K12670+K00753
Metabolism	Carbohydrate metabolism	Ascorbate and aldarate metabolism	9	50	0.891291	0.999991	ko00053	Prupe.1G284300_v2.0.a1(UGD5);Prupe.1G343000_v2.0.a1(MIOX1);Prupe.1G493800_v2.0.a1(ALDH3H1);Prupe.1G522500_v2.0.a1(CLEB3J9);Prupe.3G055000_v2.0.a1(MIOX1);Prupe.4G220800_v2.0.a1(VTC2);Prupe.6G091600_v2.0.a1(APX1);Prupe.7G216300_v2.0.a1(MIOX4);Prupe.8G090900_v2.0.a1(HISN7)	K00012+K00469+K00128+K00434+K00469+K14190+K00434+K00469+K18649
Genetic Information Processing	Replication and repair	DNA replication	9	50	0.891291	0.999991	ko03030	Prupe.1G253600_v2.0.a1(At4g28440);Prupe.1G456900_v2.0.a1(rnaseh2b);Prupe.4G078300_v2.0.a1(MCM3);Prupe.5G215900_v2.0.a1(At4g11060);Prupe.6G063300_v2.0.a1(PCNA);Prupe.6G130500_v2.0.a1(ncb2);Prupe.7G252700_v2.0.a1(MCM5);Prupe.8G088400_v2.0.a1(MCM4);Prupe.8G272000_v2.0.a1(MCM7)	K07466+K10744+K02541+K03111+K04802+K02326+K02209+K02212+K02210
Metabolism	Lipid metabolism	Glycerophospholipid metabolism	19	97	0.891297	0.999991	ko00564	Prupe.1G066500_v2.0.a1(PLA2-ALPHA);Prupe.1G317500_v2.0.a1(LPP2);Prupe.1G437400_v2.0.a1(PAH2);Prupe.1G473700_v2.0.a1(--);Prupe.1G560600_v2.0.a1(PSD3);Prupe.2G098700_v2.0.a1(NPC3);Prupe.2G238400_v2.0.a1(GPAT5);Prupe.3G228600_v2.0.a1(DGK5);Prupe.3G310500_v2.0.a1(GDPD1);Prupe.4G011700_v2.0.a1(CDS1);Prupe.4G266000_v2.0.a1(NPC2);Prupe.4G282200_v2.0.a1(DGK2);Prupe.5G066800_v2.0.a1(PSD1);Prupe.5G205800_v…	K01047+K18693+K15728+K06130+K01613+K01114+K13508+K00901+K18696+K00981+K01114+K00901+K01613+K01126+K05929+K01115+K13511+K00894+K14156
Metabolism	Lipid metabolism	Ether lipid metabolism	4	25	0.891416	0.999991	ko00565	Prupe.1G066500_v2.0.a1(PLA2-ALPHA);Prupe.2G098700_v2.0.a1(NPC3);Prupe.4G266000_v2.0.a1(NPC2);Prupe.6G317900_v2.0.a1(PLDZETA1)	K01047+K01114+K01114+K01115
Metabolism	Biosynthesis of other secondary metabolites	Betalain biosynthesis	1	8	0.892882	0.999991	ko00965	Prupe.6G202600_v2.0.a1(TYDC1)	K01593
Metabolism	Metabolism of cofactors and vitamins	One carbon pool by folate	3	20	0.898176	0.999991	ko00670	Prupe.1G539100_v2.0.a1(--);Prupe.5G007600_v2.0.a1(purH);Prupe.8G013000_v2.0.a1(SHM3)	K00600+K00602+K00600
Metabolism	Carbohydrate metabolism	Glyoxylate and dicarboxylate metabolism	14	75	0.904612	0.999991	ko00630	Prupe.1G084500_v2.0.a1(RBCS);Prupe.1G122400_v2.0.a1(LPD2);Prupe.1G311400_v2.0.a1(RBCS);Prupe.1G539100_v2.0.a1(--);Prupe.3G048100_v2.0.a1(GLYR2);Prupe.3G284000_v2.0.a1(FDH1);Prupe.4G148200_v2.0.a1(GLO1);Prupe.4G170500_v2.0.a1(MMDHI);Prupe.4G258800_v2.0.a1(AGT1);Prupe.5G011300_v2.0.a1(CAT1);Prupe.5G097700_v2.0.a1(AAE3);Prupe.5G194200_v2.0.a1(At3g47520);Prupe.6G223000_v2.0.a1(fmdA);Prupe.8G013000_v2…	K01602+K00382+K01602+K00600+K18121+K00122+K11517+K00026+K00830+K03781+K22133+K00026+K01455+K00600
Metabolism	Carbohydrate metabolism	Amino sugar and nucleotide sugar metabolism	26	132	0.916228	0.999991	ko00520	Prupe.1G067200_v2.0.a1(GALAK);Prupe.1G099000_v2.0.a1(GAE1);Prupe.1G284300_v2.0.a1(UGD5);Prupe.1G289800_v2.0.a1(UPTG);Prupe.1G391300_v2.0.a1(CHIT5A);Prupe.1G411000_v2.0.a1(SQD1);Prupe.2G107500_v2.0.a1(UGP1);Prupe.2G143800_v2.0.a1(GAE3);Prupe.2G162400_v2.0.a1(PMM);Prupe.2G181400_v2.0.a1(CHIT3);Prupe.2G181500_v2.0.a1(CHIT3);Prupe.2G280900_v2.0.a1(GAE2);Prupe.2G305200_v2.0.a1(SE2);Prupe.3G249900_v2.0…	K18677+K08679+K00012+K13379+K01183+K06118+K00963+K08679+K17497+K01183+K01183+K08679+K01183+K13379+K12448+K00844+K01784+K13379+K12449+K00326+K00820+K01209+K00326+K01183+K00975+K15920
Organismal Systems	Environmental adaptation	Plant-pathogen interaction	67	315	0.917796	0.999991	ko04626	Prupe.1G025600_v2.0.a1(KCS20);Prupe.1G189000_v2.0.a1(PTI13);Prupe.1G211000_v2.0.a1(RBOHD);Prupe.1G276100_v2.0.a1(CML46);Prupe.1G295600_v2.0.a1(HSP90-5);Prupe.1G360100_v2.0.a1(CPK9);Prupe.1G363900_v2.0.a1(HSP90);Prupe.1G371600_v2.0.a1(RD19C);Prupe.1G401500_v2.0.a1(FDH);Prupe.1G472100_v2.0.a1(KCS11);Prupe.2G048900_v2.0.a1(At3g47110);Prupe.2G103700_v2.0.a1(KCS19);Prupe.2G207100_v2.0.a1(RD19D);Prupe.…	K15397+K13436+K13447+K02183+K09487+K13412+K09487+K01373+K15397+K15397+K13420+K15397+K01373+K05391+K05391+K13457+K04079+K13425+K05391+K05391+K05391+K13412+K13459+K00864+K09487+K05391+K02183+K13430+K13412+K13420+K13420+K13420+K13420+K13459+K13412+K13412+K13448+K13457+K13457+K13457+K13457+K13457+K13448+K13426+K13412+K13448+K05391+K02358+K04079+K13424+K15397+K05391+K13448+K13412+K13424+K13448+K13434+…
Metabolism	Amino acid metabolism	Tyrosine metabolism	11	62	0.918482	0.999991	ko00350	Prupe.1G356700_v2.0.a1(At5g42250);Prupe.4G041800_v2.0.a1(PPO);Prupe.4G174400_v2.0.a1(At5g53970);Prupe.5G132300_v2.0.a1(At1g32780);Prupe.5G166700_v2.0.a1(maoI);Prupe.6G194700_v2.0.a1(HPA);Prupe.6G202600_v2.0.a1(TYDC1);Prupe.6G284900_v2.0.a1(--);Prupe.8G018100_v2.0.a1(ADH);Prupe.8G018600_v2.0.a1(ADH1);Prupe.8G207100_v2.0.a1(ADH)	K00121+K00422+K00815+K00001+K00276+K00817+K01593+K07253+K18857+K18857+K18857
Metabolism	Metabolism of cofactors and vitamins	Pantothenate and CoA biosynthesis	5	32	0.919279	0.999991	ko00770	Prupe.1G003100_v2.0.a1(DHAD);Prupe.1G417100_v2.0.a1(BCAT1);Prupe.3G122300_v2.0.a1(PGAAIR);Prupe.8G070200_v2.0.a1(PYD3);Prupe.8G155300_v2.0.a1(BCAT7)	K01687+K00826+K00053+K01431+K00826
Metabolism	Carbohydrate metabolism	Citrate cycle (TCA cycle)	8	48	0.926639	0.999991	ko00020	Prupe.1G117200_v2.0.a1(ACLB-2);Prupe.1G122400_v2.0.a1(LPD2);Prupe.1G309100_v2.0.a1(LTA2);Prupe.4G170500_v2.0.a1(MMDHI);Prupe.4G216900_v2.0.a1(At5g55070);Prupe.5G194200_v2.0.a1(At3g47520);Prupe.6G210900_v2.0.a1(PCKA);Prupe.8G056000_v2.0.a1(EMB3003)	K01648+K00382+K00627+K00026+K00658+K00026+K01610+K00627
Metabolism	Metabolism of other amino acids	Selenocompound metabolism	2	16	0.929497	0.999991	ko00450	Prupe.1G367700_v2.0.a1(APS2);Prupe.5G129800_v2.0.a1(MGL)	K13811+K01761
Metabolism	Biosynthesis of other secondary metabolites	Flavonoid biosynthesis	12	69	0.937317	0.999991	ko00941	Prupe.1G003000_v2.0.a1(PKS5);Prupe.1G236400_v2.0.a1(SAT);Prupe.1G547500_v2.0.a1(UGT88F5);Prupe.1G547800_v2.0.a1(UGT88F5);Prupe.1G554300_v2.0.a1(UGT88F5);Prupe.1G580200_v2.0.a1(CYP98A2);Prupe.3G100800_v2.0.a1(HST);Prupe.3G101400_v2.0.a1(HST);Prupe.3G101500_v2.0.a1(HST);Prupe.6G040400_v2.0.a1(CYP73A16);Prupe.8G128100_v2.0.a1(CCOAOMT1);Prupe.I005700_v2.0.a1(PKS5)	K00660+K13065+K22845+K22845+K22845+K09754+K13065+K13065+K13065+K00487+K00588+K00660
Metabolism	Amino acid metabolism	Phenylalanine metabolism	7	44	0.9374	0.999991	ko00360	Prupe.2G211800_v2.0.a1(PAL1);Prupe.4G174400_v2.0.a1(At5g53970);Prupe.5G166700_v2.0.a1(maoI);Prupe.6G194700_v2.0.a1(HPA);Prupe.6G202600_v2.0.a1(TYDC1);Prupe.6G284900_v2.0.a1(--);Prupe.6G327700_v2.0.a1(AMI1)	K10775+K00815+K00276+K00817+K01593+K07253+K01426
Metabolism	Metabolism of cofactors and vitamins	Folate biosynthesis	3	23	0.943867	0.999991	ko00790	Prupe.2G189500_v2.0.a1(CNX3);Prupe.2G214500_v2.0.a1(ADCS);Prupe.8G065300_v2.0.a1(RIBA1)	K03637+K13950+K14652
Metabolism	Glycan biosynthesis and metabolism	Other glycan degradation	2	17	0.943912	0.999991	ko00511	Prupe.2G285300_v2.0.a1(FUC1);Prupe.8G137300_v2.0.a1(FUC95A)	K01206+K15923
Metabolism	Biosynthesis of other secondary metabolites	Phenylpropanoid biosynthesis	45	225	0.951108	0.999991	ko00940	Prupe.1G087900_v2.0.a1(4CL1);Prupe.1G236400_v2.0.a1(SAT);Prupe.1G494500_v2.0.a1(COMT1);Prupe.1G580200_v2.0.a1(CYP98A2);Prupe.2G065700_v2.0.a1(BACOVA_02659);Prupe.2G199800_v2.0.a1(COMT1);Prupe.2G211800_v2.0.a1(PAL1);Prupe.2G287900_v2.0.a1(PER66);Prupe.2G319700_v2.0.a1(COMT1);Prupe.2G326300_v2.0.a1(4CL3);Prupe.3G097600_v2.0.a1(CCR1);Prupe.3G097700_v2.0.a1(CCR1);Prupe.3G100800_v2.0.a1(HST);Prupe.3G1…	K01904+K13065+K13066+K09754+K05349+K13066+K10775+K00430+K13066+K01904+K09753+K09753+K13065+K13065+K13065+K00430+K00430+K00430+K00430+K00430+K05350+K00430+K00083+K05350+K00430+K01188+K00487+K01188+K00430+K00430+K00430+K00430+K00430+K00430+K01188+K01904+K00430+K12356+K00430+K00588+K23260+K23260+K23260+K01904+K01188
Metabolism	Biosynthesis of other secondary metabolites	Stilbenoid, diarylheptanoid and gingerol biosynthesis	8	52	0.959125	0.999991	ko00945	Prupe.1G236400_v2.0.a1(SAT);Prupe.1G580200_v2.0.a1(CYP98A2);Prupe.3G100800_v2.0.a1(HST);Prupe.3G101400_v2.0.a1(HST);Prupe.3G101500_v2.0.a1(HST);Prupe.3G129400_v2.0.a1(OMT3);Prupe.6G040400_v2.0.a1(CYP73A16);Prupe.8G128100_v2.0.a1(CCOAOMT1)	K13065+K09754+K13065+K13065+K13065+K16040+K00487+K00588
Environmental Information Processing	Membrane transport	ABC transporters	5	36	0.959346	0.999991	ko02010	Prupe.1G104400_v2.0.a1(ABCB11);Prupe.3G003100_v2.0.a1(ABCB11);Prupe.3G123700_v2.0.a1(ABCB11);Prupe.3G269400_v2.0.a1(ABCB19);Prupe.4G272400_v2.0.a1(ABCG5)	K05658+K05658+K05658+K05658+K05681
Genetic Information Processing	Replication and repair	Homologous recombination	8	54	0.969922	0.999991	ko03440	Prupe.1G253600_v2.0.a1(At4g28440);Prupe.1G325100_v2.0.a1(RECG);Prupe.2G099800_v2.0.a1(MUS81);Prupe.2G143400_v2.0.a1(RAD51C);Prupe.5G215900_v2.0.a1(At4g11060);Prupe.6G150100_v2.0.a1(--);Prupe.7G207400_v2.0.a1(At2g19490);Prupe.8G270500_v2.0.a1(At4g02110)	K07466+K03655+K08991+K10870+K03111+K20776+K03553+K10728
Genetic Information Processing	Translation	mRNA surveillance pathway	19	110	0.972225	0.999991	ko03015	Prupe.1G140000_v2.0.a1(TON2);Prupe.1G210300_v2.0.a1(ERF1-3);Prupe.1G418900_v2.0.a1(RBP1);Prupe.1G467100_v2.0.a1(B'KAPPA);Prupe.1G574800_v2.0.a1(CPSF73-I);Prupe.1G574900_v2.0.a1(CPSF73-I);Prupe.2G007400_v2.0.a1(PSRP2);Prupe.2G061400_v2.0.a1(--);Prupe.2G206200_v2.0.a1(B'BETA);Prupe.2G282700_v2.0.a1(CPSF160);Prupe.3G084000_v2.0.a1(RH15);Prupe.4G255000_v2.0.a1(Y14);Prupe.5G171300_v2.0.a1(PP2AB2);Prup…	K11583+K03265+K14411+K11584+K14403+K14403+K13126+K14404+K11584+K14401+K12812+K12876+K04354+K14406+K14411+K06269+K13126+K11584+K14403
Metabolism	Glycan biosynthesis and metabolism	Glycosylphosphatidylinositol (GPI)-anchor biosynthesis	3	28	0.980342	0.999991	ko00563	Prupe.1G097400_v2.0.a1(Pigb);Prupe.5G030700_v2.0.a1(--);Prupe.5G069900_v2.0.a1(PIGL)	K05286+K07541+K03434
Metabolism	Biosynthesis of other secondary metabolites	Isoquinoline alkaloid biosynthesis	4	35	0.983502	0.999991	ko00950	Prupe.4G041800_v2.0.a1(PPO);Prupe.4G174400_v2.0.a1(At5g53970);Prupe.5G166700_v2.0.a1(maoI);Prupe.6G202600_v2.0.a1(TYDC1)	K00422+K00815+K00276+K01593
Metabolism	Glycan biosynthesis and metabolism	N-Glycan biosynthesis	6	47	0.984456	0.999991	ko00510	Prupe.4G025400_v2.0.a1(OST3B);Prupe.5G006900_v2.0.a1(OST1A);Prupe.7G050100_v2.0.a1(alg7);Prupe.7G148700_v2.0.a1(OST48);Prupe.7G222300_v2.0.a1(STT3A);Prupe.8G102600_v2.0.a1(OST48)	K12669+K12666+K01001+K12670+K07151+K12670
Genetic Information Processing	Transcription	Basal transcription factors	6	47	0.984456	0.999991	ko03022	Prupe.2G215900_v2.0.a1(Gtf2f2);Prupe.3G255800_v2.0.a1(TFIIB);Prupe.5G183700_v2.0.a1(TFIIB1);Prupe.7G113600_v2.0.a1(TAF12);Prupe.7G152500_v2.0.a1(PBRP1);Prupe.8G242000_v2.0.a1(XPD)	K03139+K03124+K03124+K03126+K03124+K10844
Metabolism	Energy metabolism	Photosynthesis	5	43	0.988894	0.999991	ko00195	Prupe.1G239600_v2.0.a1(PSBY);Prupe.1G573600_v2.0.a1(SEND33);Prupe.4G214800_v2.0.a1(ATPC);Prupe.4G271200_v2.0.a1(PSAN);Prupe.5G159900_v2.0.a1(PSBY)	K02723+K02639+K02115+K02701+K02723
Genetic Information Processing	Replication and repair	Base excision repair	5	44	0.990851	0.999991	ko03410	Prupe.1G382800_v2.0.a1(tag);Prupe.3G090700_v2.0.a1(FPG1);Prupe.4G125700_v2.0.a1(guaA);Prupe.6G063300_v2.0.a1(PCNA);Prupe.6G130500_v2.0.a1(ncb2)	K01246+K10563+K01246+K04802+K02326
Genetic Information Processing	Replication and repair	Mismatch repair	4	40	0.99411	0.999991	ko03430	Prupe.1G253600_v2.0.a1(At4g28440);Prupe.5G215900_v2.0.a1(At4g11060);Prupe.6G063300_v2.0.a1(PCNA);Prupe.7G183500_v2.0.a1(MLH3)	K07466+K03111+K04802+K08739
Metabolism	Metabolism of other amino acids	Glutathione metabolism	18	120	0.99588	0.999991	ko00480	Prupe.1G149900_v2.0.a1(RNR2A);Prupe.1G255300_v2.0.a1(SPDSYN1);Prupe.1G456300_v2.0.a1(GGCT2;1);Prupe.1G522500_v2.0.a1(CLEB3J9);Prupe.2G312400_v2.0.a1(SPMS);Prupe.3G178200_v2.0.a1(GSTF9);Prupe.4G145800_v2.0.a1(PARC);Prupe.4G146000_v2.0.a1(PARC);Prupe.4G146100_v2.0.a1(PARC);Prupe.4G146200_v2.0.a1(PARC);Prupe.4G147100_v2.0.a1(PARC);Prupe.4G147400_v2.0.a1(PARC);Prupe.4G147800_v2.0.a1(PARC);Prupe.6G091…	K10808+K00797+K22596+K00434+K00797+K00799+K00799+K00799+K00799+K00799+K00799+K00799+K00799+K00434+K10807+K21456+K00799+K00799
Metabolism	Energy metabolism	Oxidative phosphorylation	15	105	0.996285	0.999991	ko00190	Prupe.1G082000_v2.0.a1(PMA4);Prupe.1G371400_v2.0.a1(VHA-a3);Prupe.1G460700_v2.0.a1(PMA4);Prupe.1G473400_v2.0.a1(COX5B-1);Prupe.3G022700_v2.0.a1(CVA69.24);Prupe.3G078600_v2.0.a1(COX5B-1);Prupe.3G167500_v2.0.a1(At1g51650);Prupe.3G272500_v2.0.a1(LHA1);Prupe.4G004400_v2.0.a1(MTACP2);Prupe.4G010800_v2.0.a1(VHA-e1);Prupe.4G214800_v2.0.a1(ATPC);Prupe.5G062200_v2.0.a1(AHA11);Prupe.6G249900_v2.0.a1(PPA4);…	K01535+K02154+K01535+K02265+K02145+K02265+K02135+K01535+K03955+K02153+K02115+K01535+K01507+K02150+K02259
Metabolism	Global and overview maps	Metabolic pathways	541	2391	0.996463	0.999991	ko01100	Prupe.1G001100_v2.0.a1(At5g58090);Prupe.1G003000_v2.0.a1(PKS5);Prupe.1G003100_v2.0.a1(DHAD);Prupe.1G014000_v2.0.a1(OASA1);Prupe.1G021000_v2.0.a1(VIT_05s0020g04070);Prupe.1G023700_v2.0.a1(VTE3);Prupe.1G025600_v2.0.a1(KCS20);Prupe.1G060900_v2.0.a1(At3g07010);Prupe.1G064800_v2.0.a1(POPTRDRAFT_831870);Prupe.1G066500_v2.0.a1(PLA2-ALPHA);Prupe.1G067200_v2.0.a1(GALAK);Prupe.1G067700_v2.0.a1(ISA1);Prupe.…	K19893+K00660+K01687+K01738+K08967+K12502+K15397+K01728+K01961+K01047+K18677+K01214+K01535+K09833+K01602+K01904+K19562+K08248+K08248+K16055+K05286+K08679+K01051+K18819+K01648+K00382+K00695+K09699+K01662+K01006+K00942+K10808+K00696+K15744+K10532+K00928+K01634+K00387+K01427+K00454+K00059+K13065+K10251+K01728+K18819+K00797+K01176+K20495+K06981+K01850+K07964+K00688+K00012+K01057+K13379+K23727+K01611+…
Genetic Information Processing	Translation	Aminoacyl-tRNA biosynthesis	8	68	0.997177	0.999991	ko00970	Prupe.1G082400_v2.0.a1(At3g11710);Prupe.1G256800_v2.0.a1(THRRS);Prupe.2G132400_v2.0.a1(EDD1);Prupe.2G289400_v2.0.a1(TWN2);Prupe.5G096900_v2.0.a1(At2g33840);Prupe.5G100500_v2.0.a1(At2g33840);Prupe.8G070800_v2.0.a1(THRRS);Prupe.8G151800_v2.0.a1(At4g33760)	K04567+K01868+K14164+K01873+K01866+K01866+K01868+K01876
Metabolism	Metabolism of other amino acids	Cyanoamino acid metabolism	14	103	0.997767	0.999991	ko00460	Prupe.1G093600_v2.0.a1(MDL1);Prupe.1G093800_v2.0.a1(MDL1);Prupe.1G539100_v2.0.a1(--);Prupe.2G065700_v2.0.a1(BACOVA_02659);Prupe.4G186500_v2.0.a1(BGLU44);Prupe.5G230400_v2.0.a1(BGLU44);Prupe.6G019100_v2.0.a1(BGLU12);Prupe.6G020100_v2.0.a1(BGLU12);Prupe.6G088200_v2.0.a1(BGLU12);Prupe.6G223000_v2.0.a1(fmdA);Prupe.7G080500_v2.0.a1(BGLU12);Prupe.7G129500_v2.0.a1(CYP79A68);Prupe.8G013000_v2.0.a1(SHM3);…	K08248+K08248+K00600+K05349+K05350+K05350+K01188+K13032+K01188+K01455+K01188+K12153+K00600+K01188
Genetic Information Processing	Replication and repair	Nucleotide excision repair	7	64	0.998024	0.999991	ko03420	Prupe.1G253600_v2.0.a1(At4g28440);Prupe.1G309600_v2.0.a1(RAD23C);Prupe.1G422900_v2.0.a1(ATCSA-1);Prupe.4G193800_v2.0.a1(KRP1);Prupe.6G063300_v2.0.a1(PCNA);Prupe.6G130500_v2.0.a1(ncb2);Prupe.8G242000_v2.0.a1(XPD)	K07466+K10839+K10570+K10840+K04802+K02326+K10844
Genetic Information Processing	Folding, sorting and degradation	SNARE interactions in vesicular transport	4	47	0.9987	0.999991	ko04130	Prupe.1G482600_v2.0.a1(VAMP713);Prupe.6G098100_v2.0.a1(--);Prupe.7G000700_v2.0.a1(KN);Prupe.7G006600_v2.0.a1(SYP132)	K08515+K08506+K08486+K08486
Cellular Processes	Transport and catabolism	Autophagy - other	2	39	0.999754	0.999991	ko04136	Prupe.4G019900_v2.0.a1(ATG8C);Prupe.4G020200_v2.0.a1(ATG8C)	K08341+K08341
Genetic Information Processing	Folding, sorting and degradation	Ubiquitin mediated proteolysis	17	137	0.999863	0.999991	ko04120	Prupe.1G422900_v2.0.a1(ATCSA-1);Prupe.1G465000_v2.0.a1(RZFP34);Prupe.2G032500_v2.0.a1(DIS1);Prupe.2G293400_v2.0.a1(RUP2);Prupe.3G177800_v2.0.a1(APC5);Prupe.4G013500_v2.0.a1(COP1);Prupe.4G161700_v2.0.a1(APC6);Prupe.5G033600_v2.0.a1(UBC32);Prupe.6G012400_v2.0.a1(SINAT2);Prupe.6G303800_v2.0.a1(APC11);Prupe.7G126100_v2.0.a1(RZPF34);Prupe.7G180200_v2.0.a1(UBC32);Prupe.7G180600_v2.0.a1(UBC32);Prupe.8G0…	K10570+K10144+K04506+K10143+K03352+K10143+K03353+K10578+K04506+K03358+K10144+K10578+K10578+K03875+K03094+K09561+K03094
Genetic Information Processing	Folding, sorting and degradation	Proteasome	4	60	0.999933	0.999991	ko03050	Prupe.1G067600_v2.0.a1(RPN5A);Prupe.1G563400_v2.0.a1(PBG1);Prupe.2G111300_v2.0.a1(RPT6A);Prupe.6G272100_v2.0.a1(RPN8A)	K03035+K02736+K03066+K03038
Metabolism	Carbohydrate metabolism	Pentose and glucuronate interconversions	20	162	0.999964	0.999991	ko00040	Prupe.1G060900_v2.0.a1(At3g07010);Prupe.1G105400_v2.0.a1(PME28);Prupe.1G239900_v2.0.a1(At1g67750);Prupe.1G284300_v2.0.a1(UGD5);Prupe.1G330800_v2.0.a1(PME6);Prupe.1G529500_v2.0.a1(PME7);Prupe.2G107500_v2.0.a1(UGP1);Prupe.2G206100_v2.0.a1(At3g53190);Prupe.2G209700_v2.0.a1(--);Prupe.2G288800_v2.0.a1(SDH);Prupe.3G031000_v2.0.a1(PMEU1);Prupe.3G203200_v2.0.a1(At3g07850);Prupe.4G239700_v2.0.a1(QRT1);Pru…	K01728+K01051+K01728+K00012+K01051+K01051+K00963+K01728+K01213+K00008+K01051+K01213+K01051+K01728+K01783+K01184+K01728+K01051+K00008+K01051
Cellular Processes	Transport and catabolism	Endocytosis	20	168	0.999987	0.999991	ko04144	Prupe.1G181200_v2.0.a1(RABA5E);Prupe.1G569300_v2.0.a1(PIP5K8);Prupe.1G581700_v2.0.a1(RABA2A);Prupe.2G147100_v2.0.a1(KINUB);Prupe.2G182000_v2.0.a1(PIP5K11);Prupe.2G193600_v2.0.a1(RABA3);Prupe.2G233500_v2.0.a1(HSP70-4);Prupe.2G241900_v2.0.a1(RAB11C);Prupe.3G102200_v2.0.a1(HSP70);Prupe.3G102300_v2.0.a1(HSP70);Prupe.3G170000_v2.0.a1(ARPC1B);Prupe.4G038100_v2.0.a1(AGD5);Prupe.4G043100_v2.0.a1(EHD1);Pr…	K07904+K00889+K07904+K10396+K00889+K07904+K03283+K07904+K03283+K03283+K05757+K12486+K12483+K07904+K01115+K03283+K19476+K03283+K07897+K19366
Genetic Information Processing	Transcription	Spliceosome	29	220	0.999991	0.999991	ko03040	Prupe.1G039500_v2.0.a1(OsI_27673);Prupe.1G085500_v2.0.a1(At4g30220);Prupe.1G210100_v2.0.a1(At1g09760);Prupe.1G232100_v2.0.a1(At1g27900);Prupe.1G348600_v2.0.a1(YLS8);Prupe.1G353900_v2.0.a1(SMD3B);Prupe.2G041900_v2.0.a1(CYP22);Prupe.2G226500_v2.0.a1(SAP130A);Prupe.2G233500_v2.0.a1(HSP70-4);Prupe.2G290100_v2.0.a1(RS41);Prupe.2G318200_v2.0.a1(SR34A);Prupe.3G084000_v2.0.a1(RH15);Prupe.3G102200_v2.0.a1…	K12819+K11098+K11092+K12818+K12859+K11088+K09567+K12830+K03283+K12893+K12890+K12812+K03283+K03283+K12876+K12823+K11086+K12741+K12836+K11086+K12900+K12733+K11099+K03283+K12845+K03283+K12622+K11096+K11087
